# Supplementary material for: Engineering of vitamin prototrophy in Clostridium ljungdahlii and Clostridium autoethanogenum
Source: Appl Microbiol Biotechnol. 2019 Apr 10;103(11):4633–48. doi: 10.1007/s00253-019-09763-6 (PMC6505512; doi:10.1007/s00253-019-09763-6)
Supplement: Supplementary file 1 — (TXT 620 bytes) [file 253_2019_9763_MOESM1_ESM.txt]

Electronic Supplementary Material

Engineering of vitamin prototrophy in Clostridium ljungdahlii and Clostridium autoethanogenum
Florence J. Annan1, Bakir Al-Sinawi2, Christopher M. Humphreys1, Rupert Norman1, Klaus Winzer1, Michael Köpke3, Sean D. Simpson3, Nigel P. Minton1 and Anne M. Henstra1

1 BBSRC/EPSRC Synthetic Biology Research Centre, University of Nottingham, Nottingham, UK
2 University of New-South Wales (UNSW) Sydney, Kensington, Australia
3 LanzaTech Inc.

Caption
SBML files of iHN673 (Clostridium ljungdahlii) and iCLAU786 (Clostridium autoethanogenum) fully prototrophic metabolic models.
