# Supplementary material for: Engineering of vitamin prototrophy in Clostridium ljungdahlii and Clostridium autoethanogenum
Source: Appl Microbiol Biotechnol. 2019 Apr 10;103(11):4633–48. doi: 10.1007/s00253-019-09763-6 (PMC6505512; doi:10.1007/s00253-019-09763-6)
Supplement: Supplementary file 2 — (SBML 820 kb) [file 253_2019_9763_MOESM2_ESM.sbml]

<?xml version='1.0' encoding='UTF-8'?>
<sbml xmlns:fbc="http://www.sbml.org/sbml/level3/version1/fbc/version2" level="3" sboTerm="SBO:0000624" version="1" xmlns="http://www.sbml.org/sbml/level3/version1/core" fbc:required="false">
  <model fbc:strict="true" id="CL_Auto">
    <listOfUnitDefinitions>
      <unitDefinition id="mmol_per_gDW_per_hr">
        <listOfUnits>
          <unit exponent="1" kind="mole" multiplier="1" scale="-3"/>
          <unit exponent="-1" kind="gram" multiplier="1" scale="0"/>
          <unit exponent="-1" kind="second" multiplier="3600" scale="0"/>
        </listOfUnits>
      </unitDefinition>
    </listOfUnitDefinitions>
    <fbc:listOfObjectives fbc:activeObjective="obj">
      <fbc:objective fbc:id="obj" fbc:type="maximize">
        <fbc:listOfFluxObjectives>
          <fbc:fluxObjective fbc:reaction="R_EX_co(e)" fbc:coefficient="1"/>
          <fbc:fluxObjective fbc:reaction="R_EX_fru(e)" fbc:coefficient="1"/>
        </fbc:listOfFluxObjectives>
      </fbc:objective>
    </fbc:listOfObjectives>
    <listOfParameters>
      <parameter constant="true" id="cobra_default_lb" sboTerm="SBO:0000626" units="mmol_per_gDW_per_hr" value="-1000"/>
      <parameter constant="true" id="cobra_default_ub" sboTerm="SBO:0000626" units="mmol_per_gDW_per_hr" value="1000"/>
      <parameter constant="true" id="cobra_0_bound" sboTerm="SBO:0000626" units="mmol_per_gDW_per_hr" value="0"/>
      <parameter constant="true" id="R_EX_btn(e)_upper_bound" sboTerm="SBO:0000625" units="mmol_per_gDW_per_hr" value="1"/>
      <parameter constant="true" id="R_EX_btn(e)_lower_bound" sboTerm="SBO:0000625" units="mmol_per_gDW_per_hr" value="1"/>
    </listOfParameters>
    <listOfCompartments>
      <compartment constant="true" id="c" name=""/>
      <compartment constant="true" id="e" name=""/>
    </listOfCompartments>
    <listOfSpecies>
      <species boundaryCondition="false" constant="false" hasOnlySubstanceUnits="false" id="M_10fthf[c]" name="10-Formyltetrahydrofolate" compartment="c" fbc:chemicalFormula="C20H21N7O7"/>
      <species boundaryCondition="false" constant="false" hasOnlySubstanceUnits="false" id="M_12dgr120[c]" name="1,2-Diacyl-sn-glycerol (didodecanoyl, n-C12:0)" compartment="c" fbc:chemicalFormula="C27H52O5"/>
      <species boundaryCondition="false" constant="false" hasOnlySubstanceUnits="false" id="M_12dgr140[c]" name="1,2-Diacyl-sn-glycerol (ditetradecanoyl, n-C14:0)" compartment="c" fbc:chemicalFormula="C31H60O5"/>
      <species boundaryCondition="false" constant="false" hasOnlySubstanceUnits="false" id="M_12dgr160[c]" name="1,2-Diacyl-sn-glycerol (dihexadecanoyl, n-C16:0)" compartment="c" fbc:chemicalFormula="C35H68O5"/>
      <species boundaryCondition="false" constant="false" hasOnlySubstanceUnits="false" id="M_12dgr161[c]" name="1,2-Diacyl-sn-glycerol (dihexadec-9-enoyl, n-C16:1)" compartment="c" fbc:chemicalFormula="C35H64O5"/>
      <species boundaryCondition="false" constant="false" hasOnlySubstanceUnits="false" id="M_12dgr180[c]" name="1,2-Diacyl-sn-glycerol (dioctadecanoyl, n-C18:0)" compartment="c" fbc:chemicalFormula="C39H76O5"/>
      <species boundaryCondition="false" constant="false" hasOnlySubstanceUnits="false" id="M_12dgr181[c]" name="1,2-Diacyl-sn-glycerol (dioctadec-11-enoyl, n-C18:1)" compartment="c" fbc:chemicalFormula="C39H72O5"/>
      <species boundaryCondition="false" constant="false" hasOnlySubstanceUnits="false" id="M_12ppd-S[c]" name="(S)-Propane-1,2-diol" compartment="c" fbc:chemicalFormula="C3H8O2"/>
      <species boundaryCondition="false" constant="false" hasOnlySubstanceUnits="false" id="M_13dpg[c]" name="3-Phospho-D-glyceroyl phosphate" compartment="c" fbc:chemicalFormula="C3H4O10P2"/>
      <species boundaryCondition="false" constant="false" hasOnlySubstanceUnits="false" id="M_15dap[c]" name="1,5-Diaminopentane" compartment="c" fbc:chemicalFormula="C5H16N2"/>
      <species boundaryCondition="false" constant="false" hasOnlySubstanceUnits="false" id="M_1ddecg3p[c]" name="1-dodecanoyl-sn-glycerol 3-phosphate" compartment="c" fbc:chemicalFormula="C15H29O7P1"/>
      <species boundaryCondition="false" constant="false" hasOnlySubstanceUnits="false" id="M_1hdec9eg3p[c]" name="1-hexadec-9-enoyl-sn-glycerol 3-phosphate" compartment="c" fbc:chemicalFormula="C19H35O7P1"/>
      <species boundaryCondition="false" constant="false" hasOnlySubstanceUnits="false" id="M_1hdecg3p[c]" name="1-hexadecanoyl-sn-glycerol 3-phosphate" compartment="c" fbc:chemicalFormula="C19H37O7P1"/>
      <species boundaryCondition="false" constant="false" hasOnlySubstanceUnits="false" id="M_1odec11eg3p[c]" name="1-octadec-11-enoyl-sn-glycerol 3-phosphate" compartment="c" fbc:chemicalFormula="C21H39O7P1"/>
      <species boundaryCondition="false" constant="false" hasOnlySubstanceUnits="false" id="M_1odecg3p[c]" name="1-octadecanoyl-sn-glycerol 3-phosphate" compartment="c" fbc:chemicalFormula="C21H41O7P1"/>
      <species boundaryCondition="false" constant="false" hasOnlySubstanceUnits="false" id="M_1pyr5c[c]" name="1-Pyrroline-5-carboxylate" compartment="c" fbc:chemicalFormula="C5H6NO2"/>
      <species boundaryCondition="false" constant="false" hasOnlySubstanceUnits="false" id="M_1tdecg3p[c]" name="1-tetradecanoyl-sn-glycerol 3-phosphate" compartment="c" fbc:chemicalFormula="C17H33O7P1"/>
      <species boundaryCondition="false" constant="false" hasOnlySubstanceUnits="false" id="M_23dhdp[c]" name="2,3-Dihydrodipicolinate" compartment="c" fbc:chemicalFormula="C7H5NO4"/>
      <species boundaryCondition="false" constant="false" hasOnlySubstanceUnits="false" id="M_23dhmb[c]" name="(R)-2,3-Dihydroxy-3-methylbutanoate" compartment="c" fbc:chemicalFormula="C5H9O4"/>
      <species boundaryCondition="false" constant="false" hasOnlySubstanceUnits="false" id="M_23dhmp[c]" name="(R)-2,3-Dihydroxy-3-methylpentanoate" compartment="c" fbc:chemicalFormula="C6H11O4"/>
      <species boundaryCondition="false" constant="false" hasOnlySubstanceUnits="false" id="M_25aics[c]" name="(S)-2-[5-Amino-1-(5-phospho-D-ribosyl)imidazole-4-carboxamido]succinate" compartment="c" fbc:chemicalFormula="C13H15N4O12P"/>
      <species boundaryCondition="false" constant="false" hasOnlySubstanceUnits="false" id="M_25dhpp[c]" name="2,5-Diamino-6-hydroxy-4-(5'-phosphoribosylamino)-pyrimidine" compartment="c" fbc:chemicalFormula="C9H14N5O8P"/>
      <species boundaryCondition="false" constant="false" hasOnlySubstanceUnits="false" id="M_26dap-LL[c]" name="LL-2,6-Diaminoheptanedioate" compartment="c" fbc:chemicalFormula="C7H14N2O4"/>
      <species boundaryCondition="false" constant="false" hasOnlySubstanceUnits="false" id="M_26dap-M[c]" name="meso-2,6-Diaminoheptanedioate" compartment="c" fbc:chemicalFormula="C7H14N2O4"/>
      <species boundaryCondition="false" constant="false" hasOnlySubstanceUnits="false" id="M_2ahbut[c]" name="(S)-2-Aceto-2-hydroxybutanoate" compartment="c" fbc:chemicalFormula="C6H9O4"/>
      <species boundaryCondition="false" constant="false" hasOnlySubstanceUnits="false" id="M_2ahhmd[c]" name="2-Amino-4-hydroxy-6-hydroxymethyl-7,8-dihydropteridine diphosphate" compartment="c" fbc:chemicalFormula="C7H8N5O8P2"/>
      <species boundaryCondition="false" constant="false" hasOnlySubstanceUnits="false" id="M_2ahhmp[c]" name="2-Amino-4-hydroxy-6-hydroxymethyl-7,8-dihydropteridine" compartment="c" fbc:chemicalFormula="C7H9N5O2"/>
      <species boundaryCondition="false" constant="false" hasOnlySubstanceUnits="false" id="M_2cpr5p[c]" name="1-(2-Carboxyphenylamino)-1-deoxy-D-ribulose 5-phosphate" compartment="c" fbc:chemicalFormula="C12H13NO9P"/>
      <species boundaryCondition="false" constant="false" hasOnlySubstanceUnits="false" id="M_2dda7p[c]" name="2-Dehydro-3-deoxy-D-arabino-heptonate 7-phosphate" compartment="c" fbc:chemicalFormula="C7H10O10P"/>
      <species boundaryCondition="false" constant="false" hasOnlySubstanceUnits="false" id="M_2ddg6p[c]" name="2-Dehydro-3-deoxy-D-gluconate 6-phosphate" compartment="c" fbc:chemicalFormula="C6H8O9P"/>
      <species boundaryCondition="false" constant="false" hasOnlySubstanceUnits="false" id="M_2dhp[c]" name="2-Dehydropantoate" compartment="c" fbc:chemicalFormula="C6H9O4"/>
      <species boundaryCondition="false" constant="false" hasOnlySubstanceUnits="false" id="M_2dmmql8[c]" name="2-Demethylmenaquinol 8" compartment="c" fbc:chemicalFormula="C50H72O2"/>
      <species boundaryCondition="false" constant="false" hasOnlySubstanceUnits="false" id="M_2dr1p[c]" name="2-Deoxy-D-ribose 1-phosphate" compartment="c" fbc:chemicalFormula="C5H9O7P"/>
      <species boundaryCondition="false" constant="false" hasOnlySubstanceUnits="false" id="M_2dr5p[c]" name="2-Deoxy-D-ribose 5-phosphate" compartment="c" fbc:chemicalFormula="C5H9O7P"/>
      <species boundaryCondition="false" constant="false" hasOnlySubstanceUnits="false" id="M_2h3oppan[c]" name="2-Hydroxy-3-oxopropanoate" compartment="c" fbc:chemicalFormula="C3H3O4"/>
      <species boundaryCondition="false" constant="false" hasOnlySubstanceUnits="false" id="M_2ippm[c]" name="2-Isopropylmaleate" compartment="c" fbc:chemicalFormula="C7H8O4"/>
      <species boundaryCondition="false" constant="false" hasOnlySubstanceUnits="false" id="M_2mahmp[c]" name="2-Methyl-4-amino-5-hydroxymethylpyrimidine diphosphate" compartment="c" fbc:chemicalFormula="C6H8N3O7P2"/>
      <species boundaryCondition="false" constant="false" hasOnlySubstanceUnits="false" id="M_2me4p[c]" name="2-C-methyl-D-erythritol 4-phosphate" compartment="c" fbc:chemicalFormula="C5H11O7P"/>
      <species boundaryCondition="false" constant="false" hasOnlySubstanceUnits="false" id="M_2mecdp[c]" name="2-C-methyl-D-erythritol 2,4-cyclodiphosphate" compartment="c" fbc:chemicalFormula="C5H10O9P2"/>
      <species boundaryCondition="false" constant="false" hasOnlySubstanceUnits="false" id="M_2obut[c]" name="2-Oxobutanoate" compartment="c" fbc:chemicalFormula="C4H5O3"/>
      <species boundaryCondition="false" constant="false" hasOnlySubstanceUnits="false" id="M_2p4c2me[c]" name="2-phospho-4-(cytidine 5'-diphospho)-2-C-methyl-D-erythritol" compartment="c" fbc:chemicalFormula="C14H22N3O17P3"/>
      <species boundaryCondition="false" constant="false" hasOnlySubstanceUnits="false" id="M_2pg[c]" name="D-Glycerate 2-phosphate" compartment="c" fbc:chemicalFormula="C3H4O7P"/>
      <species boundaryCondition="false" constant="false" hasOnlySubstanceUnits="false" id="M_34hpp[c]" name="3-(4-Hydroxyphenyl)pyruvate" compartment="c" fbc:chemicalFormula="C9H7O4"/>
      <species boundaryCondition="false" constant="false" hasOnlySubstanceUnits="false" id="M_3c2hmp[c]" name="3-Carboxy-2-hydroxy-4-methylpentanoate" compartment="c" fbc:chemicalFormula="C7H10O5"/>
      <species boundaryCondition="false" constant="false" hasOnlySubstanceUnits="false" id="M_3c3hmp[c]" name="3-Carboxy-3-hydroxy-4-methylpentanoate" compartment="c" fbc:chemicalFormula="C7H10O5"/>
      <species boundaryCondition="false" constant="false" hasOnlySubstanceUnits="false" id="M_3c4mop[c]" name="3-Carboxy-4-methyl-2-oxopentanoate" compartment="c" fbc:chemicalFormula="C7H8O5"/>
      <species boundaryCondition="false" constant="false" hasOnlySubstanceUnits="false" id="M_3dhq[c]" name="3-Dehydroquinate" compartment="c" fbc:chemicalFormula="C7H9O6"/>
      <species boundaryCondition="false" constant="false" hasOnlySubstanceUnits="false" id="M_3dhsk[c]" name="3-Dehydroshikimate" compartment="c" fbc:chemicalFormula="C7H7O5"/>
      <species boundaryCondition="false" constant="false" hasOnlySubstanceUnits="false" id="M_3haACP[c]" name="(3R)-3-Hydroxyacyl-[acyl-carrier protein]" compartment="c" fbc:chemicalFormula="C15H27N2O9PRS"/>
      <species boundaryCondition="false" constant="false" hasOnlySubstanceUnits="false" id="M_3hbcoa[c]" name="(S)-3-Hydroxybutanoyl-CoA" compartment="c" fbc:chemicalFormula="C25H38N7O18P3S"/>
      <species boundaryCondition="false" constant="false" hasOnlySubstanceUnits="false" id="M_3hcddec5eACP[c]" name="(R)-3-hydroxy-cis-dodec-5-enoyl-[acyl-carrier protein]" compartment="c" fbc:chemicalFormula="C23H41N2O9PRS"/>
      <species boundaryCondition="false" constant="false" hasOnlySubstanceUnits="false" id="M_3hcmrs7eACP[c]" name="(R)-3-hydroxy-cis-myristol-7-eoyl-[acyl-carrier protein]" compartment="c" fbc:chemicalFormula="C25H45N2O9PRS"/>
      <species boundaryCondition="false" constant="false" hasOnlySubstanceUnits="false" id="M_3hcpalm9eACP[c]" name="(R)-3-hydroxy-cis-palm-9-eoyl-[acyl-carrier protein]" compartment="c" fbc:chemicalFormula="C27H49N2O9PRS"/>
      <species boundaryCondition="false" constant="false" hasOnlySubstanceUnits="false" id="M_3hcvac11eACP[c]" name="(R)-3-hydroxy-cis-vacc-11-enoyl-[acyl-carrier protein]" compartment="c" fbc:chemicalFormula="C29H53N2O9PRS"/>
      <species boundaryCondition="false" constant="false" hasOnlySubstanceUnits="false" id="M_3hddecACP[c]" name="(R)-3-Hydroxydodecanoyl-[acyl-carrier protein]" compartment="c" fbc:chemicalFormula="C23H43N2O9PRS"/>
      <species boundaryCondition="false" constant="false" hasOnlySubstanceUnits="false" id="M_3hdecACP[c]" name="(R)-3-Hydroxydecanoyl-[acyl-carrier protein]" compartment="c" fbc:chemicalFormula="C21H39N2O9PRS"/>
      <species boundaryCondition="false" constant="false" hasOnlySubstanceUnits="false" id="M_3hhexACP[c]" name="(R)-3-Hydroxyhexanoyl-[acyl-carrier protein]" compartment="c" fbc:chemicalFormula="C17H31N2O9PRS"/>
      <species boundaryCondition="false" constant="false" hasOnlySubstanceUnits="false" id="M_3hmrsACP[c]" name="(R)-3-Hydroxytetradecanoyl-[acyl-carrier protein]" compartment="c" fbc:chemicalFormula="C25H47N2O9PRS"/>
      <species boundaryCondition="false" constant="false" hasOnlySubstanceUnits="false" id="M_3hoctACP[c]" name="(R)-3-Hydroxyoctanoyl-[acyl-carrier protein]" compartment="c" fbc:chemicalFormula="C19H35N2O9PRS"/>
      <species boundaryCondition="false" constant="false" hasOnlySubstanceUnits="false" id="M_3hoctaACP[c]" name="(R)-3-Hydroxyoctadecanoyl-[acyl-carrier protein]" compartment="c" fbc:chemicalFormula="C29H55N2O9PRS"/>
      <species boundaryCondition="false" constant="false" hasOnlySubstanceUnits="false" id="M_3hpalmACP[c]" name="R-3-hydroxypalmitoyl-[acyl-carrier protein]" compartment="c" fbc:chemicalFormula="C27H51N2O9PRS"/>
      <species boundaryCondition="false" constant="false" hasOnlySubstanceUnits="false" id="M_3ig3p[c]" name="C'-(3-Indolyl)-glycerol 3-phosphate" compartment="c" fbc:chemicalFormula="C11H12NO6P"/>
      <species boundaryCondition="false" constant="false" hasOnlySubstanceUnits="false" id="M_3mob[c]" name="3-Methyl-2-oxobutanoate" compartment="c" fbc:chemicalFormula="C5H7O3"/>
      <species boundaryCondition="false" constant="false" hasOnlySubstanceUnits="false" id="M_3mop[c]" name="(S)-3-Methyl-2-oxopentanoate" compartment="c" fbc:chemicalFormula="C6H9O3"/>
      <species boundaryCondition="false" constant="false" hasOnlySubstanceUnits="false" id="M_3ocddec5eACP[c]" name="3-oxo-cis-dodec-5-enoyl-[acyl-carrier protein]" compartment="c" fbc:chemicalFormula="C23H39N2O9PRS"/>
      <species boundaryCondition="false" constant="false" hasOnlySubstanceUnits="false" id="M_3ocmrs7eACP[c]" name="3-oxo-cis-myristol-7-eoyl-[acyl-carrier protein]" compartment="c" fbc:chemicalFormula="C25H43N2O9PRS"/>
      <species boundaryCondition="false" constant="false" hasOnlySubstanceUnits="false" id="M_3ocpalm9eACP[c]" name="3-oxo-cis-palm-9-eoyl-[acyl-carrier protein]" compartment="c" fbc:chemicalFormula="C27H47N2O9PRS"/>
      <species boundaryCondition="false" constant="false" hasOnlySubstanceUnits="false" id="M_3ocvac11eACP[c]" name="3-oxo-cis-vacc-11-enoyl-[acyl-carrier protein]" compartment="c" fbc:chemicalFormula="C29H51N2O9PRS"/>
      <species boundaryCondition="false" constant="false" hasOnlySubstanceUnits="false" id="M_3oddecACP[c]" name="3-Oxododecanoyl-[acyl-carrier protein]" compartment="c" fbc:chemicalFormula="C23H41N2O9PRS"/>
      <species boundaryCondition="false" constant="false" hasOnlySubstanceUnits="false" id="M_3odecACP[c]" name="3-Oxodecanoyl-[acyl-carrier protein]" compartment="c" fbc:chemicalFormula="C21H37N2O9PRS"/>
      <species boundaryCondition="false" constant="false" hasOnlySubstanceUnits="false" id="M_3ohexACP[c]" name="3-Oxohexanoyl-[acyl-carrier protein]" compartment="c" fbc:chemicalFormula="C17H29N2O9PRS"/>
      <species boundaryCondition="false" constant="false" hasOnlySubstanceUnits="false" id="M_3omrsACP[c]" name="3-Oxotetradecanoyl-[acyl-carrier protein]" compartment="c" fbc:chemicalFormula="C25H45N2O9PRS"/>
      <species boundaryCondition="false" constant="false" hasOnlySubstanceUnits="false" id="M_3ooctACP[c]" name="3-Oxooctanoyl-[acyl-carrier protein]" compartment="c" fbc:chemicalFormula="C19H33N2O9PRS"/>
      <species boundaryCondition="false" constant="false" hasOnlySubstanceUnits="false" id="M_3ooctdACP[c]" name="3-Oxooctadecanoyl-[acyl-carrier protein]" compartment="c" fbc:chemicalFormula="C29H53N2O9PRS"/>
      <species boundaryCondition="false" constant="false" hasOnlySubstanceUnits="false" id="M_3opalmACP[c]" name="3-Oxohexadecanoyl-[acyl-carrier protein]" compartment="c" fbc:chemicalFormula="C27H49N2O9PRS"/>
      <species boundaryCondition="false" constant="false" hasOnlySubstanceUnits="false" id="M_3pg[c]" name="3-Phospho-D-glycerate" compartment="c" fbc:chemicalFormula="C3H4O7P"/>
      <species boundaryCondition="false" constant="false" hasOnlySubstanceUnits="false" id="M_3php[c]" name="3-Phosphohydroxypyruvate" compartment="c" fbc:chemicalFormula="C3H2O7P"/>
      <species boundaryCondition="false" constant="false" hasOnlySubstanceUnits="false" id="M_3psme[c]" name="5-O-(1-Carboxyvinyl)-3-phosphoshikimate" compartment="c" fbc:chemicalFormula="C10H9O10P"/>
      <species boundaryCondition="false" constant="false" hasOnlySubstanceUnits="false" id="M_3sala[c]" name="3-Sulfino-L-alanine" compartment="c" fbc:chemicalFormula="C3H5NO4S"/>
      <species boundaryCondition="false" constant="false" hasOnlySubstanceUnits="false" id="M_4abut[c]" name="4-Aminobutanoate" compartment="c" fbc:chemicalFormula="C4H9NO2"/>
      <species boundaryCondition="false" constant="false" hasOnlySubstanceUnits="false" id="M_4abutn[c]" name="4-Aminobutanal" compartment="c" fbc:chemicalFormula="C4H10NO"/>
      <species boundaryCondition="false" constant="false" hasOnlySubstanceUnits="false" id="M_4abz[c]" name="4-Aminobenzoate" compartment="c" fbc:chemicalFormula="C7H6NO2"/>
      <species boundaryCondition="false" constant="false" hasOnlySubstanceUnits="false" id="M_4adcho[c]" name="4-amino-4-deoxychorismate" compartment="c" fbc:chemicalFormula="C10H10NO5"/>
      <species boundaryCondition="false" constant="false" hasOnlySubstanceUnits="false" id="M_4ahmmp[c]" name="4-Amino-5-hydroxymethyl-2-methylpyrimidine" compartment="c" fbc:chemicalFormula="C6H9N3O"/>
      <species boundaryCondition="false" constant="false" hasOnlySubstanceUnits="false" id="M_4ampm[c]" name="4-Amino-2-methyl-5-phosphomethylpyrimidine" compartment="c" fbc:chemicalFormula="C6H8N3O4P"/>
      <species boundaryCondition="false" constant="false" hasOnlySubstanceUnits="false" id="M_4c2me[c]" name="4-(cytidine 5'-diphospho)-2-C-methyl-D-erythritol" compartment="c" fbc:chemicalFormula="C14H23N3O14P2"/>
      <species boundaryCondition="false" constant="false" hasOnlySubstanceUnits="false" id="M_4h2oglt[c]" name="4-Hydroxy-2-oxoglutarate" compartment="c" fbc:chemicalFormula="C5H4O6"/>
      <species boundaryCondition="false" constant="false" hasOnlySubstanceUnits="false" id="M_4hthr[c]" name="4-Hydroxy-L-threonine" compartment="c" fbc:chemicalFormula="C4H9NO4"/>
      <species boundaryCondition="false" constant="false" hasOnlySubstanceUnits="false" id="M_4izp[c]" name="4-Imidazolone-5-propanoate" compartment="c" fbc:chemicalFormula="C6H7N2O3"/>
      <species boundaryCondition="false" constant="false" hasOnlySubstanceUnits="false" id="M_4mhetz[c]" name="4-Methyl-5-(2-hydroxyethyl)-thiazole" compartment="c" fbc:chemicalFormula="C6H9NOS"/>
      <species boundaryCondition="false" constant="false" hasOnlySubstanceUnits="false" id="M_4mop[c]" name="4-Methyl-2-oxopentanoate" compartment="c" fbc:chemicalFormula="C6H9O3"/>
      <species boundaryCondition="false" constant="false" hasOnlySubstanceUnits="false" id="M_4mpetz[c]" name="4-Methyl-5-(2-phosphoethyl)-thiazole" compartment="c" fbc:chemicalFormula="C6H8NO4PS"/>
      <species boundaryCondition="false" constant="false" hasOnlySubstanceUnits="false" id="M_4pasp[c]" name="4-Phospho-L-aspartate" compartment="c" fbc:chemicalFormula="C4H6NO7P"/>
      <species boundaryCondition="false" constant="false" hasOnlySubstanceUnits="false" id="M_4ppan[c]" name="D-4'-Phosphopantothenate" compartment="c" fbc:chemicalFormula="C9H15NO8P"/>
      <species boundaryCondition="false" constant="false" hasOnlySubstanceUnits="false" id="M_4ppcys[c]" name="N-((R)-4-Phosphopantothenoyl)-L-cysteine" compartment="c" fbc:chemicalFormula="C12H20N2O9PS"/>
      <species boundaryCondition="false" constant="false" hasOnlySubstanceUnits="false" id="M_4r5au[c]" name="4-(1-D-Ribitylamino)-5-aminouracil" compartment="c" fbc:chemicalFormula="C9H16N4O6"/>
      <species boundaryCondition="false" constant="false" hasOnlySubstanceUnits="false" id="M_56dura[c]" name="5,6-dihydrouracil" compartment="c" fbc:chemicalFormula="C4H6N2O2"/>
      <species boundaryCondition="false" constant="false" hasOnlySubstanceUnits="false" id="M_5aizc[c]" name="5-amino-1-(5-phospho-D-ribosyl)imidazole-4-carboxylate" compartment="c" fbc:chemicalFormula="C9H11N3O9P"/>
      <species boundaryCondition="false" constant="false" hasOnlySubstanceUnits="false" id="M_5aop[c]" name="5-Amino-4-oxopentanoate" compartment="c" fbc:chemicalFormula="C5H9NO3"/>
      <species boundaryCondition="false" constant="false" hasOnlySubstanceUnits="false" id="M_5aprbu[c]" name="5-Amino-6-(5'-phosphoribitylamino)uracil" compartment="c" fbc:chemicalFormula="C9H15N4O9P"/>
      <species boundaryCondition="false" constant="false" hasOnlySubstanceUnits="false" id="M_5apru[c]" name="5-Amino-6-(5'-phosphoribosylamino)uracil" compartment="c" fbc:chemicalFormula="C9H13N4O9P"/>
      <species boundaryCondition="false" constant="false" hasOnlySubstanceUnits="false" id="M_5dh4dglc[c]" name="5-Dehydro-4-deoxy-D-glucarate" compartment="c" fbc:chemicalFormula="C6H6O7"/>
      <species boundaryCondition="false" constant="false" hasOnlySubstanceUnits="false" id="M_5hbzid[c]" name="5-hydroxybenzimidazole" compartment="c" fbc:chemicalFormula="C7H6N2O"/>
      <species boundaryCondition="false" constant="false" hasOnlySubstanceUnits="false" id="M_5mta[c]" name="5-Methylthioadenosine" compartment="c" fbc:chemicalFormula="C11H15N5O3S"/>
      <species boundaryCondition="false" constant="false" hasOnlySubstanceUnits="false" id="M_5mthf[c]" name="5-Methyltetrahydrofolate" compartment="c" fbc:chemicalFormula="C20H24N7O6"/>
      <species boundaryCondition="false" constant="false" hasOnlySubstanceUnits="false" id="M_5mtr[c]" name="5-Methylthio-D-ribose" compartment="c" fbc:chemicalFormula="C6H12O4S"/>
      <species boundaryCondition="false" constant="false" hasOnlySubstanceUnits="false" id="M_5prdmbz[c]" name="N1-(5-Phospho-alpha-D-ribosyl)-5,6-dimethylbenzimidazole" compartment="c" fbc:chemicalFormula="C14H17N2O7P"/>
      <species boundaryCondition="false" constant="false" hasOnlySubstanceUnits="false" id="M_6hmhptpp[c]" name="6-hydroxymethyl-dihydropterin pyrophosphate" compartment="c" fbc:chemicalFormula="C7H8N5O8P2"/>
      <species boundaryCondition="false" constant="false" hasOnlySubstanceUnits="false" id="M_6pgc[c]" name="6-Phospho-D-gluconate" compartment="c" fbc:chemicalFormula="C6H10O10P"/>
      <species boundaryCondition="false" constant="false" hasOnlySubstanceUnits="false" id="M_ACP[c]" name="acyl carrier protein" compartment="c" fbc:chemicalFormula="C11H21N2O7PRS"/>
      <species boundaryCondition="false" constant="false" hasOnlySubstanceUnits="false" id="M_Nforglu[c]" name="N-Formyl-L-glutamate" compartment="c" fbc:chemicalFormula="C6H9NO5"/>
      <species boundaryCondition="false" constant="false" hasOnlySubstanceUnits="false" id="M_aacoa[c]" name="Acetoacetyl-CoA" compartment="c" fbc:chemicalFormula="C25H36N7O18P3S"/>
      <species boundaryCondition="false" constant="false" hasOnlySubstanceUnits="false" id="M_abt[c]" name="L-Arabinitol" compartment="c" fbc:chemicalFormula="C5H12O5"/>
      <species boundaryCondition="false" constant="false" hasOnlySubstanceUnits="false" id="M_ac[c]" name="Acetate" compartment="c" fbc:chemicalFormula="C2H3O2"/>
      <species boundaryCondition="false" constant="false" hasOnlySubstanceUnits="false" id="M_acACP[c]" name="Acetyl-ACP" compartment="c" fbc:chemicalFormula="C13H23N2O8PRS"/>
      <species boundaryCondition="false" constant="false" hasOnlySubstanceUnits="false" id="M_acald[c]" name="Acetaldehyde" compartment="c" fbc:chemicalFormula="C2H4O"/>
      <species boundaryCondition="false" constant="false" hasOnlySubstanceUnits="false" id="M_accoa[c]" name="Acetyl-CoA" compartment="c" fbc:chemicalFormula="C23H34N7O17P3S"/>
      <species boundaryCondition="false" constant="false" hasOnlySubstanceUnits="false" id="M_acg5p[c]" name="N-Acetyl-L-glutamyl 5-phosphate" compartment="c" fbc:chemicalFormula="C7H9NO8P"/>
      <species boundaryCondition="false" constant="false" hasOnlySubstanceUnits="false" id="M_acg5sa[c]" name="N-Acetyl-L-glutamate 5-semialdehyde" compartment="c" fbc:chemicalFormula="C7H10NO4"/>
      <species boundaryCondition="false" constant="false" hasOnlySubstanceUnits="false" id="M_acgam1p[c]" name="N-Acetyl-D-glucosamine 1-phosphate" compartment="c" fbc:chemicalFormula="C8H14NO9P"/>
      <species boundaryCondition="false" constant="false" hasOnlySubstanceUnits="false" id="M_acglu[c]" name="N-Acetyl-L-glutamate" compartment="c" fbc:chemicalFormula="C7H9NO5"/>
      <species boundaryCondition="false" constant="false" hasOnlySubstanceUnits="false" id="M_achms[c]" name="O-Acetyl-L-homoserine" compartment="c" fbc:chemicalFormula="C6H11NO4"/>
      <species boundaryCondition="false" constant="false" hasOnlySubstanceUnits="false" id="M_acmam[c]" name="N-Acetyl-D-muramoate" compartment="c" fbc:chemicalFormula="C11H18NO8"/>
      <species boundaryCondition="false" constant="false" hasOnlySubstanceUnits="false" id="M_acmama[c]" name="N-Acetyl-D-muramoyl-L-alanine" compartment="c" fbc:chemicalFormula="C14H23N2O9"/>
      <species boundaryCondition="false" constant="false" hasOnlySubstanceUnits="false" id="M_acmana[c]" name="N-Acetyl-D-mannosamine" compartment="c" fbc:chemicalFormula="C8H15NO6"/>
      <species boundaryCondition="false" constant="false" hasOnlySubstanceUnits="false" id="M_acon-C[c]" name="cis-Aconitate" compartment="c" fbc:chemicalFormula="C6H3O6"/>
      <species boundaryCondition="false" constant="false" hasOnlySubstanceUnits="false" id="M_acorn[c]" name="N2-Acetyl-L-ornithine" compartment="c" fbc:chemicalFormula="C7H14N2O3"/>
      <species boundaryCondition="false" constant="false" hasOnlySubstanceUnits="false" id="M_acser[c]" name="O-Acetyl-L-serine" compartment="c" fbc:chemicalFormula="C5H9NO4"/>
      <species boundaryCondition="false" constant="false" hasOnlySubstanceUnits="false" id="M_actACP[c]" name="Acetoacetyl-ACP" compartment="c" fbc:chemicalFormula="C15H25N2O9PRS"/>
      <species boundaryCondition="false" constant="false" hasOnlySubstanceUnits="false" id="M_actn-R[c]" name="(R)-Acetoin" compartment="c" fbc:chemicalFormula="C4H8O2"/>
      <species boundaryCondition="false" constant="false" hasOnlySubstanceUnits="false" id="M_actp[c]" name="Acetyl phosphate" compartment="c" fbc:chemicalFormula="C2H3O5P"/>
      <species boundaryCondition="false" constant="false" hasOnlySubstanceUnits="false" id="M_adcobdam[c]" name="Adenosyl cobyrinate diamide" compartment="c" fbc:chemicalFormula="C55H68CoN11O15"/>
      <species boundaryCondition="false" constant="false" hasOnlySubstanceUnits="false" id="M_adcobhex[c]" name="adenosyl-cobyric acid" compartment="c" fbc:chemicalFormula="C55H76CoN15O11"/>
      <species boundaryCondition="false" constant="false" hasOnlySubstanceUnits="false" id="M_ade[c]" name="Adenine" compartment="c" fbc:chemicalFormula="C5H5N5"/>
      <species boundaryCondition="false" constant="false" hasOnlySubstanceUnits="false" id="M_adn[c]" name="Adenosine" compartment="c" fbc:chemicalFormula="C10H13N5O4"/>
      <species boundaryCondition="false" constant="false" hasOnlySubstanceUnits="false" id="M_adocbi[c]" name="Adenosyl cobinamide" compartment="c" fbc:chemicalFormula="C58H84CoN16O11"/>
      <species boundaryCondition="false" constant="false" hasOnlySubstanceUnits="false" id="M_adocbip[c]" name="Adenosyl cobinamide phosphate" compartment="c" fbc:chemicalFormula="C58H83CoN16O14P"/>
      <species boundaryCondition="false" constant="false" hasOnlySubstanceUnits="false" id="M_adocbl[c]" name="Adenosylcobalamin" compartment="c" fbc:chemicalFormula="C72H100CoN18O17P"/>
      <species boundaryCondition="false" constant="false" hasOnlySubstanceUnits="false" id="M_adp[c]" name="ADP" compartment="c" fbc:chemicalFormula="C10H12N5O10P2"/>
      <species boundaryCondition="false" constant="false" hasOnlySubstanceUnits="false" id="M_adprib[c]" name="ADPribose" compartment="c" fbc:chemicalFormula="C15H21N5O14P2"/>
      <species boundaryCondition="false" constant="false" hasOnlySubstanceUnits="false" id="M_agdpcbi[c]" name="Adenosine-GDP-cobinamide" compartment="c" fbc:chemicalFormula="C68H95CoN21O21P2"/>
      <species boundaryCondition="false" constant="false" hasOnlySubstanceUnits="false" id="M_agm[c]" name="Agmatine" compartment="c" fbc:chemicalFormula="C5H16N4"/>
      <species boundaryCondition="false" constant="false" hasOnlySubstanceUnits="false" id="M_ahcys[c]" name="S-Adenosyl-L-homocysteine" compartment="c" fbc:chemicalFormula="C14H20N6O5S"/>
      <species boundaryCondition="false" constant="false" hasOnlySubstanceUnits="false" id="M_ahdt[c]" name="2-Amino-4-hydroxy-6-(erythro-1,2,3-trihydroxypropyl)dihydropteridine triphosphate" compartment="c" fbc:chemicalFormula="C9H12N5O13P3"/>
      <species boundaryCondition="false" constant="false" hasOnlySubstanceUnits="false" id="M_aicar[c]" name="5-Amino-1-(5-Phospho-D-ribosyl)imidazole-4-carboxamide" compartment="c" fbc:chemicalFormula="C9H13N4O8P"/>
      <species boundaryCondition="false" constant="false" hasOnlySubstanceUnits="false" id="M_air[c]" name="5-amino-1-(5-phospho-D-ribosyl)imidazole" compartment="c" fbc:chemicalFormula="C8H12N3O7P"/>
      <species boundaryCondition="false" constant="false" hasOnlySubstanceUnits="false" id="M_akg[c]" name="2-Oxoglutarate" compartment="c" fbc:chemicalFormula="C5H4O5"/>
      <species boundaryCondition="false" constant="false" hasOnlySubstanceUnits="false" id="M_ala-B[c]" name="beta-Alanine" compartment="c" fbc:chemicalFormula="C3H7NO2"/>
      <species boundaryCondition="false" constant="false" hasOnlySubstanceUnits="false" id="M_ala-D[c]" name="D-Alanine" compartment="c" fbc:chemicalFormula="C3H7NO2"/>
      <species boundaryCondition="false" constant="false" hasOnlySubstanceUnits="false" id="M_ala-L[c]" name="L-Alanine" compartment="c" fbc:chemicalFormula="C3H7NO2"/>
      <species boundaryCondition="false" constant="false" hasOnlySubstanceUnits="false" id="M_alaala[c]" name="D-Alanyl-D-alanine" compartment="c" fbc:chemicalFormula="C6H12N2O3"/>
      <species boundaryCondition="false" constant="false" hasOnlySubstanceUnits="false" id="M_alac-S[c]" name="(S)-2-Acetolactate" compartment="c" fbc:chemicalFormula="C5H7O4"/>
      <species boundaryCondition="false" constant="false" hasOnlySubstanceUnits="false" id="M_alltn[c]" name="Allantoin" compartment="c" fbc:chemicalFormula="C4H6N4O3"/>
      <species boundaryCondition="false" constant="false" hasOnlySubstanceUnits="false" id="M_alltt[c]" name="Allantoate" compartment="c" fbc:chemicalFormula="C4H7N4O4"/>
      <species boundaryCondition="false" constant="false" hasOnlySubstanceUnits="false" id="M_alpro[c]" name="S-Aminomethyldihydrolipoylprotein" compartment="c" fbc:chemicalFormula="CH6NS2X"/>
      <species boundaryCondition="false" constant="false" hasOnlySubstanceUnits="false" id="M_amet[c]" name="S-Adenosyl-L-methionine" compartment="c" fbc:chemicalFormula="C15H23N6O5S"/>
      <species boundaryCondition="false" constant="false" hasOnlySubstanceUnits="false" id="M_ametam[c]" name="S-Adenosylmethioninamine" compartment="c" fbc:chemicalFormula="C14H24N6O3S"/>
      <species boundaryCondition="false" constant="false" hasOnlySubstanceUnits="false" id="M_amp[c]" name="AMP" compartment="c" fbc:chemicalFormula="C10H12N5O7P"/>
      <species boundaryCondition="false" constant="false" hasOnlySubstanceUnits="false" id="M_anth[c]" name="Anthranilate" compartment="c" fbc:chemicalFormula="C7H6NO2"/>
      <species boundaryCondition="false" constant="false" hasOnlySubstanceUnits="false" id="M_apoACP[c]" name="apoprotein [acyl carrier protein]" compartment="c" fbc:chemicalFormula="RHO"/>
      <species boundaryCondition="false" constant="false" hasOnlySubstanceUnits="false" id="M_appl[c]" name="1-Aminopropan-2-ol" compartment="c" fbc:chemicalFormula="C3H10NO"/>
      <species boundaryCondition="false" constant="false" hasOnlySubstanceUnits="false" id="M_applp[c]" name="D-1-Aminopropan-2-ol O-phosphate" compartment="c" fbc:chemicalFormula="C3H9NO4P"/>
      <species boundaryCondition="false" constant="false" hasOnlySubstanceUnits="false" id="M_aps[c]" name="Adenosine 5'-phosphosulfate" compartment="c" fbc:chemicalFormula="C10H12N5O10PS"/>
      <species boundaryCondition="false" constant="false" hasOnlySubstanceUnits="false" id="M_arab-L[c]" name="L-Arabinose" compartment="c" fbc:chemicalFormula="C5H10O5"/>
      <species boundaryCondition="false" constant="false" hasOnlySubstanceUnits="false" id="M_arg-L[c]" name="L-Arginine" compartment="c" fbc:chemicalFormula="C6H15N4O2"/>
      <species boundaryCondition="false" constant="false" hasOnlySubstanceUnits="false" id="M_argsuc[c]" name="N(omega)-(L-Arginino)succinate" compartment="c" fbc:chemicalFormula="C10H17N4O6"/>
      <species boundaryCondition="false" constant="false" hasOnlySubstanceUnits="false" id="M_asn-L[c]" name="L-Asparagine" compartment="c" fbc:chemicalFormula="C4H8N2O3"/>
      <species boundaryCondition="false" constant="false" hasOnlySubstanceUnits="false" id="M_asp-D[c]" name="D-Aspartate" compartment="c" fbc:chemicalFormula="C4H6NO4"/>
      <species boundaryCondition="false" constant="false" hasOnlySubstanceUnits="false" id="M_asp-L[c]" name="L-Aspartate" compartment="c" fbc:chemicalFormula="C4H6NO4"/>
      <species boundaryCondition="false" constant="false" hasOnlySubstanceUnits="false" id="M_aspsa[c]" name="L-Aspartate 4-semialdehyde" compartment="c" fbc:chemicalFormula="C4H7NO3"/>
      <species boundaryCondition="false" constant="false" hasOnlySubstanceUnits="false" id="M_atp[c]" name="ATP" compartment="c" fbc:chemicalFormula="C10H12N5O13P3"/>
      <species boundaryCondition="false" constant="false" hasOnlySubstanceUnits="false" id="M_b2coa[c]" name="Crotonoyl-CoA" compartment="c" fbc:chemicalFormula="C25H36N7O17P3S"/>
      <species boundaryCondition="false" constant="false" hasOnlySubstanceUnits="false" id="M_btal[c]" name="Butanal" compartment="c" fbc:chemicalFormula="C4H8O"/>
      <species boundaryCondition="false" constant="false" hasOnlySubstanceUnits="false" id="M_btamp[c]" name="Biotinyl-5'-AMP" compartment="c" fbc:chemicalFormula="C20H27N7O9PS"/>
      <species boundaryCondition="false" constant="false" hasOnlySubstanceUnits="false" id="M_btcoa[c]" name="Butanoyl-CoA" compartment="c" fbc:chemicalFormula="C25H38N7O17P3S"/>
      <species boundaryCondition="false" constant="false" hasOnlySubstanceUnits="false" id="M_btd-RR[c]" name="(R,R)-2,3-Butanediol" compartment="c" fbc:chemicalFormula="C4H10O2"/>
      <species boundaryCondition="false" constant="false" hasOnlySubstanceUnits="false" id="M_btn[c]" name="Biotin" compartment="c" fbc:chemicalFormula="C10H15N2O3S"/>
      <species boundaryCondition="false" constant="false" hasOnlySubstanceUnits="false" id="M_btoh[c]" name="butanol" compartment="c" fbc:chemicalFormula="C4H10O"/>
      <species boundaryCondition="false" constant="false" hasOnlySubstanceUnits="false" id="M_but[c]" name="Butyrate (n-C4:0)" compartment="c" fbc:chemicalFormula="C4H7O2"/>
      <species boundaryCondition="false" constant="false" hasOnlySubstanceUnits="false" id="M_but2eACP[c]" name="But-2-enoyl-[acyl-carrier protein]" compartment="c" fbc:chemicalFormula="C15H25N2O8PRS"/>
      <species boundaryCondition="false" constant="false" hasOnlySubstanceUnits="false" id="M_butACP[c]" name="Butyryl-ACP (n-C4:0ACP)" compartment="c" fbc:chemicalFormula="C15H27N2O8PRS"/>
      <species boundaryCondition="false" constant="false" hasOnlySubstanceUnits="false" id="M_butpi[c]" name="Butanoyl phosphate" compartment="c" fbc:chemicalFormula="C4H7O5P"/>
      <species boundaryCondition="false" constant="false" hasOnlySubstanceUnits="false" id="M_ca2[c]" name="Calcium" compartment="c" fbc:chemicalFormula="Ca"/>
      <species boundaryCondition="false" constant="false" hasOnlySubstanceUnits="false" id="M_cbasp[c]" name="N-Carbamoyl-L-aspartate" compartment="c" fbc:chemicalFormula="C5H6N2O5"/>
      <species boundaryCondition="false" constant="false" hasOnlySubstanceUnits="false" id="M_cbi[c]" name="Cobinamide" compartment="c" fbc:chemicalFormula="C48H72CoN11O8"/>
      <species boundaryCondition="false" constant="false" hasOnlySubstanceUnits="false" id="M_cbl1[c]" name="Cob(I)alamin" compartment="c" fbc:chemicalFormula="C62H88CoN13O14P"/>
      <species boundaryCondition="false" constant="false" hasOnlySubstanceUnits="false" id="M_cbp[c]" name="Carbamoyl phosphate" compartment="c" fbc:chemicalFormula="CH2NO5P"/>
      <species boundaryCondition="false" constant="false" hasOnlySubstanceUnits="false" id="M_cddec5eACP[c]" name="cis-dodec-5-enoyl-[acyl-carrier protein] (n-C12:1)" compartment="c" fbc:chemicalFormula="C23H41N2O8PRS"/>
      <species boundaryCondition="false" constant="false" hasOnlySubstanceUnits="false" id="M_cdec3eACP[c]" name="cis-dec-3-enoyl-[acyl-carrier protein] (n-C10:1)" compartment="c" fbc:chemicalFormula="C21H37N2O8PRS"/>
      <species boundaryCondition="false" constant="false" hasOnlySubstanceUnits="false" id="M_cdp[c]" name="CDP" compartment="c" fbc:chemicalFormula="C9H12N3O11P2"/>
      <species boundaryCondition="false" constant="false" hasOnlySubstanceUnits="false" id="M_cdpdddecg[c]" name="CDP-1,2-didodecanoylglycerol" compartment="c" fbc:chemicalFormula="C36H63N3O15P2"/>
      <species boundaryCondition="false" constant="false" hasOnlySubstanceUnits="false" id="M_cdpdhdec9eg[c]" name="CDP-1,2-dihexadec-9-enoylglycerol" compartment="c" fbc:chemicalFormula="C44H75N3O15P2"/>
      <species boundaryCondition="false" constant="false" hasOnlySubstanceUnits="false" id="M_cdpdhdecg[c]" name="CDP-1,2-dihexadecanoylglycerol" compartment="c" fbc:chemicalFormula="C44H79N3O15P2"/>
      <species boundaryCondition="false" constant="false" hasOnlySubstanceUnits="false" id="M_cdpdodec11eg[c]" name="CDP-1,2-dioctadec-11-enoylglycerol" compartment="c" fbc:chemicalFormula="C48H83N3O15P2"/>
      <species boundaryCondition="false" constant="false" hasOnlySubstanceUnits="false" id="M_cdpdodecg[c]" name="CDP-1,2-dioctadecanoylglycerol" compartment="c" fbc:chemicalFormula="C48H87N3O15P2"/>
      <species boundaryCondition="false" constant="false" hasOnlySubstanceUnits="false" id="M_cdpdtdecg[c]" name="CDP-1,2-ditetradecanoylglycerol" compartment="c" fbc:chemicalFormula="C40H71N3O15P2"/>
      <species boundaryCondition="false" constant="false" hasOnlySubstanceUnits="false" id="M_cdpglyc[c]" name="CDPglycerol" compartment="c" fbc:chemicalFormula="C12H19N3O13P2"/>
      <species boundaryCondition="false" constant="false" hasOnlySubstanceUnits="false" id="M_cfesp[c]" name="Corrinoid Iron sulfur protein" compartment="c" fbc:chemicalFormula="C19CoN4R21"/>
      <species boundaryCondition="false" constant="false" hasOnlySubstanceUnits="false" id="M_chol[c]" name="Choline" compartment="c" fbc:chemicalFormula="C5H14NO"/>
      <species boundaryCondition="false" constant="false" hasOnlySubstanceUnits="false" id="M_chor[c]" name="chorismate" compartment="c" fbc:chemicalFormula="C10H8O6"/>
      <species boundaryCondition="false" constant="false" hasOnlySubstanceUnits="false" id="M_cit[c]" name="Citrate" compartment="c" fbc:chemicalFormula="C6H5O7"/>
      <species boundaryCondition="false" constant="false" hasOnlySubstanceUnits="false" id="M_citr-L[c]" name="L-Citrulline" compartment="c" fbc:chemicalFormula="C6H13N3O3"/>
      <species boundaryCondition="false" constant="false" hasOnlySubstanceUnits="false" id="M_cl[c]" name="Chloride" compartment="c" fbc:chemicalFormula="Cl"/>
      <species boundaryCondition="false" constant="false" hasOnlySubstanceUnits="false" id="M_clpn120[c]" name="cardiolipin (tetradodecanoyl, n-C12:0)" compartment="c" fbc:chemicalFormula="C57H108O17P2"/>
      <species boundaryCondition="false" constant="false" hasOnlySubstanceUnits="false" id="M_clpn140[c]" name="cardiolipin (tetratetradecanoyl, n-C14:0)" compartment="c" fbc:chemicalFormula="C65H124O17P2"/>
      <species boundaryCondition="false" constant="false" hasOnlySubstanceUnits="false" id="M_clpn160[c]" name="cardiolipin (tetrahexadecanoyl, n-C16:0)" compartment="c" fbc:chemicalFormula="C73H140O17P2"/>
      <species boundaryCondition="false" constant="false" hasOnlySubstanceUnits="false" id="M_clpn161[c]" name="cardiolipin (tetrahexadec-9-enoyl, n-C16:1)" compartment="c" fbc:chemicalFormula="C73H132O17P2"/>
      <species boundaryCondition="false" constant="false" hasOnlySubstanceUnits="false" id="M_clpn180[c]" name="cardiolipin (tetraoctadecanoyl, n-C18:0)" compartment="c" fbc:chemicalFormula="C81H156O17P2"/>
      <species boundaryCondition="false" constant="false" hasOnlySubstanceUnits="false" id="M_clpn181[c]" name="cardiolipin (tetraoctadec-11-enoyl, n-C18:1)" compartment="c" fbc:chemicalFormula="C81H148O17P2"/>
      <species boundaryCondition="false" constant="false" hasOnlySubstanceUnits="false" id="M_cmp[c]" name="CMP" compartment="c" fbc:chemicalFormula="C9H12N3O8P"/>
      <species boundaryCondition="false" constant="false" hasOnlySubstanceUnits="false" id="M_co[c]" name="Carbon monoxide" compartment="c" fbc:chemicalFormula="CO"/>
      <species boundaryCondition="false" constant="false" hasOnlySubstanceUnits="false" id="M_co1dam[c]" name="Cob(I)yrinate a,c diamide" compartment="c" fbc:chemicalFormula="C45H56CoN6O12"/>
      <species boundaryCondition="false" constant="false" hasOnlySubstanceUnits="false" id="M_co2[c]" name="CO2" compartment="c" fbc:chemicalFormula="CO2"/>
      <species boundaryCondition="false" constant="false" hasOnlySubstanceUnits="false" id="M_co2dam[c]" name="Cob(II)yrinate a,c diamide" compartment="c" fbc:chemicalFormula="C45H56CoN6O12"/>
      <species boundaryCondition="false" constant="false" hasOnlySubstanceUnits="false" id="M_coa[c]" name="Coenzyme A" compartment="c" fbc:chemicalFormula="C21H32N7O16P3S"/>
      <species boundaryCondition="false" constant="false" hasOnlySubstanceUnits="false" id="M_cobalt2[c]" name="Co2+" compartment="c" fbc:chemicalFormula="Co"/>
      <species boundaryCondition="false" constant="false" hasOnlySubstanceUnits="false" id="M_cobya[c]" name="Cobyrinate" compartment="c" fbc:chemicalFormula="C45H52N4O14Co"/>
      <species boundaryCondition="false" constant="false" hasOnlySubstanceUnits="false" id="M_codhpre6[c]" name="cobalt-dihydro-precorrin 6" compartment="c" fbc:chemicalFormula="C44H47N4O16Co"/>
      <species boundaryCondition="false" constant="false" hasOnlySubstanceUnits="false" id="M_copre2[c]" name="cobalt-precorrin 2" compartment="c" fbc:chemicalFormula="C42H38N4O16Co"/>
      <species boundaryCondition="false" constant="false" hasOnlySubstanceUnits="false" id="M_copre3[c]" name="cobalt-precorrin 3" compartment="c" fbc:chemicalFormula="C43H40N4O16Co"/>
      <species boundaryCondition="false" constant="false" hasOnlySubstanceUnits="false" id="M_copre4[c]" name="cobalt-precorrin 4" compartment="c" fbc:chemicalFormula="C44H43N4O16Co"/>
      <species boundaryCondition="false" constant="false" hasOnlySubstanceUnits="false" id="M_copre5[c]" name="cobalt-precorrin 5" compartment="c" fbc:chemicalFormula="C45H45N4O16Co"/>
      <species boundaryCondition="false" constant="false" hasOnlySubstanceUnits="false" id="M_copre6[c]" name="cobalt-precorrin 6" compartment="c" fbc:chemicalFormula="C44H45N4O16Co"/>
      <species boundaryCondition="false" constant="false" hasOnlySubstanceUnits="false" id="M_copre8[c]" name="cobalt-precorrin 8" compartment="c" fbc:chemicalFormula="C45H52N4O14Co"/>
      <species boundaryCondition="false" constant="false" hasOnlySubstanceUnits="false" id="M_cpppg3[c]" name="Coproporphyrinogen III" compartment="c" fbc:chemicalFormula="C36H40N4O8"/>
      <species boundaryCondition="false" constant="false" hasOnlySubstanceUnits="false" id="M_csn[c]" name="Cytosine" compartment="c" fbc:chemicalFormula="C4H5N3O"/>
      <species boundaryCondition="false" constant="false" hasOnlySubstanceUnits="false" id="M_ctp[c]" name="CTP" compartment="c" fbc:chemicalFormula="C9H12N3O14P3"/>
      <species boundaryCondition="false" constant="false" hasOnlySubstanceUnits="false" id="M_cu2[c]" name="Cu2+" compartment="c" fbc:chemicalFormula="Cu"/>
      <species boundaryCondition="false" constant="false" hasOnlySubstanceUnits="false" id="M_cys-L[c]" name="L-Cysteine" compartment="c" fbc:chemicalFormula="C3H7NO2S"/>
      <species boundaryCondition="false" constant="false" hasOnlySubstanceUnits="false" id="M_cyst-L[c]" name="L-Cystathionine" compartment="c" fbc:chemicalFormula="C7H14N2O4S"/>
      <species boundaryCondition="false" constant="false" hasOnlySubstanceUnits="false" id="M_cytd[c]" name="Cytidine" compartment="c" fbc:chemicalFormula="C9H13N3O5"/>
      <species boundaryCondition="false" constant="false" hasOnlySubstanceUnits="false" id="M_dad-2[c]" name="Deoxyadenosine" compartment="c" fbc:chemicalFormula="C10H13N5O3"/>
      <species boundaryCondition="false" constant="false" hasOnlySubstanceUnits="false" id="M_dad-5[c]" name="5'-Deoxyadenosine" compartment="c" fbc:chemicalFormula="C10H13N5O3"/>
      <species boundaryCondition="false" constant="false" hasOnlySubstanceUnits="false" id="M_dadp[c]" name="dADP" compartment="c" fbc:chemicalFormula="C10H12N5O9P2"/>
      <species boundaryCondition="false" constant="false" hasOnlySubstanceUnits="false" id="M_damp[c]" name="dAMP" compartment="c" fbc:chemicalFormula="C10H12N5O6P"/>
      <species boundaryCondition="false" constant="false" hasOnlySubstanceUnits="false" id="M_datp[c]" name="dATP" compartment="c" fbc:chemicalFormula="C10H12N5O12P3"/>
      <species boundaryCondition="false" constant="false" hasOnlySubstanceUnits="false" id="M_db4p[c]" name="3,4-dihydroxy-2-butanone 4-phosphate" compartment="c" fbc:chemicalFormula="C4H7O6P"/>
      <species boundaryCondition="false" constant="false" hasOnlySubstanceUnits="false" id="M_dcaACP[c]" name="Decanoyl-ACP (n-C10:0ACP)" compartment="c" fbc:chemicalFormula="C21H39N2O8PRS"/>
      <species boundaryCondition="false" constant="false" hasOnlySubstanceUnits="false" id="M_dcamp[c]" name="N6-(1,2-Dicarboxyethyl)-AMP" compartment="c" fbc:chemicalFormula="C14H14N5O11P"/>
      <species boundaryCondition="false" constant="false" hasOnlySubstanceUnits="false" id="M_dcdp[c]" name="dCDP" compartment="c" fbc:chemicalFormula="C9H12N3O10P2"/>
      <species boundaryCondition="false" constant="false" hasOnlySubstanceUnits="false" id="M_dcmp[c]" name="dCMP" compartment="c" fbc:chemicalFormula="C9H12N3O7P"/>
      <species boundaryCondition="false" constant="false" hasOnlySubstanceUnits="false" id="M_dctp[c]" name="dCTP" compartment="c" fbc:chemicalFormula="C9H12N3O13P3"/>
      <species boundaryCondition="false" constant="false" hasOnlySubstanceUnits="false" id="M_dcyt[c]" name="Deoxycytidine" compartment="c" fbc:chemicalFormula="C9H13N3O4"/>
      <species boundaryCondition="false" constant="false" hasOnlySubstanceUnits="false" id="M_ddcaACP[c]" name="Dodecanoyl-ACP (n-C12:0ACP)" compartment="c" fbc:chemicalFormula="C23H43N2O8PRS"/>
      <species boundaryCondition="false" constant="false" hasOnlySubstanceUnits="false" id="M_dgdp[c]" name="dGDP" compartment="c" fbc:chemicalFormula="C10H12N5O10P2"/>
      <species boundaryCondition="false" constant="false" hasOnlySubstanceUnits="false" id="M_dgmp[c]" name="dGMP" compartment="c" fbc:chemicalFormula="C10H12N5O7P"/>
      <species boundaryCondition="false" constant="false" hasOnlySubstanceUnits="false" id="M_dgsn[c]" name="Deoxyguanosine" compartment="c" fbc:chemicalFormula="C10H13N5O4"/>
      <species boundaryCondition="false" constant="false" hasOnlySubstanceUnits="false" id="M_dgtp[c]" name="dGTP" compartment="c" fbc:chemicalFormula="C10H12N5O13P3"/>
      <species boundaryCondition="false" constant="false" hasOnlySubstanceUnits="false" id="M_dha[c]" name="Dihydroxyacetone" compartment="c" fbc:chemicalFormula="C3H6O3"/>
      <species boundaryCondition="false" constant="false" hasOnlySubstanceUnits="false" id="M_dhap[c]" name="Dihydroxyacetone phosphate" compartment="c" fbc:chemicalFormula="C3H5O6P"/>
      <species boundaryCondition="false" constant="false" hasOnlySubstanceUnits="false" id="M_dhf[c]" name="7,8-Dihydrofolate" compartment="c" fbc:chemicalFormula="C19H19N7O6"/>
      <species boundaryCondition="false" constant="false" hasOnlySubstanceUnits="false" id="M_dhlpro[c]" name="Dihydrolipolprotein" compartment="c" fbc:chemicalFormula="H2S2X"/>
      <species boundaryCondition="false" constant="false" hasOnlySubstanceUnits="false" id="M_dhna[c]" name="1,4-Dihydroxy-2-naphthoate" compartment="c" fbc:chemicalFormula="C11H7O4"/>
      <species boundaryCondition="false" constant="false" hasOnlySubstanceUnits="false" id="M_dhnpt[c]" name="Dihydroneopterin" compartment="c" fbc:chemicalFormula="C9H13N5O4"/>
      <species boundaryCondition="false" constant="false" hasOnlySubstanceUnits="false" id="M_dhor-S[c]" name="(S)-Dihydroorotate" compartment="c" fbc:chemicalFormula="C5H5N2O4"/>
      <species boundaryCondition="false" constant="false" hasOnlySubstanceUnits="false" id="M_dhpt[c]" name="Dihydropteroate" compartment="c" fbc:chemicalFormula="C14H13N6O3"/>
      <species boundaryCondition="false" constant="false" hasOnlySubstanceUnits="false" id="M_dhptd[c]" name="4,5-dihydroxy-2,3-pentanedione" compartment="c" fbc:chemicalFormula="C5H8O4"/>
      <species boundaryCondition="false" constant="false" hasOnlySubstanceUnits="false" id="M_dimp[c]" name="dIMP" compartment="c" fbc:chemicalFormula="C10H11N4O7P"/>
      <species boundaryCondition="false" constant="false" hasOnlySubstanceUnits="false" id="M_din[c]" name="Deoxyinosine" compartment="c" fbc:chemicalFormula="C10H12N4O4"/>
      <species boundaryCondition="false" constant="false" hasOnlySubstanceUnits="false" id="M_ditp[c]" name="dITP" compartment="c" fbc:chemicalFormula="C10H11N4O13P3"/>
      <species boundaryCondition="false" constant="false" hasOnlySubstanceUnits="false" id="M_dmbzid[c]" name="5,6-Dimethylbenzimidazole" compartment="c" fbc:chemicalFormula="C9H10N2"/>
      <species boundaryCondition="false" constant="false" hasOnlySubstanceUnits="false" id="M_dmlz[c]" name="6,7-Dimethyl-8-(1-D-ribityl)lumazine" compartment="c" fbc:chemicalFormula="C13H18N4O6"/>
      <species boundaryCondition="false" constant="false" hasOnlySubstanceUnits="false" id="M_dmpp[c]" name="Dimethylallyl diphosphate" compartment="c" fbc:chemicalFormula="C5H9O7P2"/>
      <species boundaryCondition="false" constant="false" hasOnlySubstanceUnits="false" id="M_dnad[c]" name="Deamino-NAD+" compartment="c" fbc:chemicalFormula="C21H24N6O15P2"/>
      <species boundaryCondition="false" constant="false" hasOnlySubstanceUnits="false" id="M_dpcoa[c]" name="Dephospho-CoA" compartment="c" fbc:chemicalFormula="C21H33N7O13P2S"/>
      <species boundaryCondition="false" constant="false" hasOnlySubstanceUnits="false" id="M_dscl[c]" name="dihydrosirohydrochlorin" compartment="c" fbc:chemicalFormula="C42H41N4O16"/>
      <species boundaryCondition="false" constant="false" hasOnlySubstanceUnits="false" id="M_dtdp[c]" name="dTDP" compartment="c" fbc:chemicalFormula="C10H13N2O11P2"/>
      <species boundaryCondition="false" constant="false" hasOnlySubstanceUnits="false" id="M_dtdp4d6dg[c]" name="dTDP-4-dehydro-6-deoxy-D-glucose" compartment="c" fbc:chemicalFormula="C16H22N2O15P2"/>
      <species boundaryCondition="false" constant="false" hasOnlySubstanceUnits="false" id="M_dtdp4d6dm[c]" name="dTDP-4-dehydro-6-deoxy-L-mannose" compartment="c" fbc:chemicalFormula="C16H22N2O15P2"/>
      <species boundaryCondition="false" constant="false" hasOnlySubstanceUnits="false" id="M_dtdpglu[c]" name="dTDPglucose" compartment="c" fbc:chemicalFormula="C16H24N2O16P2"/>
      <species boundaryCondition="false" constant="false" hasOnlySubstanceUnits="false" id="M_dtdprmn[c]" name="dTDP-L-rhamnose" compartment="c" fbc:chemicalFormula="C16H24N2O15P2"/>
      <species boundaryCondition="false" constant="false" hasOnlySubstanceUnits="false" id="M_dtmp[c]" name="dTMP" compartment="c" fbc:chemicalFormula="C10H13N2O8P"/>
      <species boundaryCondition="false" constant="false" hasOnlySubstanceUnits="false" id="M_dttp[c]" name="dTTP" compartment="c" fbc:chemicalFormula="C10H13N2O14P3"/>
      <species boundaryCondition="false" constant="false" hasOnlySubstanceUnits="false" id="M_dudp[c]" name="dUDP" compartment="c" fbc:chemicalFormula="C9H11N2O11P2"/>
      <species boundaryCondition="false" constant="false" hasOnlySubstanceUnits="false" id="M_dump[c]" name="dUMP" compartment="c" fbc:chemicalFormula="C9H11N2O8P"/>
      <species boundaryCondition="false" constant="false" hasOnlySubstanceUnits="false" id="M_duri[c]" name="Deoxyuridine" compartment="c" fbc:chemicalFormula="C9H12N2O5"/>
      <species boundaryCondition="false" constant="false" hasOnlySubstanceUnits="false" id="M_dutp[c]" name="dUTP" compartment="c" fbc:chemicalFormula="C9H11N2O14P3"/>
      <species boundaryCondition="false" constant="false" hasOnlySubstanceUnits="false" id="M_dxyl5p[c]" name="1-deoxy-D-xylulose 5-phosphate" compartment="c" fbc:chemicalFormula="C5H9O7P"/>
      <species boundaryCondition="false" constant="false" hasOnlySubstanceUnits="false" id="M_e4p[c]" name="D-Erythrose 4-phosphate" compartment="c" fbc:chemicalFormula="C4H7O7P"/>
      <species boundaryCondition="false" constant="false" hasOnlySubstanceUnits="false" id="M_eig3p[c]" name="D-erythro-1-(Imidazol-4-yl)glycerol 3-phosphate" compartment="c" fbc:chemicalFormula="C6H9N2O6P"/>
      <species boundaryCondition="false" constant="false" hasOnlySubstanceUnits="false" id="M_etha[c]" name="Ethanolamine" compartment="c" fbc:chemicalFormula="C2H8NO"/>
      <species boundaryCondition="false" constant="false" hasOnlySubstanceUnits="false" id="M_etoh[c]" name="Ethanol" compartment="c" fbc:chemicalFormula="C2H6O"/>
      <species boundaryCondition="false" constant="false" hasOnlySubstanceUnits="false" id="M_f1p[c]" name="D-Fructose 1-phosphate" compartment="c" fbc:chemicalFormula="C6H11O9P"/>
      <species boundaryCondition="false" constant="false" hasOnlySubstanceUnits="false" id="M_f6p[c]" name="D-Fructose 6-phosphate" compartment="c" fbc:chemicalFormula="C6H11O9P"/>
      <species boundaryCondition="false" constant="false" hasOnlySubstanceUnits="false" id="M_fad[c]" name="Flavin adenine dinucleotide oxidized" compartment="c" fbc:chemicalFormula="C27H31N9O15P2"/>
      <species boundaryCondition="false" constant="false" hasOnlySubstanceUnits="false" id="M_fdp[c]" name="D-Fructose 1,6-bisphosphate" compartment="c" fbc:chemicalFormula="C6H10O12P2"/>
      <species boundaryCondition="false" constant="false" hasOnlySubstanceUnits="false" id="M_fdxo-4:2[c]" name="ferredoxin (oxidized form 4:2)" compartment="c" fbc:chemicalFormula="Fe8S8X"/>
      <species boundaryCondition="false" constant="false" hasOnlySubstanceUnits="false" id="M_fdxr-4:2[c]" name="ferredoxin (reduced form 4:2)" compartment="c" fbc:chemicalFormula="Fe8S8X"/>
      <species boundaryCondition="false" constant="false" hasOnlySubstanceUnits="false" id="M_fe2[c]" name="Fe2+" compartment="c" fbc:chemicalFormula="Fe"/>
      <species boundaryCondition="false" constant="false" hasOnlySubstanceUnits="false" id="M_fgam[c]" name="N2-Formyl-N1-(5-phospho-D-ribosyl)glycinamide" compartment="c" fbc:chemicalFormula="C8H13N2O9P"/>
      <species boundaryCondition="false" constant="false" hasOnlySubstanceUnits="false" id="M_fmn[c]" name="FMN" compartment="c" fbc:chemicalFormula="C17H19N4O9P"/>
      <species boundaryCondition="false" constant="false" hasOnlySubstanceUnits="false" id="M_fol[c]" name="Folate" compartment="c" fbc:chemicalFormula="C19H18N7O6"/>
      <species boundaryCondition="false" constant="false" hasOnlySubstanceUnits="false" id="M_for[c]" name="Formate" compartment="c" fbc:chemicalFormula="CH1O2"/>
      <species boundaryCondition="false" constant="false" hasOnlySubstanceUnits="false" id="M_forglu[c]" name="N-Formimidoyl-L-glutamate" compartment="c" fbc:chemicalFormula="C6H8N2O4"/>
      <species boundaryCondition="false" constant="false" hasOnlySubstanceUnits="false" id="M_fpram[c]" name="2-(Formamido)-N1-(5-phospho-D-ribosyl)acetamidine" compartment="c" fbc:chemicalFormula="C8H15N3O8P"/>
      <species boundaryCondition="false" constant="false" hasOnlySubstanceUnits="false" id="M_fprica[c]" name="5-Formamido-1-(5-phospho-D-ribosyl)imidazole-4-carboxamide" compartment="c" fbc:chemicalFormula="C10H13N4O9P"/>
      <species boundaryCondition="false" constant="false" hasOnlySubstanceUnits="false" id="M_frdp[c]" name="Farnesyl diphosphate" compartment="c" fbc:chemicalFormula="C15H25O7P2"/>
      <species boundaryCondition="false" constant="false" hasOnlySubstanceUnits="false" id="M_frmd[c]" name="Formamide" compartment="c" fbc:chemicalFormula="CH3NO"/>
      <species boundaryCondition="false" constant="false" hasOnlySubstanceUnits="false" id="M_fru[c]" name="D-Fructose" compartment="c" fbc:chemicalFormula="C6H12O6"/>
      <species boundaryCondition="false" constant="false" hasOnlySubstanceUnits="false" id="M_fum[c]" name="Fumarate" compartment="c" fbc:chemicalFormula="C4H2O4"/>
      <species boundaryCondition="false" constant="false" hasOnlySubstanceUnits="false" id="M_g1p[c]" name="D-Glucose 1-phosphate" compartment="c" fbc:chemicalFormula="C6H11O9P"/>
      <species boundaryCondition="false" constant="false" hasOnlySubstanceUnits="false" id="M_g3p[c]" name="Glyceraldehyde 3-phosphate" compartment="c" fbc:chemicalFormula="C3H5O6P"/>
      <species boundaryCondition="false" constant="false" hasOnlySubstanceUnits="false" id="M_g3pc[c]" name="sn-Glycero-3-phosphocholine" compartment="c" fbc:chemicalFormula="C8H20NO6P"/>
      <species boundaryCondition="false" constant="false" hasOnlySubstanceUnits="false" id="M_g3pe[c]" name="sn-Glycero-3-phosphoethanolamine" compartment="c" fbc:chemicalFormula="C5H14NO6P"/>
      <species boundaryCondition="false" constant="false" hasOnlySubstanceUnits="false" id="M_g3pg[c]" name="Glycerophosphoglycerol" compartment="c" fbc:chemicalFormula="C6H14O8P"/>
      <species boundaryCondition="false" constant="false" hasOnlySubstanceUnits="false" id="M_g6p[c]" name="D-Glucose 6-phosphate" compartment="c" fbc:chemicalFormula="C6H11O9P"/>
      <species boundaryCondition="false" constant="false" hasOnlySubstanceUnits="false" id="M_gal[c]" name="D-Galactose" compartment="c" fbc:chemicalFormula="C6H12O6"/>
      <species boundaryCondition="false" constant="false" hasOnlySubstanceUnits="false" id="M_galct-D[c]" name="D-Galactarate" compartment="c" fbc:chemicalFormula="C6H8O8"/>
      <species boundaryCondition="false" constant="false" hasOnlySubstanceUnits="false" id="M_galctn-D[c]" name="D-Galactonate" compartment="c" fbc:chemicalFormula="C6H11O7"/>
      <species boundaryCondition="false" constant="false" hasOnlySubstanceUnits="false" id="M_galur[c]" name="D-Galacturonate" compartment="c" fbc:chemicalFormula="C6H9O7"/>
      <species boundaryCondition="false" constant="false" hasOnlySubstanceUnits="false" id="M_gam1p[c]" name="D-Glucosamine 1-phosphate" compartment="c" fbc:chemicalFormula="C6H13NO8P"/>
      <species boundaryCondition="false" constant="false" hasOnlySubstanceUnits="false" id="M_gam6p[c]" name="D-Glucosamine 6-phosphate" compartment="c" fbc:chemicalFormula="C6H13NO8P"/>
      <species boundaryCondition="false" constant="false" hasOnlySubstanceUnits="false" id="M_gar[c]" name="N1-(5-Phospho-D-ribosyl)glycinamide" compartment="c" fbc:chemicalFormula="C7H14N2O8P"/>
      <species boundaryCondition="false" constant="false" hasOnlySubstanceUnits="false" id="M_gcald[c]" name="Glycolaldehyde" compartment="c" fbc:chemicalFormula="C2H4O2"/>
      <species boundaryCondition="false" constant="false" hasOnlySubstanceUnits="false" id="M_gdp[c]" name="GDP" compartment="c" fbc:chemicalFormula="C10H12N5O11P2"/>
      <species boundaryCondition="false" constant="false" hasOnlySubstanceUnits="false" id="M_gdpmann[c]" name="GDP-D-mannose" compartment="c" fbc:chemicalFormula="C16H23N5O16P2"/>
      <species boundaryCondition="false" constant="false" hasOnlySubstanceUnits="false" id="M_gdptp[c]" name="Guanosine 3'-diphosphate 5'-triphosphate" compartment="c" fbc:chemicalFormula="C10H11N5O20P5"/>
      <species boundaryCondition="false" constant="false" hasOnlySubstanceUnits="false" id="M_ggdp[c]" name="Geranylgeranyl diphosphate" compartment="c" fbc:chemicalFormula="C20H33O7P2"/>
      <species boundaryCondition="false" constant="false" hasOnlySubstanceUnits="false" id="M_glc-D[c]" name="D-Glucose" compartment="c" fbc:chemicalFormula="C6H12O6"/>
      <species boundaryCondition="false" constant="false" hasOnlySubstanceUnits="false" id="M_glcn[c]" name="D-Gluconate" compartment="c" fbc:chemicalFormula="C6H11O7"/>
      <species boundaryCondition="false" constant="false" hasOnlySubstanceUnits="false" id="M_glcr[c]" name="D-Glucarate" compartment="c" fbc:chemicalFormula="C6H8O8"/>
      <species boundaryCondition="false" constant="false" hasOnlySubstanceUnits="false" id="M_glcur[c]" name="D-Glucuronate" compartment="c" fbc:chemicalFormula="C6H9O7"/>
      <species boundaryCondition="false" constant="false" hasOnlySubstanceUnits="false" id="M_gln-L[c]" name="L-Glutamine" compartment="c" fbc:chemicalFormula="C5H10N2O3"/>
      <species boundaryCondition="false" constant="false" hasOnlySubstanceUnits="false" id="M_glu-D[c]" name="D-Glutamate" compartment="c" fbc:chemicalFormula="C5H8NO4"/>
      <species boundaryCondition="false" constant="false" hasOnlySubstanceUnits="false" id="M_glu-L[c]" name="L-Glutamate" compartment="c" fbc:chemicalFormula="C5H8NO4"/>
      <species boundaryCondition="false" constant="false" hasOnlySubstanceUnits="false" id="M_glu1sa[c]" name="L-Glutamate 1-semialdehyde" compartment="c" fbc:chemicalFormula="C5H9NO3"/>
      <species boundaryCondition="false" constant="false" hasOnlySubstanceUnits="false" id="M_glu5p[c]" name="L-Glutamate 5-phosphate" compartment="c" fbc:chemicalFormula="C5H8NO7P"/>
      <species boundaryCondition="false" constant="false" hasOnlySubstanceUnits="false" id="M_glu5sa[c]" name="L-Glutamate 5-semialdehyde" compartment="c" fbc:chemicalFormula="C5H9NO3"/>
      <species boundaryCondition="false" constant="false" hasOnlySubstanceUnits="false" id="M_glutrna[c]" name="L-Glutamyl-tRNA(Glu)" compartment="c" fbc:chemicalFormula="C5H7NO3R"/>
      <species boundaryCondition="false" constant="false" hasOnlySubstanceUnits="false" id="M_glx[c]" name="Glyoxylate" compartment="c" fbc:chemicalFormula="C2H1O3"/>
      <species boundaryCondition="false" constant="false" hasOnlySubstanceUnits="false" id="M_gly[c]" name="Glycine" compartment="c" fbc:chemicalFormula="C2H5NO2"/>
      <species boundaryCondition="false" constant="false" hasOnlySubstanceUnits="false" id="M_glyb[c]" name="Glycine betaine" compartment="c" fbc:chemicalFormula="C5H11NO2"/>
      <species boundaryCondition="false" constant="false" hasOnlySubstanceUnits="false" id="M_glyc[c]" name="Glycerol" compartment="c" fbc:chemicalFormula="C3H8O3"/>
      <species boundaryCondition="false" constant="false" hasOnlySubstanceUnits="false" id="M_glyc-R[c]" name="(R)-Glycerate" compartment="c" fbc:chemicalFormula="C3H5O4"/>
      <species boundaryCondition="false" constant="false" hasOnlySubstanceUnits="false" id="M_glyc3p[c]" name="Glycerol 3-phosphate" compartment="c" fbc:chemicalFormula="C3H7O6P"/>
      <species boundaryCondition="false" constant="false" hasOnlySubstanceUnits="false" id="M_gmp[c]" name="GMP" compartment="c" fbc:chemicalFormula="C10H12N5O8P"/>
      <species boundaryCondition="false" constant="false" hasOnlySubstanceUnits="false" id="M_grdp[c]" name="Geranyl diphosphate" compartment="c" fbc:chemicalFormula="C10H17O7P2"/>
      <species boundaryCondition="false" constant="false" hasOnlySubstanceUnits="false" id="M_gsn[c]" name="Guanosine" compartment="c" fbc:chemicalFormula="C10H13N5O5"/>
      <species boundaryCondition="false" constant="false" hasOnlySubstanceUnits="false" id="M_gtp[c]" name="GTP" compartment="c" fbc:chemicalFormula="C10H12N5O14P3"/>
      <species boundaryCondition="false" constant="false" hasOnlySubstanceUnits="false" id="M_gua[c]" name="Guanine" compartment="c" fbc:chemicalFormula="C5H5N5O"/>
      <species boundaryCondition="false" constant="false" hasOnlySubstanceUnits="false" id="M_h[c]" name="H+" compartment="c" fbc:chemicalFormula="H"/>
      <species boundaryCondition="false" constant="false" hasOnlySubstanceUnits="false" id="M_h2[c]" name="H2" compartment="c" fbc:chemicalFormula="H2"/>
      <species boundaryCondition="false" constant="false" hasOnlySubstanceUnits="false" id="M_h2mb4p[c]" name="1-hydroxy-2-methyl-2-(E)-butenyl 4-diphosphate" compartment="c" fbc:chemicalFormula="C5H9O8P2"/>
      <species boundaryCondition="false" constant="false" hasOnlySubstanceUnits="false" id="M_h2o[c]" name="H2O" compartment="c" fbc:chemicalFormula="H2O"/>
      <species boundaryCondition="false" constant="false" hasOnlySubstanceUnits="false" id="M_h2o2[c]" name="Hydrogen peroxide" compartment="c" fbc:chemicalFormula="H2O2"/>
      <species boundaryCondition="false" constant="false" hasOnlySubstanceUnits="false" id="M_h2s[c]" name="Hydrogen sulfide" compartment="c" fbc:chemicalFormula="H2S"/>
      <species boundaryCondition="false" constant="false" hasOnlySubstanceUnits="false" id="M_ham[c]" name="Hydroxylamine" compartment="c" fbc:chemicalFormula="H3NO"/>
      <species boundaryCondition="false" constant="false" hasOnlySubstanceUnits="false" id="M_hcit[c]" name="2-Hydroxybutane-1,2,4-tricarboxylate" compartment="c" fbc:chemicalFormula="C7H7O7"/>
      <species boundaryCondition="false" constant="false" hasOnlySubstanceUnits="false" id="M_hco3[c]" name="Bicarbonate" compartment="c" fbc:chemicalFormula="CHO3"/>
      <species boundaryCondition="false" constant="false" hasOnlySubstanceUnits="false" id="M_hcys-L[c]" name="L-Homocysteine" compartment="c" fbc:chemicalFormula="C4H9NO2S"/>
      <species boundaryCondition="false" constant="false" hasOnlySubstanceUnits="false" id="M_hdca[c]" name="Hexadecanoate (n-C16:0)" compartment="c" fbc:chemicalFormula="C16H31O2"/>
      <species boundaryCondition="false" constant="false" hasOnlySubstanceUnits="false" id="M_hdeACP[c]" name="cis-hexadec-9-enoyl-[acyl-carrier protein] (n-C16:1)" compartment="c" fbc:chemicalFormula="C27H49N2O8PRS"/>
      <species boundaryCondition="false" constant="false" hasOnlySubstanceUnits="false" id="M_hexACP[c]" name="Hexanoyl-ACP (n-C6:0ACP)" compartment="c" fbc:chemicalFormula="C17H31N2O8PRS"/>
      <species boundaryCondition="false" constant="false" hasOnlySubstanceUnits="false" id="M_hgbyr[c]" name="Hydrogenobyrinate" compartment="c" fbc:chemicalFormula="C45H54N4O14"/>
      <species boundaryCondition="false" constant="false" hasOnlySubstanceUnits="false" id="M_his-L[c]" name="L-Histidine" compartment="c" fbc:chemicalFormula="C6H9N3O2"/>
      <species boundaryCondition="false" constant="false" hasOnlySubstanceUnits="false" id="M_hisp[c]" name="L-Histidinol phosphate" compartment="c" fbc:chemicalFormula="C6H11N3O4P"/>
      <species boundaryCondition="false" constant="false" hasOnlySubstanceUnits="false" id="M_histd[c]" name="L-Histidinol" compartment="c" fbc:chemicalFormula="C6H12N3O"/>
      <species boundaryCondition="false" constant="false" hasOnlySubstanceUnits="false" id="M_hmbil[c]" name="Hydroxymethylbilane" compartment="c" fbc:chemicalFormula="C40H38N4O17"/>
      <species boundaryCondition="false" constant="false" hasOnlySubstanceUnits="false" id="M_hom-L[c]" name="L-Homoserine" compartment="c" fbc:chemicalFormula="C4H9NO3"/>
      <species boundaryCondition="false" constant="false" hasOnlySubstanceUnits="false" id="M_hxan[c]" name="Hypoxanthine" compartment="c" fbc:chemicalFormula="C5H4N4O"/>
      <species boundaryCondition="false" constant="false" hasOnlySubstanceUnits="false" id="M_iasp[c]" name="Iminoaspartate" compartment="c" fbc:chemicalFormula="C4H3NO4"/>
      <species boundaryCondition="false" constant="false" hasOnlySubstanceUnits="false" id="M_icit[c]" name="Isocitrate" compartment="c" fbc:chemicalFormula="C6H5O7"/>
      <species boundaryCondition="false" constant="false" hasOnlySubstanceUnits="false" id="M_idp[c]" name="IDP" compartment="c" fbc:chemicalFormula="C10H11N4O11P2"/>
      <species boundaryCondition="false" constant="false" hasOnlySubstanceUnits="false" id="M_ile-L[c]" name="L-Isoleucine" compartment="c" fbc:chemicalFormula="C6H13NO2"/>
      <species boundaryCondition="false" constant="false" hasOnlySubstanceUnits="false" id="M_iletrna[c]" name="L-Isoleucyl-tRNA(Ile)" compartment="c" fbc:chemicalFormula="C6H12NOR"/>
      <species boundaryCondition="false" constant="false" hasOnlySubstanceUnits="false" id="M_imacp[c]" name="3-(Imidazol-4-yl)-2-oxopropyl phosphate" compartment="c" fbc:chemicalFormula="C6H7N2O5P"/>
      <species boundaryCondition="false" constant="false" hasOnlySubstanceUnits="false" id="M_imp[c]" name="IMP" compartment="c" fbc:chemicalFormula="C10H11N4O8P"/>
      <species boundaryCondition="false" constant="false" hasOnlySubstanceUnits="false" id="M_indole[c]" name="Indole" compartment="c" fbc:chemicalFormula="C8H7N"/>
      <species boundaryCondition="false" constant="false" hasOnlySubstanceUnits="false" id="M_ins[c]" name="Inosine" compartment="c" fbc:chemicalFormula="C10H12N4O5"/>
      <species boundaryCondition="false" constant="false" hasOnlySubstanceUnits="false" id="M_ipdp[c]" name="Isopentenyl diphosphate" compartment="c" fbc:chemicalFormula="C5H9O7P2"/>
      <species boundaryCondition="false" constant="false" hasOnlySubstanceUnits="false" id="M_itp[c]" name="ITP" compartment="c" fbc:chemicalFormula="C10H11N4O14P3"/>
      <species boundaryCondition="false" constant="false" hasOnlySubstanceUnits="false" id="M_k[c]" name="potassium" compartment="c" fbc:chemicalFormula="K"/>
      <species boundaryCondition="false" constant="false" hasOnlySubstanceUnits="false" id="M_lac-D[c]" name="D-Lactate" compartment="c" fbc:chemicalFormula="C3H5O3"/>
      <species boundaryCondition="false" constant="false" hasOnlySubstanceUnits="false" id="M_lald-L[c]" name="L-Lactaldehyde" compartment="c" fbc:chemicalFormula="C3H6O2"/>
      <species boundaryCondition="false" constant="false" hasOnlySubstanceUnits="false" id="M_leu-L[c]" name="L-Leucine" compartment="c" fbc:chemicalFormula="C6H13NO2"/>
      <species boundaryCondition="false" constant="false" hasOnlySubstanceUnits="false" id="M_leutrna[c]" name="L-Leucyl-tRNA(Leu)" compartment="c" fbc:chemicalFormula="C6H12NOR"/>
      <species boundaryCondition="false" constant="false" hasOnlySubstanceUnits="false" id="M_lpro[c]" name="Lipoylprotein" compartment="c" fbc:chemicalFormula="S2X"/>
      <species boundaryCondition="false" constant="false" hasOnlySubstanceUnits="false" id="M_lys-L[c]" name="L-Lysine" compartment="c" fbc:chemicalFormula="C6H15N2O2"/>
      <species boundaryCondition="false" constant="false" hasOnlySubstanceUnits="false" id="M_mal-L[c]" name="L-Malate" compartment="c" fbc:chemicalFormula="C4H4O5"/>
      <species boundaryCondition="false" constant="false" hasOnlySubstanceUnits="false" id="M_malACP[c]" name="Malonyl-[acyl-carrier protein]" compartment="c" fbc:chemicalFormula="C14H22N2O10PRS"/>
      <species boundaryCondition="false" constant="false" hasOnlySubstanceUnits="false" id="M_malcoa[c]" name="Malonyl-CoA" compartment="c" fbc:chemicalFormula="C24H33N7O19P3S"/>
      <species boundaryCondition="false" constant="false" hasOnlySubstanceUnits="false" id="M_malt[c]" name="Maltose" compartment="c" fbc:chemicalFormula="C12H22O11"/>
      <species boundaryCondition="false" constant="false" hasOnlySubstanceUnits="false" id="M_malthx[c]" name="Maltohexaose" compartment="c" fbc:chemicalFormula="C36H62O31"/>
      <species boundaryCondition="false" constant="false" hasOnlySubstanceUnits="false" id="M_malttr[c]" name="Maltotriose" compartment="c" fbc:chemicalFormula="C18H32O16"/>
      <species boundaryCondition="false" constant="false" hasOnlySubstanceUnits="false" id="M_man1p[c]" name="D-Mannose 1-phosphate" compartment="c" fbc:chemicalFormula="C6H11O9P"/>
      <species boundaryCondition="false" constant="false" hasOnlySubstanceUnits="false" id="M_man6p[c]" name="D-Mannose 6-phosphate" compartment="c" fbc:chemicalFormula="C6H11O9P"/>
      <species boundaryCondition="false" constant="false" hasOnlySubstanceUnits="false" id="M_mdhdhf[c]" name="(2R,4S)-2-methyl-2,4-dihydroxydihydrofuran-3-one" compartment="c" fbc:chemicalFormula="C5H8O4"/>
      <species boundaryCondition="false" constant="false" hasOnlySubstanceUnits="false" id="M_mecfsp[c]" name="Methylcorrinoid iron sulfur protein" compartment="c" fbc:chemicalFormula="C20H3CoN4R21"/>
      <species boundaryCondition="false" constant="false" hasOnlySubstanceUnits="false" id="M_met-L[c]" name="L-Methionine" compartment="c" fbc:chemicalFormula="C5H11NO2S"/>
      <species boundaryCondition="false" constant="false" hasOnlySubstanceUnits="false" id="M_methf[c]" name="5,10-Methenyltetrahydrofolate" compartment="c" fbc:chemicalFormula="C20H20N7O6"/>
      <species boundaryCondition="false" constant="false" hasOnlySubstanceUnits="false" id="M_mettrna[c]" name="L-Methionyl-tRNA (Met)" compartment="c" fbc:chemicalFormula="C5H10NOSR"/>
      <species boundaryCondition="false" constant="false" hasOnlySubstanceUnits="false" id="M_mg2[c]" name="magnesium" compartment="c" fbc:chemicalFormula="Mg"/>
      <species boundaryCondition="false" constant="false" hasOnlySubstanceUnits="false" id="M_mlthf[c]" name="5,10-Methylenetetrahydrofolate" compartment="c" fbc:chemicalFormula="C20H21N7O6"/>
      <species boundaryCondition="false" constant="false" hasOnlySubstanceUnits="false" id="M_mn2[c]" name="Mn2+" compartment="c" fbc:chemicalFormula="Mn"/>
      <species boundaryCondition="false" constant="false" hasOnlySubstanceUnits="false" id="M_mobd[c]" name="Molybdate" compartment="c" fbc:chemicalFormula="MoO4"/>
      <species boundaryCondition="false" constant="false" hasOnlySubstanceUnits="false" id="M_mql8[c]" name="Menaquinol 8" compartment="c" fbc:chemicalFormula="C51H74O2"/>
      <species boundaryCondition="false" constant="false" hasOnlySubstanceUnits="false" id="M_mqn8[c]" name="Menaquinone 8" compartment="c" fbc:chemicalFormula="C51H72O2"/>
      <species boundaryCondition="false" constant="false" hasOnlySubstanceUnits="false" id="M_mthgxl[c]" name="Methylglyoxal" compartment="c" fbc:chemicalFormula="C3H4O2"/>
      <species boundaryCondition="false" constant="false" hasOnlySubstanceUnits="false" id="M_mththf[c]" name="(2R,4S)-2-methyl-2,3,3,4-tetrahydroxytetrahydrofuran" compartment="c" fbc:chemicalFormula="C5H10O5"/>
      <species boundaryCondition="false" constant="false" hasOnlySubstanceUnits="false" id="M_myrsACP[c]" name="Myristoyl-ACP (n-C14:0ACP)" compartment="c" fbc:chemicalFormula="C25H47N2O8PRS"/>
      <species boundaryCondition="false" constant="false" hasOnlySubstanceUnits="false" id="M_n2[c]" name="nitrogen" compartment="c" fbc:chemicalFormula="N2"/>
      <species boundaryCondition="false" constant="false" hasOnlySubstanceUnits="false" id="M_na1[c]" name="Sodium" compartment="c" fbc:chemicalFormula="Na"/>
      <species boundaryCondition="false" constant="false" hasOnlySubstanceUnits="false" id="M_nac[c]" name="Nicotinate" compartment="c" fbc:chemicalFormula="C6H4NO2"/>
      <species boundaryCondition="false" constant="false" hasOnlySubstanceUnits="false" id="M_nad[c]" name="Nicotinamide adenine dinucleotide" compartment="c" fbc:chemicalFormula="C21H26N7O14P2"/>
      <species boundaryCondition="false" constant="false" hasOnlySubstanceUnits="false" id="M_nadh[c]" name="Nicotinamide adenine dinucleotide - reduced" compartment="c" fbc:chemicalFormula="C21H27N7O14P2"/>
      <species boundaryCondition="false" constant="false" hasOnlySubstanceUnits="false" id="M_nadp[c]" name="Nicotinamide adenine dinucleotide phosphate" compartment="c" fbc:chemicalFormula="C21H25N7O17P3"/>
      <species boundaryCondition="false" constant="false" hasOnlySubstanceUnits="false" id="M_nadph[c]" name="Nicotinamide adenine dinucleotide phosphate - reduced" compartment="c" fbc:chemicalFormula="C21H26N7O17P3"/>
      <species boundaryCondition="false" constant="false" hasOnlySubstanceUnits="false" id="M_ncam[c]" name="Nicotinamide" compartment="c" fbc:chemicalFormula="C6H6N2O"/>
      <species boundaryCondition="false" constant="false" hasOnlySubstanceUnits="false" id="M_nh4[c]" name="Ammonium" compartment="c" fbc:chemicalFormula="H4N"/>
      <species boundaryCondition="false" constant="false" hasOnlySubstanceUnits="false" id="M_ni2[c]" name="nickel" compartment="c" fbc:chemicalFormula="Ni"/>
      <species boundaryCondition="false" constant="false" hasOnlySubstanceUnits="false" id="M_nicrnt[c]" name="Nicotinate D-ribonucleotide" compartment="c" fbc:chemicalFormula="C11H12NO9P"/>
      <species boundaryCondition="false" constant="false" hasOnlySubstanceUnits="false" id="M_no2[c]" name="Nitrite" compartment="c" fbc:chemicalFormula="NO2"/>
      <species boundaryCondition="false" constant="false" hasOnlySubstanceUnits="false" id="M_no3[c]" name="Nitrate" compartment="c" fbc:chemicalFormula="NO3"/>
      <species boundaryCondition="false" constant="false" hasOnlySubstanceUnits="false" id="M_o2[c]" name="O2" compartment="c" fbc:chemicalFormula="O2"/>
      <species boundaryCondition="false" constant="false" hasOnlySubstanceUnits="false" id="M_o2s[c]" name="Superoxide anion" compartment="c" fbc:chemicalFormula="O2"/>
      <species boundaryCondition="false" constant="false" hasOnlySubstanceUnits="false" id="M_oaa[c]" name="Oxaloacetate" compartment="c" fbc:chemicalFormula="C4H2O5"/>
      <species boundaryCondition="false" constant="false" hasOnlySubstanceUnits="false" id="M_ocACP[c]" name="Octanoyl-ACP (n-C8:0ACP)" compartment="c" fbc:chemicalFormula="C19H35N2O8PRS"/>
      <species boundaryCondition="false" constant="false" hasOnlySubstanceUnits="false" id="M_ocdca[c]" name="octadecanoate (n-C18:0)" compartment="c" fbc:chemicalFormula="C18H35O2"/>
      <species boundaryCondition="false" constant="false" hasOnlySubstanceUnits="false" id="M_ocdcaACP[c]" name="Octadecanoyl-ACP (n-C18:0ACP)" compartment="c" fbc:chemicalFormula="C29H55N2O8PRS"/>
      <species boundaryCondition="false" constant="false" hasOnlySubstanceUnits="false" id="M_octdp[c]" name="all-trans-Octaprenyl diphosphate" compartment="c" fbc:chemicalFormula="C40H65O7P2"/>
      <species boundaryCondition="false" constant="false" hasOnlySubstanceUnits="false" id="M_octeACP[c]" name="cis-octadec-11-enoyl-[acyl-carrier protein] (n-C18:1)" compartment="c" fbc:chemicalFormula="C29H53N2O8PRS"/>
      <species boundaryCondition="false" constant="false" hasOnlySubstanceUnits="false" id="M_orn[c]" name="Ornithine" compartment="c" fbc:chemicalFormula="C5H13N2O2"/>
      <species boundaryCondition="false" constant="false" hasOnlySubstanceUnits="false" id="M_orot[c]" name="Orotate" compartment="c" fbc:chemicalFormula="C5H3N2O4"/>
      <species boundaryCondition="false" constant="false" hasOnlySubstanceUnits="false" id="M_orot5p[c]" name="Orotidine 5'-phosphate" compartment="c" fbc:chemicalFormula="C10H10N2O11P"/>
      <species boundaryCondition="false" constant="false" hasOnlySubstanceUnits="false" id="M_pa120[c]" name="1,2-didodecanoyl-sn-glycerol 3-phosphate" compartment="c" fbc:chemicalFormula="C27H51O8P1"/>
      <species boundaryCondition="false" constant="false" hasOnlySubstanceUnits="false" id="M_pa140[c]" name="1,2-ditetradecanoyl-sn-glycerol 3-phosphate" compartment="c" fbc:chemicalFormula="C31H59O8P1"/>
      <species boundaryCondition="false" constant="false" hasOnlySubstanceUnits="false" id="M_pa160[c]" name="1,2-dihexadecanoyl-sn-glycerol 3-phosphate" compartment="c" fbc:chemicalFormula="C35H67O8P1"/>
      <species boundaryCondition="false" constant="false" hasOnlySubstanceUnits="false" id="M_pa161[c]" name="1,2-dihexadec-9-enoyl-sn-glycerol 3-phosphate" compartment="c" fbc:chemicalFormula="C35H63O8P1"/>
      <species boundaryCondition="false" constant="false" hasOnlySubstanceUnits="false" id="M_pa180[c]" name="1,2-dioctadecanoyl-sn-glycerol 3-phosphate" compartment="c" fbc:chemicalFormula="C39H75O8P1"/>
      <species boundaryCondition="false" constant="false" hasOnlySubstanceUnits="false" id="M_pa181[c]" name="1,2-dioctadec-11-enoyl-sn-glycerol 3-phosphate" compartment="c" fbc:chemicalFormula="C39H71O8P1"/>
      <species boundaryCondition="false" constant="false" hasOnlySubstanceUnits="false" id="M_palmACP[c]" name="Palmitoyl-ACP (n-C16:0ACP)" compartment="c" fbc:chemicalFormula="C27H51N2O8PRS"/>
      <species boundaryCondition="false" constant="false" hasOnlySubstanceUnits="false" id="M_pan4p[c]" name="Pantetheine 4'-phosphate" compartment="c" fbc:chemicalFormula="C11H21N2O7PS"/>
      <species boundaryCondition="false" constant="false" hasOnlySubstanceUnits="false" id="M_pant-R[c]" name="(R)-Pantoate" compartment="c" fbc:chemicalFormula="C6H11O4"/>
      <species boundaryCondition="false" constant="false" hasOnlySubstanceUnits="false" id="M_pap[c]" name="Adenosine 3',5'-bisphosphate" compartment="c" fbc:chemicalFormula="C10H11N5O10P2"/>
      <species boundaryCondition="false" constant="false" hasOnlySubstanceUnits="false" id="M_pdx5p[c]" name="Pyridoxine 5'-phosphate" compartment="c" fbc:chemicalFormula="C8H10NO6P"/>
      <species boundaryCondition="false" constant="false" hasOnlySubstanceUnits="false" id="M_pe120[c]" name="phosphatidylethanolamine (didodecanoyl, n-C12:0)" compartment="c" fbc:chemicalFormula="C29H58N1O8P1"/>
      <species boundaryCondition="false" constant="false" hasOnlySubstanceUnits="false" id="M_pe140[c]" name="phosphatidylethanolamine (ditetradecanoyl, n-C14:0)" compartment="c" fbc:chemicalFormula="C33H66N1O8P1"/>
      <species boundaryCondition="false" constant="false" hasOnlySubstanceUnits="false" id="M_pe160[c]" name="phosphatidylethanolamine (dihexadecanoyl, n-C16:0)" compartment="c" fbc:chemicalFormula="C37H74N1O8P1"/>
      <species boundaryCondition="false" constant="false" hasOnlySubstanceUnits="false" id="M_pe161[c]" name="phosphatidylethanolamine (dihexadec-9enoyl, n-C16:1)" compartment="c" fbc:chemicalFormula="C37H70N1O8P1"/>
      <species boundaryCondition="false" constant="false" hasOnlySubstanceUnits="false" id="M_pe180[c]" name="phosphatidylethanolamine (dioctadecanoyl, n-C18:0)" compartment="c" fbc:chemicalFormula="C41H82N1O8P1"/>
      <species boundaryCondition="false" constant="false" hasOnlySubstanceUnits="false" id="M_pe181[c]" name="phosphatidylethanolamine (dioctadec-11-enoyl, n-C18:1)" compartment="c" fbc:chemicalFormula="C41H78N1O8P1"/>
      <species boundaryCondition="false" constant="false" hasOnlySubstanceUnits="false" id="M_pep[c]" name="Phosphoenolpyruvate" compartment="c" fbc:chemicalFormula="C3H2O6P"/>
      <species boundaryCondition="false" constant="false" hasOnlySubstanceUnits="false" id="M_pg120[c]" name="Phosphatidylglycerol (didodecanoyl, n-C12:0)" compartment="c" fbc:chemicalFormula="C30H58O10P1"/>
      <species boundaryCondition="false" constant="false" hasOnlySubstanceUnits="false" id="M_pg140[c]" name="Phosphatidylglycerol (ditetradecanoyl, n-C14:0)" compartment="c" fbc:chemicalFormula="C34H66O10P1"/>
      <species boundaryCondition="false" constant="false" hasOnlySubstanceUnits="false" id="M_pg160[c]" name="Phosphatidylglycerol (dihexadecanoyl, n-C16:0)" compartment="c" fbc:chemicalFormula="C38H74O10P1"/>
      <species boundaryCondition="false" constant="false" hasOnlySubstanceUnits="false" id="M_pg161[c]" name="Phosphatidylglycerol (dihexadec-9-enoyl, n-C16:1)" compartment="c" fbc:chemicalFormula="C38H70O10P1"/>
      <species boundaryCondition="false" constant="false" hasOnlySubstanceUnits="false" id="M_pg180[c]" name="Phosphatidylglycerol (dioctadecanoyl, n-C18:0)" compartment="c" fbc:chemicalFormula="C42H82O10P1"/>
      <species boundaryCondition="false" constant="false" hasOnlySubstanceUnits="false" id="M_pg181[c]" name="Phosphatidylglycerol (dioctadec-11-enoyl, n-C18:1)" compartment="c" fbc:chemicalFormula="C42H78O10P1"/>
      <species boundaryCondition="false" constant="false" hasOnlySubstanceUnits="false" id="M_pgp120[c]" name="Phosphatidylglycerophosphate (didodecanoyl, n-C12:0)" compartment="c" fbc:chemicalFormula="C30H57O13P2"/>
      <species boundaryCondition="false" constant="false" hasOnlySubstanceUnits="false" id="M_pgp140[c]" name="Phosphatidylglycerophosphate (ditetradecanoyl, n-C14:0)" compartment="c" fbc:chemicalFormula="C34H65O13P2"/>
      <species boundaryCondition="false" constant="false" hasOnlySubstanceUnits="false" id="M_pgp160[c]" name="Phosphatidylglycerophosphate (dihexadecanoyl, n-C16:0)" compartment="c" fbc:chemicalFormula="C38H73O13P2"/>
      <species boundaryCondition="false" constant="false" hasOnlySubstanceUnits="false" id="M_pgp161[c]" name="Phosphatidylglycerophosphate (dihexadec-9-enoyl, n-C16:1)" compartment="c" fbc:chemicalFormula="C38H69O13P2"/>
      <species boundaryCondition="false" constant="false" hasOnlySubstanceUnits="false" id="M_pgp180[c]" name="Phosphatidylglycerophosphate (dioctadecanoyl, n-C18:0)" compartment="c" fbc:chemicalFormula="C42H81O13P2"/>
      <species boundaryCondition="false" constant="false" hasOnlySubstanceUnits="false" id="M_pgp181[c]" name="Phosphatidylglycerophosphate (dioctadec-11-enoyl, n-C18:1)" compartment="c" fbc:chemicalFormula="C42H77O13P2"/>
      <species boundaryCondition="false" constant="false" hasOnlySubstanceUnits="false" id="M_phe-L[c]" name="L-Phenylalanine" compartment="c" fbc:chemicalFormula="C9H11NO2"/>
      <species boundaryCondition="false" constant="false" hasOnlySubstanceUnits="false" id="M_phetrna[c]" name="L-Phenylalanyl-tRNA(Phe)" compartment="c" fbc:chemicalFormula="C9H10NOR"/>
      <species boundaryCondition="false" constant="false" hasOnlySubstanceUnits="false" id="M_phom[c]" name="O-Phospho-L-homoserine" compartment="c" fbc:chemicalFormula="C4H8NO6P"/>
      <species boundaryCondition="false" constant="false" hasOnlySubstanceUnits="false" id="M_phpyr[c]" name="Phenylpyruvate" compartment="c" fbc:chemicalFormula="C9H7O3"/>
      <species boundaryCondition="false" constant="false" hasOnlySubstanceUnits="false" id="M_phthr[c]" name="O-Phospho-4-hydroxy-L-threonine" compartment="c" fbc:chemicalFormula="C4H8NO7P"/>
      <species boundaryCondition="false" constant="false" hasOnlySubstanceUnits="false" id="M_pi[c]" name="Phosphate" compartment="c" fbc:chemicalFormula="HO4P"/>
      <species boundaryCondition="false" constant="false" hasOnlySubstanceUnits="false" id="M_pmtcoa[c]" name="Palmitoyl-CoA (n-C16:0CoA)" compartment="c" fbc:chemicalFormula="C37H62N7O17P3S"/>
      <species boundaryCondition="false" constant="false" hasOnlySubstanceUnits="false" id="M_pnto-R[c]" name="(R)-Pantothenate" compartment="c" fbc:chemicalFormula="C9H16NO5"/>
      <species boundaryCondition="false" constant="false" hasOnlySubstanceUnits="false" id="M_ppa[c]" name="Propionate (n-C3:0)" compartment="c" fbc:chemicalFormula="C3H5O2"/>
      <species boundaryCondition="false" constant="false" hasOnlySubstanceUnits="false" id="M_ppap[c]" name="Propanoyl phosphate" compartment="c" fbc:chemicalFormula="C3H5O5P"/>
      <species boundaryCondition="false" constant="false" hasOnlySubstanceUnits="false" id="M_ppbng[c]" name="Porphobilinogen" compartment="c" fbc:chemicalFormula="C10H13N2O4"/>
      <species boundaryCondition="false" constant="false" hasOnlySubstanceUnits="false" id="M_ppcoa[c]" name="Propanoyl-CoA" compartment="c" fbc:chemicalFormula="C24H36N7O17P3S"/>
      <species boundaryCondition="false" constant="false" hasOnlySubstanceUnits="false" id="M_pphn[c]" name="Prephenate" compartment="c" fbc:chemicalFormula="C10H8O6"/>
      <species boundaryCondition="false" constant="false" hasOnlySubstanceUnits="false" id="M_ppi[c]" name="Diphosphate" compartment="c" fbc:chemicalFormula="HO7P2"/>
      <species boundaryCondition="false" constant="false" hasOnlySubstanceUnits="false" id="M_pppg9[c]" name="Protoporphyrinogen IX" compartment="c" fbc:chemicalFormula="C34H38N4O4"/>
      <species boundaryCondition="false" constant="false" hasOnlySubstanceUnits="false" id="M_pppi[c]" name="Inorganic triphosphate" compartment="c" fbc:chemicalFormula="HO10P3"/>
      <species boundaryCondition="false" constant="false" hasOnlySubstanceUnits="false" id="M_pram[c]" name="5-Phospho-beta-D-ribosylamine" compartment="c" fbc:chemicalFormula="C5H11NO7P"/>
      <species boundaryCondition="false" constant="false" hasOnlySubstanceUnits="false" id="M_pran[c]" name="N-(5-Phospho-D-ribosyl)anthranilate" compartment="c" fbc:chemicalFormula="C12H13NO9P"/>
      <species boundaryCondition="false" constant="false" hasOnlySubstanceUnits="false" id="M_prbamp[c]" name="1-(5-Phosphoribosyl)-AMP" compartment="c" fbc:chemicalFormula="C15H19N5O14P2"/>
      <species boundaryCondition="false" constant="false" hasOnlySubstanceUnits="false" id="M_prbatp[c]" name="1-(5-Phosphoribosyl)-ATP" compartment="c" fbc:chemicalFormula="C15H19N5O20P4"/>
      <species boundaryCondition="false" constant="false" hasOnlySubstanceUnits="false" id="M_pre3a[c]" name="Precorrin 3 A" compartment="c" fbc:chemicalFormula="C43H43N4O16"/>
      <species boundaryCondition="false" constant="false" hasOnlySubstanceUnits="false" id="M_pre3b[c]" name="Precorrin 3B" compartment="c" fbc:chemicalFormula="C43H44N4O17"/>
      <species boundaryCondition="false" constant="false" hasOnlySubstanceUnits="false" id="M_pre4[c]" name="Precorrin 4" compartment="c" fbc:chemicalFormula="C44H44N4O17"/>
      <species boundaryCondition="false" constant="false" hasOnlySubstanceUnits="false" id="M_pre5[c]" name="Precorrin 5" compartment="c" fbc:chemicalFormula="C45H46N4O17"/>
      <species boundaryCondition="false" constant="false" hasOnlySubstanceUnits="false" id="M_pre6a[c]" name="Precorrin 6A" compartment="c" fbc:chemicalFormula="C44H47N4O16"/>
      <species boundaryCondition="false" constant="false" hasOnlySubstanceUnits="false" id="M_pre6b[c]" name="Precorrin 6B" compartment="c" fbc:chemicalFormula="C44H49N4O16"/>
      <species boundaryCondition="false" constant="false" hasOnlySubstanceUnits="false" id="M_pre8[c]" name="Precorrin 8" compartment="c" fbc:chemicalFormula="C45H53N4O14"/>
      <species boundaryCondition="false" constant="false" hasOnlySubstanceUnits="false" id="M_prfp[c]" name="1-(5-Phosphoribosyl)-5-[(5-phosphoribosylamino)methylideneamino]imidazole-4-carboxamide" compartment="c" fbc:chemicalFormula="C15H21N5O15P2"/>
      <species boundaryCondition="false" constant="false" hasOnlySubstanceUnits="false" id="M_prlp[c]" name="5-[(5-phospho-1-deoxyribulos-1-ylamino)methylideneamino]-1-(5-phosphoribosyl)imidazole-4-carboxamide" compartment="c" fbc:chemicalFormula="C15H21N5O15P2"/>
      <species boundaryCondition="false" constant="false" hasOnlySubstanceUnits="false" id="M_pro-L[c]" name="L-Proline" compartment="c" fbc:chemicalFormula="C5H9NO2"/>
      <species boundaryCondition="false" constant="false" hasOnlySubstanceUnits="false" id="M_prpp[c]" name="5-Phospho-alpha-D-ribose 1-diphosphate" compartment="c" fbc:chemicalFormula="C5H8O14P3"/>
      <species boundaryCondition="false" constant="false" hasOnlySubstanceUnits="false" id="M_ps120[c]" name="phosphatidylserine (didodecanoyl, n-C12:0)" compartment="c" fbc:chemicalFormula="C30H57N1O10P1"/>
      <species boundaryCondition="false" constant="false" hasOnlySubstanceUnits="false" id="M_ps140[c]" name="phosphatidylserine (ditetradecanoyl, n-C14:0)" compartment="c" fbc:chemicalFormula="C34H65N1O10P1"/>
      <species boundaryCondition="false" constant="false" hasOnlySubstanceUnits="false" id="M_ps160[c]" name="phosphatidylserine (dihexadecanoyl, n-C16:0)" compartment="c" fbc:chemicalFormula="C38H73N1O10P1"/>
      <species boundaryCondition="false" constant="false" hasOnlySubstanceUnits="false" id="M_ps161[c]" name="phosphatidylserine (dihexadec-9-enoyl, n-C16:1)" compartment="c" fbc:chemicalFormula="C38H69N1O10P1"/>
      <species boundaryCondition="false" constant="false" hasOnlySubstanceUnits="false" id="M_ps180[c]" name="phosphatidylserine (dioctadecanoyl, n-C18:0)" compartment="c" fbc:chemicalFormula="C42H81N1O10P1"/>
      <species boundaryCondition="false" constant="false" hasOnlySubstanceUnits="false" id="M_ps181[c]" name="phosphatidylserine (dioctadec-11-enoyl, n-C18:1)" compartment="c" fbc:chemicalFormula="C42H77N1O10P1"/>
      <species boundaryCondition="false" constant="false" hasOnlySubstanceUnits="false" id="M_pser-L[c]" name="O-Phospho-L-serine" compartment="c" fbc:chemicalFormula="C3H6NO6P"/>
      <species boundaryCondition="false" constant="false" hasOnlySubstanceUnits="false" id="M_ptrc[c]" name="Putrescine" compartment="c" fbc:chemicalFormula="C4H14N2"/>
      <species boundaryCondition="false" constant="false" hasOnlySubstanceUnits="false" id="M_pydx5p[c]" name="Pyridoxal 5'-phosphate" compartment="c" fbc:chemicalFormula="C8H8NO6P"/>
      <species boundaryCondition="false" constant="false" hasOnlySubstanceUnits="false" id="M_pydxn[c]" name="Pyridoxine" compartment="c" fbc:chemicalFormula="C8H11NO3"/>
      <species boundaryCondition="false" constant="false" hasOnlySubstanceUnits="false" id="M_pyr[c]" name="Pyruvate" compartment="c" fbc:chemicalFormula="C3H3O3"/>
      <species boundaryCondition="false" constant="false" hasOnlySubstanceUnits="false" id="M_quln[c]" name="Quinolinate" compartment="c" fbc:chemicalFormula="C7H3NO4"/>
      <species boundaryCondition="false" constant="false" hasOnlySubstanceUnits="false" id="M_r1p[c]" name="alpha-D-Ribose 1-phosphate" compartment="c" fbc:chemicalFormula="C5H9O8P"/>
      <species boundaryCondition="false" constant="false" hasOnlySubstanceUnits="false" id="M_r5p[c]" name="alpha-D-Ribose 5-phosphate" compartment="c" fbc:chemicalFormula="C5H9O8P"/>
      <species boundaryCondition="false" constant="false" hasOnlySubstanceUnits="false" id="M_rbl-L[c]" name="L-Ribulose" compartment="c" fbc:chemicalFormula="C5H10O5"/>
      <species boundaryCondition="false" constant="false" hasOnlySubstanceUnits="false" id="M_rdmbzi[c]" name="N1-(alpha-D-ribosyl)-5,6-dimethylbenzimidazole" compartment="c" fbc:chemicalFormula="C14H18N2O4"/>
      <species boundaryCondition="false" constant="false" hasOnlySubstanceUnits="false" id="M_rhcys[c]" name="S-Ribosyl-L-homocysteine" compartment="c" fbc:chemicalFormula="C9H17NO6S"/>
      <species boundaryCondition="false" constant="false" hasOnlySubstanceUnits="false" id="M_rib-D[c]" name="D-Ribose" compartment="c" fbc:chemicalFormula="C5H10O5"/>
      <species boundaryCondition="false" constant="false" hasOnlySubstanceUnits="false" id="M_ribflv[c]" name="Riboflavin" compartment="c" fbc:chemicalFormula="C17H20N4O6"/>
      <species boundaryCondition="false" constant="false" hasOnlySubstanceUnits="false" id="M_rml[c]" name="L-Rhamnulose" compartment="c" fbc:chemicalFormula="C6H12O5"/>
      <species boundaryCondition="false" constant="false" hasOnlySubstanceUnits="false" id="M_rml1p[c]" name="L-Rhamnulose 1-phosphate" compartment="c" fbc:chemicalFormula="C6H11O8P"/>
      <species boundaryCondition="false" constant="false" hasOnlySubstanceUnits="false" id="M_rmn[c]" name="L-Rhamnose" compartment="c" fbc:chemicalFormula="C6H12O5"/>
      <species boundaryCondition="false" constant="false" hasOnlySubstanceUnits="false" id="M_rnam[c]" name="N-Ribosylnicotinamide" compartment="c" fbc:chemicalFormula="C11H15N2O5"/>
      <species boundaryCondition="false" constant="false" hasOnlySubstanceUnits="false" id="M_ru5p-D[c]" name="D-Ribulose 5-phosphate" compartment="c" fbc:chemicalFormula="C5H9O8P"/>
      <species boundaryCondition="false" constant="false" hasOnlySubstanceUnits="false" id="M_ru5p-L[c]" name="L-Ribulose 5-phosphate" compartment="c" fbc:chemicalFormula="C5H9O8P"/>
      <species boundaryCondition="false" constant="false" hasOnlySubstanceUnits="false" id="M_s17bp[c]" name="Sedoheptulose 1,7-bisphosphate" compartment="c" fbc:chemicalFormula="C7H12O13P2"/>
      <species boundaryCondition="false" constant="false" hasOnlySubstanceUnits="false" id="M_s7p[c]" name="Sedoheptulose 7-phosphate" compartment="c" fbc:chemicalFormula="C7H13O10P"/>
      <species boundaryCondition="false" constant="false" hasOnlySubstanceUnits="false" id="M_scl[c]" name="sirohydrochlorin" compartment="c" fbc:chemicalFormula="C42H39N4O16"/>
      <species boundaryCondition="false" constant="false" hasOnlySubstanceUnits="false" id="M_seln[c]" name="Selenide" compartment="c" fbc:chemicalFormula="HSe"/>
      <species boundaryCondition="false" constant="false" hasOnlySubstanceUnits="false" id="M_selnp[c]" name="Selenophosphate" compartment="c" fbc:chemicalFormula="H2O3PSe"/>
      <species boundaryCondition="false" constant="false" hasOnlySubstanceUnits="false" id="M_ser-D[c]" name="D-Serine" compartment="c" fbc:chemicalFormula="C3H7NO3"/>
      <species boundaryCondition="false" constant="false" hasOnlySubstanceUnits="false" id="M_ser-L[c]" name="L-Serine" compartment="c" fbc:chemicalFormula="C3H7NO3"/>
      <species boundaryCondition="false" constant="false" hasOnlySubstanceUnits="false" id="M_sertrna[c]" name="L-Seryl-tRNA(Ser)" compartment="c" fbc:chemicalFormula="C3H6NO2R"/>
      <species boundaryCondition="false" constant="false" hasOnlySubstanceUnits="false" id="M_sheme[c]" name="Siroheme" compartment="c" fbc:chemicalFormula="C42H36FeN4O16"/>
      <species boundaryCondition="false" constant="false" hasOnlySubstanceUnits="false" id="M_skm[c]" name="Shikimate" compartment="c" fbc:chemicalFormula="C7H9O5"/>
      <species boundaryCondition="false" constant="false" hasOnlySubstanceUnits="false" id="M_skm5p[c]" name="Shikimate 5-phosphate" compartment="c" fbc:chemicalFormula="C7H8O8P"/>
      <species boundaryCondition="false" constant="false" hasOnlySubstanceUnits="false" id="M_sl26da[c]" name="N-Succinyl-LL-2,6-diaminoheptanedioate" compartment="c" fbc:chemicalFormula="C11H16N2O7"/>
      <species boundaryCondition="false" constant="false" hasOnlySubstanceUnits="false" id="M_sl2a6o[c]" name="N-Succinyl-2-L-amino-6-oxoheptanedioate" compartment="c" fbc:chemicalFormula="C11H12NO8"/>
      <species boundaryCondition="false" constant="false" hasOnlySubstanceUnits="false" id="M_so2[c]" name="sulfur dioxide" compartment="c" fbc:chemicalFormula="O2S"/>
      <species boundaryCondition="false" constant="false" hasOnlySubstanceUnits="false" id="M_so3[c]" name="Sulfite" compartment="c" fbc:chemicalFormula="O3S"/>
      <species boundaryCondition="false" constant="false" hasOnlySubstanceUnits="false" id="M_so4[c]" name="Sulfate" compartment="c" fbc:chemicalFormula="O4S"/>
      <species boundaryCondition="false" constant="false" hasOnlySubstanceUnits="false" id="M_spmd[c]" name="Spermidine" compartment="c" fbc:chemicalFormula="C7H22N3"/>
      <species boundaryCondition="false" constant="false" hasOnlySubstanceUnits="false" id="M_stcoa[c]" name="Stearoyl-CoA (n-C18:0CoA)" compartment="c" fbc:chemicalFormula="C39H66N7O17P3S"/>
      <species boundaryCondition="false" constant="false" hasOnlySubstanceUnits="false" id="M_succ[c]" name="Succinate" compartment="c" fbc:chemicalFormula="C4H4O4"/>
      <species boundaryCondition="false" constant="false" hasOnlySubstanceUnits="false" id="M_succoa[c]" name="Succinyl-CoA" compartment="c" fbc:chemicalFormula="C25H35N7O19P3S"/>
      <species boundaryCondition="false" constant="false" hasOnlySubstanceUnits="false" id="M_suchms[c]" name="O-Succinyl-L-homoserine" compartment="c" fbc:chemicalFormula="C8H12NO6"/>
      <species boundaryCondition="false" constant="false" hasOnlySubstanceUnits="false" id="M_sucsal[c]" name="Succinic semialdehyde" compartment="c" fbc:chemicalFormula="C4H5O3"/>
      <species boundaryCondition="false" constant="false" hasOnlySubstanceUnits="false" id="M_t3c11vaceACP[c]" name="trans-3-cis-11-vacceoyl-[acyl-carrier protein]" compartment="c" fbc:chemicalFormula="C29H51N2O8PRS"/>
      <species boundaryCondition="false" constant="false" hasOnlySubstanceUnits="false" id="M_t3c5ddeceACP[c]" name="trans-3-cis-5-dodecenoyl-[acyl-carrier protein]" compartment="c" fbc:chemicalFormula="C23H39N2O8PRS"/>
      <species boundaryCondition="false" constant="false" hasOnlySubstanceUnits="false" id="M_t3c7mrseACP[c]" name="trans-3-cis-7-myristoleoyl-[acyl-carrier protein]" compartment="c" fbc:chemicalFormula="C25H43N2O8PRS"/>
      <species boundaryCondition="false" constant="false" hasOnlySubstanceUnits="false" id="M_t3c9palmeACP[c]" name="trans-3-cis-9-palmitoleoyl-[acyl-carrier protein]" compartment="c" fbc:chemicalFormula="C27H47N2O8PRS"/>
      <species boundaryCondition="false" constant="false" hasOnlySubstanceUnits="false" id="M_tag6p-D[c]" name="D-Tagatose 6-phosphate" compartment="c" fbc:chemicalFormula="C6H11O9P"/>
      <species boundaryCondition="false" constant="false" hasOnlySubstanceUnits="false" id="M_tagdp-D[c]" name="D-Tagatose 1,6-biphosphate" compartment="c" fbc:chemicalFormula="C6H10O12P2"/>
      <species boundaryCondition="false" constant="false" hasOnlySubstanceUnits="false" id="M_taur[c]" name="Taurine" compartment="c" fbc:chemicalFormula="C2H7NO3S"/>
      <species boundaryCondition="false" constant="false" hasOnlySubstanceUnits="false" id="M_tdcoa[c]" name="Tetradecanoyl-CoA (n-C14:0CoA)" compartment="c" fbc:chemicalFormula="C35H58N7O17P3S"/>
      <species boundaryCondition="false" constant="false" hasOnlySubstanceUnits="false" id="M_tddec2eACP[c]" name="trans-Dodec-2-enoyl-[acyl-carrier protein]" compartment="c" fbc:chemicalFormula="C23H41N2O8PRS"/>
      <species boundaryCondition="false" constant="false" hasOnlySubstanceUnits="false" id="M_tdeACP[c]" name="cis-tetradec-7-enoyl-[acyl-carrier protein] (n-C14:1)" compartment="c" fbc:chemicalFormula="C25H45N2O8PRS"/>
      <species boundaryCondition="false" constant="false" hasOnlySubstanceUnits="false" id="M_tdec2eACP[c]" name="trans-Dec-2-enoyl-[acyl-carrier protein]" compartment="c" fbc:chemicalFormula="C21H37N2O8PRS"/>
      <species boundaryCondition="false" constant="false" hasOnlySubstanceUnits="false" id="M_teca_CL[c]" name="glycerol teichoic acid (n=25), unlinked, D-ala (specific CL)" compartment="c" fbc:chemicalFormula="C158H313N26O155P25"/>
      <species boundaryCondition="false" constant="false" hasOnlySubstanceUnits="false" id="M_thdp[c]" name="2,3,4,5-Tetrahydrodipicolinate" compartment="c" fbc:chemicalFormula="C7H7NO4"/>
      <species boundaryCondition="false" constant="false" hasOnlySubstanceUnits="false" id="M_thex2eACP[c]" name="trans-Hex-2-enoyl-[acyl-carrier protein]" compartment="c" fbc:chemicalFormula="C17H29N2O8PRS"/>
      <species boundaryCondition="false" constant="false" hasOnlySubstanceUnits="false" id="M_thf[c]" name="5,6,7,8-Tetrahydrofolate" compartment="c" fbc:chemicalFormula="C19H21N7O6"/>
      <species boundaryCondition="false" constant="false" hasOnlySubstanceUnits="false" id="M_thfglu[c]" name="Tetrahydrofolyl-[Glu](2)" compartment="c" fbc:chemicalFormula="C24H27N8O9"/>
      <species boundaryCondition="false" constant="false" hasOnlySubstanceUnits="false" id="M_thm[c]" name="Thiamin" compartment="c" fbc:chemicalFormula="C12H17N4OS"/>
      <species boundaryCondition="false" constant="false" hasOnlySubstanceUnits="false" id="M_thmmp[c]" name="Thiamin monophosphate" compartment="c" fbc:chemicalFormula="C12H16N4O4PS"/>
      <species boundaryCondition="false" constant="false" hasOnlySubstanceUnits="false" id="M_thmpp[c]" name="Thiamine diphosphate" compartment="c" fbc:chemicalFormula="C12H16N4O7P2S"/>
      <species boundaryCondition="false" constant="false" hasOnlySubstanceUnits="false" id="M_thr-L[c]" name="L-Threonine" compartment="c" fbc:chemicalFormula="C4H9NO3"/>
      <species boundaryCondition="false" constant="false" hasOnlySubstanceUnits="false" id="M_thrp[c]" name="L-Threonine O-3-phosphate" compartment="c" fbc:chemicalFormula="C4H8NO6P"/>
      <species boundaryCondition="false" constant="false" hasOnlySubstanceUnits="false" id="M_tmrs2eACP[c]" name="trans-Tetradec-2-enoyl-[acyl-carrier protein]" compartment="c" fbc:chemicalFormula="C25H45N2O8PRS"/>
      <species boundaryCondition="false" constant="false" hasOnlySubstanceUnits="false" id="M_toct2eACP[c]" name="trans-Oct-2-enoyl-[acyl-carrier protein]" compartment="c" fbc:chemicalFormula="C19H33N2O8PRS"/>
      <species boundaryCondition="false" constant="false" hasOnlySubstanceUnits="false" id="M_toctd2eACP[c]" name="trans-octadec-2-enoyl-[acyl-carrier protein]" compartment="c" fbc:chemicalFormula="C29H53N2O8PRS"/>
      <species boundaryCondition="false" constant="false" hasOnlySubstanceUnits="false" id="M_tpalm2eACP[c]" name="trans-Hexadec-2-enoyl-[acyl-carrier protein]" compartment="c" fbc:chemicalFormula="C27H49N2O8PRS"/>
      <species boundaryCondition="false" constant="false" hasOnlySubstanceUnits="false" id="M_trdox[c]" name="Oxidized thioredoxin" compartment="c" fbc:chemicalFormula="X"/>
      <species boundaryCondition="false" constant="false" hasOnlySubstanceUnits="false" id="M_trdrd[c]" name="Reduced thioredoxin" compartment="c" fbc:chemicalFormula="XH2"/>
      <species boundaryCondition="false" constant="false" hasOnlySubstanceUnits="false" id="M_trnaglu[c]" name="tRNA (Glu)" compartment="c" fbc:chemicalFormula="R"/>
      <species boundaryCondition="false" constant="false" hasOnlySubstanceUnits="false" id="M_trnaile[c]" name="tRNA(Ile)" compartment="c" fbc:chemicalFormula="R"/>
      <species boundaryCondition="false" constant="false" hasOnlySubstanceUnits="false" id="M_trnaleu[c]" name="tRNA(Leu)" compartment="c" fbc:chemicalFormula="R"/>
      <species boundaryCondition="false" constant="false" hasOnlySubstanceUnits="false" id="M_trnamet[c]" name="tRNA(Met)" compartment="c" fbc:chemicalFormula="R"/>
      <species boundaryCondition="false" constant="false" hasOnlySubstanceUnits="false" id="M_trnaphe[c]" name="tRNA(Phe)" compartment="c" fbc:chemicalFormula="R"/>
      <species boundaryCondition="false" constant="false" hasOnlySubstanceUnits="false" id="M_trnaser[c]" name="tRNA(Ser)" compartment="c" fbc:chemicalFormula="R"/>
      <species boundaryCondition="false" constant="false" hasOnlySubstanceUnits="false" id="M_trnaval[c]" name="tRNA(Val)" compartment="c" fbc:chemicalFormula="R"/>
      <species boundaryCondition="false" constant="false" hasOnlySubstanceUnits="false" id="M_trp-L[c]" name="L-Tryptophan" compartment="c" fbc:chemicalFormula="C11H12N2O2"/>
      <species boundaryCondition="false" constant="false" hasOnlySubstanceUnits="false" id="M_ttdca[c]" name="tetradecanoate (n-C14:0)" compartment="c" fbc:chemicalFormula="C14H27O2"/>
      <species boundaryCondition="false" constant="false" hasOnlySubstanceUnits="false" id="M_tyr-L[c]" name="L-Tyrosine" compartment="c" fbc:chemicalFormula="C9H11NO3"/>
      <species boundaryCondition="false" constant="false" hasOnlySubstanceUnits="false" id="M_uaagmda[c]" name="Undecaprenyl-diphospho-N-acetylmuramoyl-(N-acetylglucosamine)-L-ala-D-glu-meso-2,6-diaminopimeloyl-D-ala-D-ala" compartment="c" fbc:chemicalFormula="C95H152N8O28P2"/>
      <species boundaryCondition="false" constant="false" hasOnlySubstanceUnits="false" id="M_uaccg[c]" name="UDP-N-acetyl-3-O-(1-carboxyvinyl)-D-glucosamine" compartment="c" fbc:chemicalFormula="C20H26N3O19P2"/>
      <species boundaryCondition="false" constant="false" hasOnlySubstanceUnits="false" id="M_uacgam[c]" name="UDP-N-acetyl-D-glucosamine" compartment="c" fbc:chemicalFormula="C17H25N3O17P2"/>
      <species boundaryCondition="false" constant="false" hasOnlySubstanceUnits="false" id="M_uacmam[c]" name="UDP-N-acetyl-D-mannosamine" compartment="c" fbc:chemicalFormula="C17H25N3O17P2"/>
      <species boundaryCondition="false" constant="false" hasOnlySubstanceUnits="false" id="M_uagmda[c]" name="Undecaprenyl-diphospho-N-acetylmuramoyl-L-alanyl-D-glutamyl-meso-2,6-diaminopimeloyl-D-alanyl-D-alanine" compartment="c" fbc:chemicalFormula="C87H139N7O23P2"/>
      <species boundaryCondition="false" constant="false" hasOnlySubstanceUnits="false" id="M_uama[c]" name="UDP-N-acetylmuramoyl-L-alanine" compartment="c" fbc:chemicalFormula="C23H33N4O20P2"/>
      <species boundaryCondition="false" constant="false" hasOnlySubstanceUnits="false" id="M_uamag[c]" name="UDP-N-acetylmuramoyl-L-alanyl-D-glutamate" compartment="c" fbc:chemicalFormula="C28H39N5O23P2"/>
      <species boundaryCondition="false" constant="false" hasOnlySubstanceUnits="false" id="M_uamr[c]" name="UDP-N-acetylmuramate" compartment="c" fbc:chemicalFormula="C20H28N3O19P2"/>
      <species boundaryCondition="false" constant="false" hasOnlySubstanceUnits="false" id="M_udcpdp[c]" name="Undecaprenyl diphosphate" compartment="c" fbc:chemicalFormula="C55H89O7P2"/>
      <species boundaryCondition="false" constant="false" hasOnlySubstanceUnits="false" id="M_udcpp[c]" name="Undecaprenyl phosphate" compartment="c" fbc:chemicalFormula="C55H89O4P"/>
      <species boundaryCondition="false" constant="false" hasOnlySubstanceUnits="false" id="M_udp[c]" name="UDP" compartment="c" fbc:chemicalFormula="C9H11N2O12P2"/>
      <species boundaryCondition="false" constant="false" hasOnlySubstanceUnits="false" id="M_udpg[c]" name="UDPglucose" compartment="c" fbc:chemicalFormula="C15H22N2O17P2"/>
      <species boundaryCondition="false" constant="false" hasOnlySubstanceUnits="false" id="M_udpgal[c]" name="UDPgalactose" compartment="c" fbc:chemicalFormula="C15H22N2O17P2"/>
      <species boundaryCondition="false" constant="false" hasOnlySubstanceUnits="false" id="M_udpgalfur[c]" name="UDP-D-galacto-1,4-furanose" compartment="c" fbc:chemicalFormula="C15H22N2O17P2"/>
      <species boundaryCondition="false" constant="false" hasOnlySubstanceUnits="false" id="M_udpglcur[c]" name="UDP-D-glucuronate" compartment="c" fbc:chemicalFormula="C15H19N2O18P2"/>
      <species boundaryCondition="false" constant="false" hasOnlySubstanceUnits="false" id="M_ugmd[c]" name="UDP-N-acetylmuramoyl-L-alanyl-D-gamma-glutamyl-meso-2,6-diaminopimelate" compartment="c" fbc:chemicalFormula="C35H51N7O26P2"/>
      <species boundaryCondition="false" constant="false" hasOnlySubstanceUnits="false" id="M_ugmda[c]" name="UDP-N-acetylmuramoyl-L-alanyl-D-glutamyl-meso-2,6-diaminopimeloyl-D-alanyl-D-alanine" compartment="c" fbc:chemicalFormula="C41H61N9O28P2"/>
      <species boundaryCondition="false" constant="false" hasOnlySubstanceUnits="false" id="M_ump[c]" name="UMP" compartment="c" fbc:chemicalFormula="C9H11N2O9P"/>
      <species boundaryCondition="false" constant="false" hasOnlySubstanceUnits="false" id="M_uppg3[c]" name="Uroporphyrinogen III" compartment="c" fbc:chemicalFormula="C40H36N4O16"/>
      <species boundaryCondition="false" constant="false" hasOnlySubstanceUnits="false" id="M_ura[c]" name="Uracil" compartment="c" fbc:chemicalFormula="C4H4N2O2"/>
      <species boundaryCondition="false" constant="false" hasOnlySubstanceUnits="false" id="M_urate[c]" name="Urate" compartment="c" fbc:chemicalFormula="C5H4N4O3"/>
      <species boundaryCondition="false" constant="false" hasOnlySubstanceUnits="false" id="M_urcan[c]" name="Urocanate" compartment="c" fbc:chemicalFormula="C6H5N2O2"/>
      <species boundaryCondition="false" constant="false" hasOnlySubstanceUnits="false" id="M_urea[c]" name="Urea" compartment="c" fbc:chemicalFormula="CH4N2O"/>
      <species boundaryCondition="false" constant="false" hasOnlySubstanceUnits="false" id="M_uri[c]" name="Uridine" compartment="c" fbc:chemicalFormula="C9H12N2O6"/>
      <species boundaryCondition="false" constant="false" hasOnlySubstanceUnits="false" id="M_utp[c]" name="UTP" compartment="c" fbc:chemicalFormula="C9H11N2O15P3"/>
      <species boundaryCondition="false" constant="false" hasOnlySubstanceUnits="false" id="M_val-L[c]" name="L-Valine" compartment="c" fbc:chemicalFormula="C5H11NO2"/>
      <species boundaryCondition="false" constant="false" hasOnlySubstanceUnits="false" id="M_valtrna[c]" name="L-Valyl-tRNA(Val)" compartment="c" fbc:chemicalFormula="C5H10NOR"/>
      <species boundaryCondition="false" constant="false" hasOnlySubstanceUnits="false" id="M_xan[c]" name="Xanthine" compartment="c" fbc:chemicalFormula="C5H4N4O2"/>
      <species boundaryCondition="false" constant="false" hasOnlySubstanceUnits="false" id="M_xmp[c]" name="Xanthosine 5'-phosphate" compartment="c" fbc:chemicalFormula="C10H11N4O9P"/>
      <species boundaryCondition="false" constant="false" hasOnlySubstanceUnits="false" id="M_xtsn[c]" name="Xanthosine" compartment="c" fbc:chemicalFormula="C10H12N4O6"/>
      <species boundaryCondition="false" constant="false" hasOnlySubstanceUnits="false" id="M_xu5p-D[c]" name="D-Xylulose 5-phosphate" compartment="c" fbc:chemicalFormula="C5H9O8P"/>
      <species boundaryCondition="false" constant="false" hasOnlySubstanceUnits="false" id="M_xyl-D[c]" name="D-Xylose" compartment="c" fbc:chemicalFormula="C5H10O5"/>
      <species boundaryCondition="false" constant="false" hasOnlySubstanceUnits="false" id="M_xylu-D[c]" name="D-Xylulose" compartment="c" fbc:chemicalFormula="C5H10O5"/>
      <species boundaryCondition="false" constant="false" hasOnlySubstanceUnits="false" id="M_zn2[c]" name="Zinc" compartment="c" fbc:chemicalFormula="Zn"/>
      <species boundaryCondition="false" constant="false" hasOnlySubstanceUnits="false" id="M_ac[e]" name="Acetate" compartment="e" fbc:chemicalFormula="C2H3O2"/>
      <species boundaryCondition="false" constant="false" hasOnlySubstanceUnits="false" id="M_ala-D[e]" name="D-Alanine" compartment="e" fbc:chemicalFormula="C3H7NO2"/>
      <species boundaryCondition="false" constant="false" hasOnlySubstanceUnits="false" id="M_alaala[e]" name="D-Alanyl-D-alanine" compartment="e" fbc:chemicalFormula="C6H12N2O3"/>
      <species boundaryCondition="false" constant="false" hasOnlySubstanceUnits="false" id="M_alltn[e]" name="Allantoin" compartment="e" fbc:chemicalFormula="C4H6N4O3"/>
      <species boundaryCondition="false" constant="false" hasOnlySubstanceUnits="false" id="M_arab-L[e]" name="L-Arabinose" compartment="e" fbc:chemicalFormula="C5H10O5"/>
      <species boundaryCondition="false" constant="false" hasOnlySubstanceUnits="false" id="M_araban-L[e]" name="alpha-L-Arabinan (3 subunits)" compartment="e" fbc:chemicalFormula="C15H26O13"/>
      <species boundaryCondition="false" constant="false" hasOnlySubstanceUnits="false" id="M_arg-L[e]" name="L-Arginine" compartment="e" fbc:chemicalFormula="C6H15N4O2"/>
      <species boundaryCondition="false" constant="false" hasOnlySubstanceUnits="false" id="M_asn-L[e]" name="L-Asparagine" compartment="e" fbc:chemicalFormula="C4H8N2O3"/>
      <species boundaryCondition="false" constant="false" hasOnlySubstanceUnits="false" id="M_asp-L[e]" name="L-Aspartate" compartment="e" fbc:chemicalFormula="C4H6NO4"/>
      <species boundaryCondition="false" constant="false" hasOnlySubstanceUnits="false" id="M_btd-RR[e]" name="(R,R)-2,3-Butanediol" compartment="e" fbc:chemicalFormula="C4H10O2"/>
      <species boundaryCondition="false" constant="false" hasOnlySubstanceUnits="false" id="M_btn[e]" name="Biotin" compartment="e" fbc:chemicalFormula="C10H15N2O3S"/>
      <species boundaryCondition="false" constant="false" hasOnlySubstanceUnits="false" id="M_btoh[e]" name="butanol" compartment="e" fbc:chemicalFormula="C4H10O"/>
      <species boundaryCondition="false" constant="false" hasOnlySubstanceUnits="false" id="M_but[e]" name="Butyrate (n-C4:0)" compartment="e" fbc:chemicalFormula="C4H7O2"/>
      <species boundaryCondition="false" constant="false" hasOnlySubstanceUnits="false" id="M_ca2[e]" name="Calcium" compartment="e" fbc:chemicalFormula="Ca"/>
      <species boundaryCondition="false" constant="false" hasOnlySubstanceUnits="false" id="M_citr-L[e]" name="L-Citrulline" compartment="e" fbc:chemicalFormula="C6H13N3O3"/>
      <species boundaryCondition="false" constant="false" hasOnlySubstanceUnits="false" id="M_cl[e]" name="Chloride" compartment="e" fbc:chemicalFormula="Cl"/>
      <species boundaryCondition="false" constant="false" hasOnlySubstanceUnits="false" id="M_co[e]" name="Carbon monoxide" compartment="e" fbc:chemicalFormula="CO"/>
      <species boundaryCondition="false" constant="false" hasOnlySubstanceUnits="false" id="M_co2[e]" name="CO2" compartment="e" fbc:chemicalFormula="CO2"/>
      <species boundaryCondition="false" constant="false" hasOnlySubstanceUnits="false" id="M_cobalt2[e]" name="Co2+" compartment="e" fbc:chemicalFormula="Co"/>
      <species boundaryCondition="false" constant="false" hasOnlySubstanceUnits="false" id="M_csn[e]" name="Cytosine" compartment="e" fbc:chemicalFormula="C4H5N3O"/>
      <species boundaryCondition="false" constant="false" hasOnlySubstanceUnits="false" id="M_cu2[e]" name="Cu2+" compartment="e" fbc:chemicalFormula="Cu"/>
      <species boundaryCondition="false" constant="false" hasOnlySubstanceUnits="false" id="M_cys-L[e]" name="L-Cysteine" compartment="e" fbc:chemicalFormula="C3H7NO2S"/>
      <species boundaryCondition="false" constant="false" hasOnlySubstanceUnits="false" id="M_etoh[e]" name="Ethanol" compartment="e" fbc:chemicalFormula="C2H6O"/>
      <species boundaryCondition="false" constant="false" hasOnlySubstanceUnits="false" id="M_fe2[e]" name="Fe2+" compartment="e" fbc:chemicalFormula="Fe"/>
      <species boundaryCondition="false" constant="false" hasOnlySubstanceUnits="false" id="M_fol[e]" name="Folate" compartment="e" fbc:chemicalFormula="C19H18N7O6"/>
      <species boundaryCondition="false" constant="false" hasOnlySubstanceUnits="false" id="M_for[e]" name="Formate" compartment="e" fbc:chemicalFormula="CH1O2"/>
      <species boundaryCondition="false" constant="false" hasOnlySubstanceUnits="false" id="M_fru[e]" name="D-Fructose" compartment="e" fbc:chemicalFormula="C6H12O6"/>
      <species boundaryCondition="false" constant="false" hasOnlySubstanceUnits="false" id="M_gal[e]" name="D-Galactose" compartment="e" fbc:chemicalFormula="C6H12O6"/>
      <species boundaryCondition="false" constant="false" hasOnlySubstanceUnits="false" id="M_galctn-D[e]" name="D-Galactonate" compartment="e" fbc:chemicalFormula="C6H11O7"/>
      <species boundaryCondition="false" constant="false" hasOnlySubstanceUnits="false" id="M_galur[e]" name="D-Galacturonate" compartment="e" fbc:chemicalFormula="C6H9O7"/>
      <species boundaryCondition="false" constant="false" hasOnlySubstanceUnits="false" id="M_glc-D[e]" name="D-Glucose" compartment="e" fbc:chemicalFormula="C6H12O6"/>
      <species boundaryCondition="false" constant="false" hasOnlySubstanceUnits="false" id="M_glcn[e]" name="D-Gluconate" compartment="e" fbc:chemicalFormula="C6H11O7"/>
      <species boundaryCondition="false" constant="false" hasOnlySubstanceUnits="false" id="M_glcur[e]" name="D-Glucuronate" compartment="e" fbc:chemicalFormula="C6H9O7"/>
      <species boundaryCondition="false" constant="false" hasOnlySubstanceUnits="false" id="M_gln-L[e]" name="L-Glutamine" compartment="e" fbc:chemicalFormula="C5H10N2O3"/>
      <species boundaryCondition="false" constant="false" hasOnlySubstanceUnits="false" id="M_glu-L[e]" name="L-Glutamate" compartment="e" fbc:chemicalFormula="C5H8NO4"/>
      <species boundaryCondition="false" constant="false" hasOnlySubstanceUnits="false" id="M_gly[e]" name="Glycine" compartment="e" fbc:chemicalFormula="C2H5NO2"/>
      <species boundaryCondition="false" constant="false" hasOnlySubstanceUnits="false" id="M_glyb[e]" name="Glycine betaine" compartment="e" fbc:chemicalFormula="C5H11NO2"/>
      <species boundaryCondition="false" constant="false" hasOnlySubstanceUnits="false" id="M_glyc[e]" name="Glycerol" compartment="e" fbc:chemicalFormula="C3H8O3"/>
      <species boundaryCondition="false" constant="false" hasOnlySubstanceUnits="false" id="M_h[e]" name="H+" compartment="e" fbc:chemicalFormula="H"/>
      <species boundaryCondition="false" constant="false" hasOnlySubstanceUnits="false" id="M_h2[e]" name="H2" compartment="e" fbc:chemicalFormula="H2"/>
      <species boundaryCondition="false" constant="false" hasOnlySubstanceUnits="false" id="M_h2o[e]" name="H2O" compartment="e" fbc:chemicalFormula="H2O"/>
      <species boundaryCondition="false" constant="false" hasOnlySubstanceUnits="false" id="M_his-L[e]" name="L-Histidine" compartment="e" fbc:chemicalFormula="C6H9N3O2"/>
      <species boundaryCondition="false" constant="false" hasOnlySubstanceUnits="false" id="M_ile-L[e]" name="L-Isoleucine" compartment="e" fbc:chemicalFormula="C6H13NO2"/>
      <species boundaryCondition="false" constant="false" hasOnlySubstanceUnits="false" id="M_k[e]" name="potassium" compartment="e" fbc:chemicalFormula="K"/>
      <species boundaryCondition="false" constant="false" hasOnlySubstanceUnits="false" id="M_lac-D[e]" name="D-Lactate" compartment="e" fbc:chemicalFormula="C3H5O3"/>
      <species boundaryCondition="false" constant="false" hasOnlySubstanceUnits="false" id="M_lac-L[e]" name="L-Lactate" compartment="e" fbc:chemicalFormula="C3H5O3"/>
      <species boundaryCondition="false" constant="false" hasOnlySubstanceUnits="false" id="M_leu-L[e]" name="L-Leucine" compartment="e" fbc:chemicalFormula="C6H13NO2"/>
      <species boundaryCondition="false" constant="false" hasOnlySubstanceUnits="false" id="M_lys-L[e]" name="L-Lysine" compartment="e" fbc:chemicalFormula="C6H15N2O2"/>
      <species boundaryCondition="false" constant="false" hasOnlySubstanceUnits="false" id="M_malt[e]" name="Maltose" compartment="e" fbc:chemicalFormula="C12H22O11"/>
      <species boundaryCondition="false" constant="false" hasOnlySubstanceUnits="false" id="M_malthx[e]" name="Maltohexaose" compartment="e" fbc:chemicalFormula="C36H62O31"/>
      <species boundaryCondition="false" constant="false" hasOnlySubstanceUnits="false" id="M_malttr[e]" name="Maltotriose" compartment="e" fbc:chemicalFormula="C18H32O16"/>
      <species boundaryCondition="false" constant="false" hasOnlySubstanceUnits="false" id="M_man[e]" name="D-Mannose" compartment="e" fbc:chemicalFormula="C6H12O6"/>
      <species boundaryCondition="false" constant="false" hasOnlySubstanceUnits="false" id="M_met-L[e]" name="L-Methionine" compartment="e" fbc:chemicalFormula="C5H11NO2S"/>
      <species boundaryCondition="false" constant="false" hasOnlySubstanceUnits="false" id="M_mg2[e]" name="magnesium" compartment="e" fbc:chemicalFormula="Mg"/>
      <species boundaryCondition="false" constant="false" hasOnlySubstanceUnits="false" id="M_mn2[e]" name="Mn2+" compartment="e" fbc:chemicalFormula="Mn"/>
      <species boundaryCondition="false" constant="false" hasOnlySubstanceUnits="false" id="M_mobd[e]" name="Molybdate" compartment="e" fbc:chemicalFormula="MoO4"/>
      <species boundaryCondition="false" constant="false" hasOnlySubstanceUnits="false" id="M_murein4p3p[e]" name="two linked disacharide tetrapeptide and tripeptide murein units (uncrosslinked, middle of chain)" compartment="e" fbc:chemicalFormula="C71H109N13O39"/>
      <species boundaryCondition="false" constant="false" hasOnlySubstanceUnits="false" id="M_murein4p4p[e]" name="two linked disacharide tetrapeptide murein units (uncrosslinked, middle of chain)" compartment="e" fbc:chemicalFormula="C74H114N14O40"/>
      <species boundaryCondition="false" constant="false" hasOnlySubstanceUnits="false" id="M_murein4px4p[e]" name="two disacharide linked murein units, tetrapeptide corsslinked tetrapeptide (A2pm-&gt;D-ala) (middle of chain)" compartment="e" fbc:chemicalFormula="C74H112N14O39"/>
      <species boundaryCondition="false" constant="false" hasOnlySubstanceUnits="false" id="M_murein4px4px4p[e]" name="three disacharide linked murein units (tetrapeptide crosslinked tetrapeptide (A2pm-&gt;D-ala) &amp; tetrapeptide corsslinked tetrapeptide (A2pm-&gt;D-ala)) (middle of chain)" compartment="e" fbc:chemicalFormula="C111H167N21O58"/>
      <species boundaryCondition="false" constant="false" hasOnlySubstanceUnits="false" id="M_murein5p3p[e]" name="two linked disacharide pentapeptide and tripeptide murein units (uncrosslinked, middle of chain)" compartment="e" fbc:chemicalFormula="C74H114N14O40"/>
      <species boundaryCondition="false" constant="false" hasOnlySubstanceUnits="false" id="M_murein5p4p[e]" name="two linked disacharide pentapeptide and tetrapeptide murein units (uncrosslinked, middle of chain)" compartment="e" fbc:chemicalFormula="C77H119N15O41"/>
      <species boundaryCondition="false" constant="false" hasOnlySubstanceUnits="false" id="M_murein5p5p[e]" name="two linked disacharide pentapeptide murein units (uncrosslinked, middle of chain)" compartment="e" fbc:chemicalFormula="C80H124N16O42"/>
      <species boundaryCondition="false" constant="false" hasOnlySubstanceUnits="false" id="M_murein5p5p5p[e]" name="three linked disacharide pentapeptide murein units (uncrosslinked, middle of chain)" compartment="e" fbc:chemicalFormula="C120H186N24O63"/>
      <species boundaryCondition="false" constant="false" hasOnlySubstanceUnits="false" id="M_murein5px3p[e]" name="two disacharide linked murein units, pentapeptide corsslinked tripeptide (A2pm-&gt;A2pm) (middle of chain)" compartment="e" fbc:chemicalFormula="C74H112N14O39"/>
      <species boundaryCondition="false" constant="false" hasOnlySubstanceUnits="false" id="M_murein5px4p[e]" name="two disacharide linked murein units, pentapeptide crosslinked tetrapeptide (A2pm-&gt;D-ala) (middle of chain)" compartment="e" fbc:chemicalFormula="C77H117N15O40"/>
      <species boundaryCondition="false" constant="false" hasOnlySubstanceUnits="false" id="M_murein5px4px4p[e]" name="three disacharide linked murein units (pentapeptide crosslinked tetrapeptide (A2pm-&gt;D-ala) tetrapeptide corsslinked tetrapeptide (A2pm-&gt;D-ala)) (middle of chain)" compartment="e" fbc:chemicalFormula="C114H172N22O59"/>
      <species boundaryCondition="false" constant="false" hasOnlySubstanceUnits="false" id="M_na1[e]" name="Sodium" compartment="e" fbc:chemicalFormula="Na"/>
      <species boundaryCondition="false" constant="false" hasOnlySubstanceUnits="false" id="M_nh4[e]" name="Ammonium" compartment="e" fbc:chemicalFormula="H4N"/>
      <species boundaryCondition="false" constant="false" hasOnlySubstanceUnits="false" id="M_ni2[e]" name="nickel" compartment="e" fbc:chemicalFormula="Ni"/>
      <species boundaryCondition="false" constant="false" hasOnlySubstanceUnits="false" id="M_no2[e]" name="Nitrite" compartment="e" fbc:chemicalFormula="NO2"/>
      <species boundaryCondition="false" constant="false" hasOnlySubstanceUnits="false" id="M_no3[e]" name="Nitrate" compartment="e" fbc:chemicalFormula="NO3"/>
      <species boundaryCondition="false" constant="false" hasOnlySubstanceUnits="false" id="M_pi[e]" name="Phosphate" compartment="e" fbc:chemicalFormula="HO4P"/>
      <species boundaryCondition="false" constant="false" hasOnlySubstanceUnits="false" id="M_pro-L[e]" name="L-Proline" compartment="e" fbc:chemicalFormula="C5H9NO2"/>
      <species boundaryCondition="false" constant="false" hasOnlySubstanceUnits="false" id="M_ptrc[e]" name="Putrescine" compartment="e" fbc:chemicalFormula="C4H14N2"/>
      <species boundaryCondition="false" constant="false" hasOnlySubstanceUnits="false" id="M_pydxn[e]" name="Pyridoxine" compartment="e" fbc:chemicalFormula="C8H11NO3"/>
      <species boundaryCondition="false" constant="false" hasOnlySubstanceUnits="false" id="M_pyr[e]" name="Pyruvate" compartment="e" fbc:chemicalFormula="C3H3O3"/>
      <species boundaryCondition="false" constant="false" hasOnlySubstanceUnits="false" id="M_rib-D[e]" name="D-Ribose" compartment="e" fbc:chemicalFormula="C5H10O5"/>
      <species boundaryCondition="false" constant="false" hasOnlySubstanceUnits="false" id="M_ribflv[e]" name="Riboflavin" compartment="e" fbc:chemicalFormula="C17H20N4O6"/>
      <species boundaryCondition="false" constant="false" hasOnlySubstanceUnits="false" id="M_rmn[e]" name="L-Rhamnose" compartment="e" fbc:chemicalFormula="C6H12O5"/>
      <species boundaryCondition="false" constant="false" hasOnlySubstanceUnits="false" id="M_ser-D[e]" name="D-Serine" compartment="e" fbc:chemicalFormula="C3H7NO3"/>
      <species boundaryCondition="false" constant="false" hasOnlySubstanceUnits="false" id="M_ser-L[e]" name="L-Serine" compartment="e" fbc:chemicalFormula="C3H7NO3"/>
      <species boundaryCondition="false" constant="false" hasOnlySubstanceUnits="false" id="M_so4[e]" name="Sulfate" compartment="e" fbc:chemicalFormula="O4S"/>
      <species boundaryCondition="false" constant="false" hasOnlySubstanceUnits="false" id="M_spmd[e]" name="Spermidine" compartment="e" fbc:chemicalFormula="C7H22N3"/>
      <species boundaryCondition="false" constant="false" hasOnlySubstanceUnits="false" id="M_taur[e]" name="Taurine" compartment="e" fbc:chemicalFormula="C2H7NO3S"/>
      <species boundaryCondition="false" constant="false" hasOnlySubstanceUnits="false" id="M_thm[e]" name="Thiamin" compartment="e" fbc:chemicalFormula="C12H17N4OS"/>
      <species boundaryCondition="false" constant="false" hasOnlySubstanceUnits="false" id="M_trp-L[e]" name="L-Tryptophan" compartment="e" fbc:chemicalFormula="C11H12N2O2"/>
      <species boundaryCondition="false" constant="false" hasOnlySubstanceUnits="false" id="M_uaagmda[e]" name="Undecaprenyl-diphospho-N-acetylmuramoyl-(N-acetylglucosamine)-L-ala-D-glu-meso-2,6-diaminopimeloyl-D-ala-D-ala" compartment="e" fbc:chemicalFormula="C95H152N8O28P2"/>
      <species boundaryCondition="false" constant="false" hasOnlySubstanceUnits="false" id="M_udcpdp[e]" name="Undecaprenyl diphosphate" compartment="e" fbc:chemicalFormula="C55H89O7P2"/>
      <species boundaryCondition="false" constant="false" hasOnlySubstanceUnits="false" id="M_udcpp[e]" name="Undecaprenyl phosphate" compartment="e" fbc:chemicalFormula="C55H89O4P"/>
      <species boundaryCondition="false" constant="false" hasOnlySubstanceUnits="false" id="M_ura[e]" name="Uracil" compartment="e" fbc:chemicalFormula="C4H4N2O2"/>
      <species boundaryCondition="false" constant="false" hasOnlySubstanceUnits="false" id="M_val-L[e]" name="L-Valine" compartment="e" fbc:chemicalFormula="C5H11NO2"/>
      <species boundaryCondition="false" constant="false" hasOnlySubstanceUnits="false" id="M_xan[e]" name="Xanthine" compartment="e" fbc:chemicalFormula="C5H4N4O2"/>
      <species boundaryCondition="false" constant="false" hasOnlySubstanceUnits="false" id="M_xyl-D[e]" name="D-Xylose" compartment="e" fbc:chemicalFormula="C5H10O5"/>
      <species boundaryCondition="false" constant="false" hasOnlySubstanceUnits="false" id="M_zn2[e]" name="Zinc" compartment="e" fbc:chemicalFormula="Zn"/>
      <species boundaryCondition="false" constant="false" hasOnlySubstanceUnits="false" id="M_CH3-malACP[c]"/>
      <species boundaryCondition="false" constant="false" hasOnlySubstanceUnits="false" id="M_methyl_ketoglutaryl_acp"/>
      <species boundaryCondition="false" constant="false" hasOnlySubstanceUnits="false" id="M_methyl_hydroxyglutaryl_acp"/>
      <species boundaryCondition="false" constant="false" hasOnlySubstanceUnits="false" id="M_methyl_enoylglutaryl_acp"/>
      <species boundaryCondition="false" constant="false" hasOnlySubstanceUnits="false" id="M_methyl_glutaryl_acp"/>
      <species boundaryCondition="false" constant="false" hasOnlySubstanceUnits="false" id="M_methyl_ketopimeloyl_acp"/>
      <species boundaryCondition="false" constant="false" hasOnlySubstanceUnits="false" id="M_methyl_hydroxypimeloyl_acp"/>
      <species boundaryCondition="false" constant="false" hasOnlySubstanceUnits="false" id="M_methyl_enoylpimeloyl_acp"/>
      <species boundaryCondition="false" constant="false" hasOnlySubstanceUnits="false" id="M_methyl_pimeloyl_acp"/>
      <species boundaryCondition="false" constant="false" hasOnlySubstanceUnits="false" id="M_pimeloyl_acp"/>
      <species boundaryCondition="false" constant="false" hasOnlySubstanceUnits="false" id="M_methanol"/>
      <species boundaryCondition="false" constant="false" hasOnlySubstanceUnits="false" id="M_aminooxononanoate"/>
      <species boundaryCondition="false" constant="false" hasOnlySubstanceUnits="false" id="M_diaminononanoate"/>
      <species boundaryCondition="false" constant="false" hasOnlySubstanceUnits="false" id="M_dethiobiotin"/>
    </listOfSpecies>
    <fbc:listOfGeneProducts>
      <fbc:geneProduct fbc:id="G_CLJU_c42130" fbc:label="CLJU_c42130" fbc:name="CLJU_c42130"/>
      <fbc:geneProduct fbc:id="G_CLJU_c42160" fbc:label="CLJU_c42160" fbc:name="CLJU_c42160"/>
      <fbc:geneProduct fbc:id="G_CLJU_c34940" fbc:label="CLJU_c34940" fbc:name="CLJU_c34940"/>
      <fbc:geneProduct fbc:id="G_CLJU_c42150" fbc:label="CLJU_c42150" fbc:name="CLJU_c42150"/>
      <fbc:geneProduct fbc:id="G_CLJU_c40360" fbc:label="CLJU_c40360" fbc:name="CLJU_c40360"/>
      <fbc:geneProduct fbc:id="G_CLJU_c33180" fbc:label="CLJU_c33180" fbc:name="CLJU_c33180"/>
      <fbc:geneProduct fbc:id="G_CLJU_c01240" fbc:label="CLJU_c01240" fbc:name="CLJU_c01240"/>
      <fbc:geneProduct fbc:id="G_CLJU_c20470" fbc:label="CLJU_c20470" fbc:name="CLJU_c20470"/>
      <fbc:geneProduct fbc:id="G_CLJU_c11960" fbc:label="CLJU_c11960" fbc:name="CLJU_c11960"/>
      <fbc:geneProduct fbc:id="G_CLJU_c16510" fbc:label="CLJU_c16510" fbc:name="CLJU_c16510"/>
      <fbc:geneProduct fbc:id="G_CLJU_c16520" fbc:label="CLJU_c16520" fbc:name="CLJU_c16520"/>
      <fbc:geneProduct fbc:id="G_CLJU_c35520" fbc:label="CLJU_c35520" fbc:name="CLJU_c35520"/>
      <fbc:geneProduct fbc:id="G_CLJU_c42120" fbc:label="CLJU_c42120" fbc:name="CLJU_c42120"/>
      <fbc:geneProduct fbc:id="G_CLJU_c42100" fbc:label="CLJU_c42100" fbc:name="CLJU_c42100"/>
      <fbc:geneProduct fbc:id="G_CLJU_c42110" fbc:label="CLJU_c42110" fbc:name="CLJU_c42110"/>
      <fbc:geneProduct fbc:id="G_CLJU_c42140" fbc:label="CLJU_c42140" fbc:name="CLJU_c42140"/>
      <fbc:geneProduct fbc:id="G_CLJU_c21520" fbc:label="CLJU_c21520" fbc:name="CLJU_c21520"/>
      <fbc:geneProduct fbc:id="G_CLJU_c21530" fbc:label="CLJU_c21530" fbc:name="CLJU_c21530"/>
      <fbc:geneProduct fbc:id="G_CLJU_c23420" fbc:label="CLJU_c23420" fbc:name="CLJU_c23420"/>
      <fbc:geneProduct fbc:id="G_CLJU_c38920" fbc:label="CLJU_c38920" fbc:name="CLJU_c38920"/>
      <fbc:geneProduct fbc:id="G_CLJU_c20430" fbc:label="CLJU_c20430" fbc:name="CLJU_c20430"/>
      <fbc:geneProduct fbc:id="G_CLJU_c20420" fbc:label="CLJU_c20420" fbc:name="CLJU_c20420"/>
      <fbc:geneProduct fbc:id="G_CLJU_c12780" fbc:label="CLJU_c12780" fbc:name="CLJU_c12780"/>
      <fbc:geneProduct fbc:id="G_CLJU_c08380" fbc:label="CLJU_c08380" fbc:name="CLJU_c08380"/>
      <fbc:geneProduct fbc:id="G_CLJU_c39410" fbc:label="CLJU_c39410" fbc:name="CLJU_c39410"/>
      <fbc:geneProduct fbc:id="G_CLJU_c39420" fbc:label="CLJU_c39420" fbc:name="CLJU_c39420"/>
      <fbc:geneProduct fbc:id="G_CLJU_c39400" fbc:label="CLJU_c39400" fbc:name="CLJU_c39400"/>
      <fbc:geneProduct fbc:id="G_CLJU_c12820" fbc:label="CLJU_c12820" fbc:name="CLJU_c12820"/>
      <fbc:geneProduct fbc:id="G_CLJU_c42190" fbc:label="CLJU_c42190" fbc:name="CLJU_c42190"/>
      <fbc:geneProduct fbc:id="G_CLJU_c06620" fbc:label="CLJU_c06620" fbc:name="CLJU_c06620"/>
      <fbc:geneProduct fbc:id="G_CLJU_c30460" fbc:label="CLJU_c30460" fbc:name="CLJU_c30460"/>
      <fbc:geneProduct fbc:id="G_CLJU_c21510" fbc:label="CLJU_c21510" fbc:name="CLJU_c21510"/>
      <fbc:geneProduct fbc:id="G_CLJU_c03000" fbc:label="CLJU_c03000" fbc:name="CLJU_c03000"/>
      <fbc:geneProduct fbc:id="G_CLJU_c28280" fbc:label="CLJU_c28280" fbc:name="CLJU_c28280"/>
      <fbc:geneProduct fbc:id="G_CLJU_c36000" fbc:label="CLJU_c36000" fbc:name="CLJU_c36000"/>
      <fbc:geneProduct fbc:id="G_CLJU_c32010" fbc:label="CLJU_c32010" fbc:name="CLJU_c32010"/>
      <fbc:geneProduct fbc:id="G_CLJU_c36020" fbc:label="CLJU_c36020" fbc:name="CLJU_c36020"/>
      <fbc:geneProduct fbc:id="G_CLJU_c36010" fbc:label="CLJU_c36010" fbc:name="CLJU_c36010"/>
      <fbc:geneProduct fbc:id="G_CLJU_c32020" fbc:label="CLJU_c32020" fbc:name="CLJU_c32020"/>
      <fbc:geneProduct fbc:id="G_CLJU_c23940" fbc:label="CLJU_c23940" fbc:name="CLJU_c23940"/>
      <fbc:geneProduct fbc:id="G_CLJU_c26120" fbc:label="CLJU_c26120" fbc:name="CLJU_c26120"/>
      <fbc:geneProduct fbc:id="G_CLJU_c29900" fbc:label="CLJU_c29900" fbc:name="CLJU_c29900"/>
      <fbc:geneProduct fbc:id="G_CLJU_c40830" fbc:label="CLJU_c40830" fbc:name="CLJU_c40830"/>
      <fbc:geneProduct fbc:id="G_CLJU_c21310" fbc:label="CLJU_c21310" fbc:name="CLJU_c21310"/>
      <fbc:geneProduct fbc:id="G_CLJU_c35530" fbc:label="CLJU_c35530" fbc:name="CLJU_c35530"/>
      <fbc:geneProduct fbc:id="G_CLJU_c11240" fbc:label="CLJU_c11240" fbc:name="CLJU_c11240"/>
      <fbc:geneProduct fbc:id="G_CLJU_c33720" fbc:label="CLJU_c33720" fbc:name="CLJU_c33720"/>
      <fbc:geneProduct fbc:id="G_CLJU_c13370" fbc:label="CLJU_c13370" fbc:name="CLJU_c13370"/>
      <fbc:geneProduct fbc:id="G_CLJU_c42350" fbc:label="CLJU_c42350" fbc:name="CLJU_c42350"/>
      <fbc:geneProduct fbc:id="G_CLJU_c39280" fbc:label="CLJU_c39280" fbc:name="CLJU_c39280"/>
      <fbc:geneProduct fbc:id="G_CLJU_c06600" fbc:label="CLJU_c06600" fbc:name="CLJU_c06600"/>
      <fbc:geneProduct fbc:id="G_CLJU_c21540" fbc:label="CLJU_c21540" fbc:name="CLJU_c21540"/>
      <fbc:geneProduct fbc:id="G_CLJU_c10700" fbc:label="CLJU_c10700" fbc:name="CLJU_c10700"/>
      <fbc:geneProduct fbc:id="G_CLJU_c06640" fbc:label="CLJU_c06640" fbc:name="CLJU_c06640"/>
      <fbc:geneProduct fbc:id="G_CLJU_c08590" fbc:label="CLJU_c08590" fbc:name="CLJU_c08590"/>
      <fbc:geneProduct fbc:id="G_CLJU_c22210" fbc:label="CLJU_c22210" fbc:name="CLJU_c22210"/>
      <fbc:geneProduct fbc:id="G_CLJU_c08540" fbc:label="CLJU_c08540" fbc:name="CLJU_c08540"/>
      <fbc:geneProduct fbc:id="G_CLJU_c32110" fbc:label="CLJU_c32110" fbc:name="CLJU_c32110"/>
      <fbc:geneProduct fbc:id="G_CLJU_c40390" fbc:label="CLJU_c40390" fbc:name="CLJU_c40390"/>
      <fbc:geneProduct fbc:id="G_CLJU_c32120" fbc:label="CLJU_c32120" fbc:name="CLJU_c32120"/>
      <fbc:geneProduct fbc:id="G_CLJU_c12010" fbc:label="CLJU_c12010" fbc:name="CLJU_c12010"/>
      <fbc:geneProduct fbc:id="G_CLJU_c21290" fbc:label="CLJU_c21290" fbc:name="CLJU_c21290"/>
      <fbc:geneProduct fbc:id="G_CLJU_c11880" fbc:label="CLJU_c11880" fbc:name="CLJU_c11880"/>
      <fbc:geneProduct fbc:id="G_CLJU_c24860" fbc:label="CLJU_c24860" fbc:name="CLJU_c24860"/>
      <fbc:geneProduct fbc:id="G_CLJU_c24880" fbc:label="CLJU_c24880" fbc:name="CLJU_c24880"/>
      <fbc:geneProduct fbc:id="G_CLJU_c39950" fbc:label="CLJU_c39950" fbc:name="CLJU_c39950"/>
      <fbc:geneProduct fbc:id="G_CLJU_c15340" fbc:label="CLJU_c15340" fbc:name="CLJU_c15340"/>
      <fbc:geneProduct fbc:id="G_CLJU_c15330" fbc:label="CLJU_c15330" fbc:name="CLJU_c15330"/>
      <fbc:geneProduct fbc:id="G_CLJU_c15320" fbc:label="CLJU_c15320" fbc:name="CLJU_c15320"/>
      <fbc:geneProduct fbc:id="G_CLJU_c15350" fbc:label="CLJU_c15350" fbc:name="CLJU_c15350"/>
      <fbc:geneProduct fbc:id="G_CLJU_c40480" fbc:label="CLJU_c40480" fbc:name="CLJU_c40480"/>
      <fbc:geneProduct fbc:id="G_CLJU_c04820" fbc:label="CLJU_c04820" fbc:name="CLJU_c04820"/>
      <fbc:geneProduct fbc:id="G_CLJU_c31080" fbc:label="CLJU_c31080" fbc:name="CLJU_c31080"/>
      <fbc:geneProduct fbc:id="G_CLJU_c01880" fbc:label="CLJU_c01880" fbc:name="CLJU_c01880"/>
      <fbc:geneProduct fbc:id="G_CLJU_c40300" fbc:label="CLJU_c40300" fbc:name="CLJU_c40300"/>
      <fbc:geneProduct fbc:id="G_CLJU_c16090" fbc:label="CLJU_c16090" fbc:name="CLJU_c16090"/>
      <fbc:geneProduct fbc:id="G_CLJU_c16080" fbc:label="CLJU_c16080" fbc:name="CLJU_c16080"/>
      <fbc:geneProduct fbc:id="G_CLJU_c16070" fbc:label="CLJU_c16070" fbc:name="CLJU_c16070"/>
      <fbc:geneProduct fbc:id="G_CLJU_c20110" fbc:label="CLJU_c20110" fbc:name="CLJU_c20110"/>
      <fbc:geneProduct fbc:id="G_CLJU_c20210" fbc:label="CLJU_c20210" fbc:name="CLJU_c20210"/>
      <fbc:geneProduct fbc:id="G_CLJU_c22090" fbc:label="CLJU_c22090" fbc:name="CLJU_c22090"/>
      <fbc:geneProduct fbc:id="G_CLJU_c17820" fbc:label="CLJU_c17820" fbc:name="CLJU_c17820"/>
      <fbc:geneProduct fbc:id="G_CLJU_c01200" fbc:label="CLJU_c01200" fbc:name="CLJU_c01200"/>
      <fbc:geneProduct fbc:id="G_CLJU_c01980" fbc:label="CLJU_c01980" fbc:name="CLJU_c01980"/>
      <fbc:geneProduct fbc:id="G_CLJU_c01250" fbc:label="CLJU_c01250" fbc:name="CLJU_c01250"/>
      <fbc:geneProduct fbc:id="G_CLJU_c09270" fbc:label="CLJU_c09270" fbc:name="CLJU_c09270"/>
      <fbc:geneProduct fbc:id="G_CLJU_c34220" fbc:label="CLJU_c34220" fbc:name="CLJU_c34220"/>
      <fbc:geneProduct fbc:id="G_CLJU_c01380" fbc:label="CLJU_c01380" fbc:name="CLJU_c01380"/>
      <fbc:geneProduct fbc:id="G_CLJU_c21930" fbc:label="CLJU_c21930" fbc:name="CLJU_c21930"/>
      <fbc:geneProduct fbc:id="G_CLJU_c06710" fbc:label="CLJU_c06710" fbc:name="CLJU_c06710"/>
      <fbc:geneProduct fbc:id="G_CLJU_c06700" fbc:label="CLJU_c06700" fbc:name="CLJU_c06700"/>
      <fbc:geneProduct fbc:id="G_CLJU_c04750" fbc:label="CLJU_c04750" fbc:name="CLJU_c04750"/>
      <fbc:geneProduct fbc:id="G_CLJU_c28050" fbc:label="CLJU_c28050" fbc:name="CLJU_c28050"/>
      <fbc:geneProduct fbc:id="G_CLJU_c21450" fbc:label="CLJU_c21450" fbc:name="CLJU_c21450"/>
      <fbc:geneProduct fbc:id="G_CLJU_c04760" fbc:label="CLJU_c04760" fbc:name="CLJU_c04760"/>
      <fbc:geneProduct fbc:id="G_CLJU_c34570" fbc:label="CLJU_c34570" fbc:name="CLJU_c34570"/>
      <fbc:geneProduct fbc:id="G_CLJU_c17710" fbc:label="CLJU_c17710" fbc:name="CLJU_c17710"/>
      <fbc:geneProduct fbc:id="G_CLJU_c26720" fbc:label="CLJU_c26720" fbc:name="CLJU_c26720"/>
      <fbc:geneProduct fbc:id="G_CLJU_c33270" fbc:label="CLJU_c33270" fbc:name="CLJU_c33270"/>
      <fbc:geneProduct fbc:id="G_CLJU_c35720" fbc:label="CLJU_c35720" fbc:name="CLJU_c35720"/>
      <fbc:geneProduct fbc:id="G_CLJU_c35730" fbc:label="CLJU_c35730" fbc:name="CLJU_c35730"/>
      <fbc:geneProduct fbc:id="G_CLJU_c38320" fbc:label="CLJU_c38320" fbc:name="CLJU_c38320"/>
      <fbc:geneProduct fbc:id="G_CLJU_c32890" fbc:label="CLJU_c32890" fbc:name="CLJU_c32890"/>
      <fbc:geneProduct fbc:id="G_CLJU_c24420" fbc:label="CLJU_c24420" fbc:name="CLJU_c24420"/>
      <fbc:geneProduct fbc:id="G_CLJU_c29440" fbc:label="CLJU_c29440" fbc:name="CLJU_c29440"/>
      <fbc:geneProduct fbc:id="G_CLJU_c42370" fbc:label="CLJU_c42370" fbc:name="CLJU_c42370"/>
      <fbc:geneProduct fbc:id="G_CLJU_c04170" fbc:label="CLJU_c04170" fbc:name="CLJU_c04170"/>
      <fbc:geneProduct fbc:id="G_CLJU_c13340" fbc:label="CLJU_c13340" fbc:name="CLJU_c13340"/>
      <fbc:geneProduct fbc:id="G_CLJU_c29390" fbc:label="CLJU_c29390" fbc:name="CLJU_c29390"/>
      <fbc:geneProduct fbc:id="G_CLJU_c11670" fbc:label="CLJU_c11670" fbc:name="CLJU_c11670"/>
      <fbc:geneProduct fbc:id="G_CLJU_c02430" fbc:label="CLJU_c02430" fbc:name="CLJU_c02430"/>
      <fbc:geneProduct fbc:id="G_CLJU_c02420" fbc:label="CLJU_c02420" fbc:name="CLJU_c02420"/>
      <fbc:geneProduct fbc:id="G_CLJU_c02440" fbc:label="CLJU_c02440" fbc:name="CLJU_c02440"/>
      <fbc:geneProduct fbc:id="G_CLJU_c02380" fbc:label="CLJU_c02380" fbc:name="CLJU_c02380"/>
      <fbc:geneProduct fbc:id="G_CLJU_c02370" fbc:label="CLJU_c02370" fbc:name="CLJU_c02370"/>
      <fbc:geneProduct fbc:id="G_CLJU_c02400" fbc:label="CLJU_c02400" fbc:name="CLJU_c02400"/>
      <fbc:geneProduct fbc:id="G_CLJU_c02410" fbc:label="CLJU_c02410" fbc:name="CLJU_c02410"/>
      <fbc:geneProduct fbc:id="G_CLJU_c02390" fbc:label="CLJU_c02390" fbc:name="CLJU_c02390"/>
      <fbc:geneProduct fbc:id="G_CLJU_c02360" fbc:label="CLJU_c02360" fbc:name="CLJU_c02360"/>
      <fbc:geneProduct fbc:id="G_CLJU_c26660" fbc:label="CLJU_c26660" fbc:name="CLJU_c26660"/>
      <fbc:geneProduct fbc:id="G_CLJU_c23220" fbc:label="CLJU_c23220" fbc:name="CLJU_c23220"/>
      <fbc:geneProduct fbc:id="G_CLJU_c24470" fbc:label="CLJU_c24470" fbc:name="CLJU_c24470"/>
      <fbc:geneProduct fbc:id="G_CLJU_c31820" fbc:label="CLJU_c31820" fbc:name="CLJU_c31820"/>
      <fbc:geneProduct fbc:id="G_CLJU_c15300" fbc:label="CLJU_c15300" fbc:name="CLJU_c15300"/>
      <fbc:geneProduct fbc:id="G_CLJU_c23800" fbc:label="CLJU_c23800" fbc:name="CLJU_c23800"/>
      <fbc:geneProduct fbc:id="G_CLJU_c42550" fbc:label="CLJU_c42550" fbc:name="CLJU_c42550"/>
      <fbc:geneProduct fbc:id="G_CLJU_c09300" fbc:label="CLJU_c09300" fbc:name="CLJU_c09300"/>
      <fbc:geneProduct fbc:id="G_CLJU_c28000" fbc:label="CLJU_c28000" fbc:name="CLJU_c28000"/>
      <fbc:geneProduct fbc:id="G_CLJU_c23570" fbc:label="CLJU_c23570" fbc:name="CLJU_c23570"/>
      <fbc:geneProduct fbc:id="G_CLJU_c25210" fbc:label="CLJU_c25210" fbc:name="CLJU_c25210"/>
      <fbc:geneProduct fbc:id="G_CLJU_c04410" fbc:label="CLJU_c04410" fbc:name="CLJU_c04410"/>
      <fbc:geneProduct fbc:id="G_CLJU_c04400" fbc:label="CLJU_c04400" fbc:name="CLJU_c04400"/>
      <fbc:geneProduct fbc:id="G_CLJU_c25220" fbc:label="CLJU_c25220" fbc:name="CLJU_c25220"/>
      <fbc:geneProduct fbc:id="G_CLJU_c02110" fbc:label="CLJU_c02110" fbc:name="CLJU_c02110"/>
      <fbc:geneProduct fbc:id="G_CLJU_c29130" fbc:label="CLJU_c29130" fbc:name="CLJU_c29130"/>
      <fbc:geneProduct fbc:id="G_CLJU_c29180" fbc:label="CLJU_c29180" fbc:name="CLJU_c29180"/>
      <fbc:geneProduct fbc:id="G_CLJU_c29140" fbc:label="CLJU_c29140" fbc:name="CLJU_c29140"/>
      <fbc:geneProduct fbc:id="G_CLJU_c30480" fbc:label="CLJU_c30480" fbc:name="CLJU_c30480"/>
      <fbc:geneProduct fbc:id="G_CLJU_c40570" fbc:label="CLJU_c40570" fbc:name="CLJU_c40570"/>
      <fbc:geneProduct fbc:id="G_CLJU_c30490" fbc:label="CLJU_c30490" fbc:name="CLJU_c30490"/>
      <fbc:geneProduct fbc:id="G_CLJU_c30470" fbc:label="CLJU_c30470" fbc:name="CLJU_c30470"/>
      <fbc:geneProduct fbc:id="G_CLJU_c25340" fbc:label="CLJU_c25340" fbc:name="CLJU_c25340"/>
      <fbc:geneProduct fbc:id="G_CLJU_c40560" fbc:label="CLJU_c40560" fbc:name="CLJU_c40560"/>
      <fbc:geneProduct fbc:id="G_CLJU_c25330" fbc:label="CLJU_c25330" fbc:name="CLJU_c25330"/>
      <fbc:geneProduct fbc:id="G_CLJU_c25320" fbc:label="CLJU_c25320" fbc:name="CLJU_c25320"/>
      <fbc:geneProduct fbc:id="G_CLJU_c40580" fbc:label="CLJU_c40580" fbc:name="CLJU_c40580"/>
      <fbc:geneProduct fbc:id="G_CLJU_c29040" fbc:label="CLJU_c29040" fbc:name="CLJU_c29040"/>
      <fbc:geneProduct fbc:id="G_CLJU_c08890" fbc:label="CLJU_c08890" fbc:name="CLJU_c08890"/>
      <fbc:geneProduct fbc:id="G_CLJU_c09110" fbc:label="CLJU_c09110" fbc:name="CLJU_c09110"/>
      <fbc:geneProduct fbc:id="G_CLJU_c09090" fbc:label="CLJU_c09090" fbc:name="CLJU_c09090"/>
      <fbc:geneProduct fbc:id="G_CLJU_c09100" fbc:label="CLJU_c09100" fbc:name="CLJU_c09100"/>
      <fbc:geneProduct fbc:id="G_CLJU_c37500" fbc:label="CLJU_c37500" fbc:name="CLJU_c37500"/>
      <fbc:geneProduct fbc:id="G_CLJU_c37570" fbc:label="CLJU_c37570" fbc:name="CLJU_c37570"/>
      <fbc:geneProduct fbc:id="G_CLJU_c37550" fbc:label="CLJU_c37550" fbc:name="CLJU_c37550"/>
      <fbc:geneProduct fbc:id="G_CLJU_c37580" fbc:label="CLJU_c37580" fbc:name="CLJU_c37580"/>
      <fbc:geneProduct fbc:id="G_CLJU_c37660" fbc:label="CLJU_c37660" fbc:name="CLJU_c37660"/>
      <fbc:geneProduct fbc:id="G_CLJU_c37670" fbc:label="CLJU_c37670" fbc:name="CLJU_c37670"/>
      <fbc:geneProduct fbc:id="G_CLJU_c37590" fbc:label="CLJU_c37590" fbc:name="CLJU_c37590"/>
      <fbc:geneProduct fbc:id="G_CLJU_c37530" fbc:label="CLJU_c37530" fbc:name="CLJU_c37530"/>
      <fbc:geneProduct fbc:id="G_CLJU_c31890" fbc:label="CLJU_c31890" fbc:name="CLJU_c31890"/>
      <fbc:geneProduct fbc:id="G_CLJU_c31860" fbc:label="CLJU_c31860" fbc:name="CLJU_c31860"/>
      <fbc:geneProduct fbc:id="G_CLJU_c31880" fbc:label="CLJU_c31880" fbc:name="CLJU_c31880"/>
      <fbc:geneProduct fbc:id="G_CLJU_c31870" fbc:label="CLJU_c31870" fbc:name="CLJU_c31870"/>
      <fbc:geneProduct fbc:id="G_CLJU_c31920" fbc:label="CLJU_c31920" fbc:name="CLJU_c31920"/>
      <fbc:geneProduct fbc:id="G_CLJU_c31910" fbc:label="CLJU_c31910" fbc:name="CLJU_c31910"/>
      <fbc:geneProduct fbc:id="G_CLJU_c31900" fbc:label="CLJU_c31900" fbc:name="CLJU_c31900"/>
      <fbc:geneProduct fbc:id="G_CLJU_c31840" fbc:label="CLJU_c31840" fbc:name="CLJU_c31840"/>
      <fbc:geneProduct fbc:id="G_CLJU_c31930" fbc:label="CLJU_c31930" fbc:name="CLJU_c31930"/>
      <fbc:geneProduct fbc:id="G_CLJU_c07950" fbc:label="CLJU_c07950" fbc:name="CLJU_c07950"/>
      <fbc:geneProduct fbc:id="G_CLJU_c06610" fbc:label="CLJU_c06610" fbc:name="CLJU_c06610"/>
      <fbc:geneProduct fbc:id="G_CLJU_c19230" fbc:label="CLJU_c19230" fbc:name="CLJU_c19230"/>
      <fbc:geneProduct fbc:id="G_CLJU_c27940" fbc:label="CLJU_c27940" fbc:name="CLJU_c27940"/>
      <fbc:geneProduct fbc:id="G_CLJU_c19220" fbc:label="CLJU_c19220" fbc:name="CLJU_c19220"/>
      <fbc:geneProduct fbc:id="G_CLJU_c02200" fbc:label="CLJU_c02200" fbc:name="CLJU_c02200"/>
      <fbc:geneProduct fbc:id="G_CLJU_c31950" fbc:label="CLJU_c31950" fbc:name="CLJU_c31950"/>
      <fbc:geneProduct fbc:id="G_CLJU_c24380" fbc:label="CLJU_c24380" fbc:name="CLJU_c24380"/>
      <fbc:geneProduct fbc:id="G_CLJU_c24370" fbc:label="CLJU_c24370" fbc:name="CLJU_c24370"/>
      <fbc:geneProduct fbc:id="G_CLJU_c39310" fbc:label="CLJU_c39310" fbc:name="CLJU_c39310"/>
      <fbc:geneProduct fbc:id="G_CLJU_c27610" fbc:label="CLJU_c27610" fbc:name="CLJU_c27610"/>
      <fbc:geneProduct fbc:id="G_CLJU_c18120" fbc:label="CLJU_c18120" fbc:name="CLJU_c18120"/>
      <fbc:geneProduct fbc:id="G_CLJU_c02840" fbc:label="CLJU_c02840" fbc:name="CLJU_c02840"/>
      <fbc:geneProduct fbc:id="G_CLJU_c21330" fbc:label="CLJU_c21330" fbc:name="CLJU_c21330"/>
      <fbc:geneProduct fbc:id="G_CLJU_c21610" fbc:label="CLJU_c21610" fbc:name="CLJU_c21610"/>
      <fbc:geneProduct fbc:id="G_CLJU_c08090" fbc:label="CLJU_c08090" fbc:name="CLJU_c08090"/>
      <fbc:geneProduct fbc:id="G_CLJU_c08330" fbc:label="CLJU_c08330" fbc:name="CLJU_c08330"/>
      <fbc:geneProduct fbc:id="G_CLJU_c17900" fbc:label="CLJU_c17900" fbc:name="CLJU_c17900"/>
      <fbc:geneProduct fbc:id="G_CLJU_c38310" fbc:label="CLJU_c38310" fbc:name="CLJU_c38310"/>
      <fbc:geneProduct fbc:id="G_CLJU_c10760" fbc:label="CLJU_c10760" fbc:name="CLJU_c10760"/>
      <fbc:geneProduct fbc:id="G_CLJU_c14280" fbc:label="CLJU_c14280" fbc:name="CLJU_c14280"/>
      <fbc:geneProduct fbc:id="G_CLJU_c13170" fbc:label="CLJU_c13170" fbc:name="CLJU_c13170"/>
      <fbc:geneProduct fbc:id="G_CLJU_c22070" fbc:label="CLJU_c22070" fbc:name="CLJU_c22070"/>
      <fbc:geneProduct fbc:id="G_CLJU_c02330" fbc:label="CLJU_c02330" fbc:name="CLJU_c02330"/>
      <fbc:geneProduct fbc:id="G_CLJU_c14780" fbc:label="CLJU_c14780" fbc:name="CLJU_c14780"/>
      <fbc:geneProduct fbc:id="G_CLJU_c11630" fbc:label="CLJU_c11630" fbc:name="CLJU_c11630"/>
      <fbc:geneProduct fbc:id="G_CLJU_c13610" fbc:label="CLJU_c13610" fbc:name="CLJU_c13610"/>
      <fbc:geneProduct fbc:id="G_CLJU_c12520" fbc:label="CLJU_c12520" fbc:name="CLJU_c12520"/>
      <fbc:geneProduct fbc:id="G_CLJU_c20410" fbc:label="CLJU_c20410" fbc:name="CLJU_c20410"/>
      <fbc:geneProduct fbc:id="G_CLJU_c24220" fbc:label="CLJU_c24220" fbc:name="CLJU_c24220"/>
      <fbc:geneProduct fbc:id="G_CLJU_c18050" fbc:label="CLJU_c18050" fbc:name="CLJU_c18050"/>
      <fbc:geneProduct fbc:id="G_CLJU_c34550" fbc:label="CLJU_c34550" fbc:name="CLJU_c34550"/>
      <fbc:geneProduct fbc:id="G_CLJU_c34560" fbc:label="CLJU_c34560" fbc:name="CLJU_c34560"/>
      <fbc:geneProduct fbc:id="G_CLJU_c04300" fbc:label="CLJU_c04300" fbc:name="CLJU_c04300"/>
      <fbc:geneProduct fbc:id="G_CLJU_c24490" fbc:label="CLJU_c24490" fbc:name="CLJU_c24490"/>
      <fbc:geneProduct fbc:id="G_CLJU_c34680" fbc:label="CLJU_c34680" fbc:name="CLJU_c34680"/>
      <fbc:geneProduct fbc:id="G_CLJU_c40280" fbc:label="CLJU_c40280" fbc:name="CLJU_c40280"/>
      <fbc:geneProduct fbc:id="G_CLJU_c06370" fbc:label="CLJU_c06370" fbc:name="CLJU_c06370"/>
      <fbc:geneProduct fbc:id="G_CLJU_c35700" fbc:label="CLJU_c35700" fbc:name="CLJU_c35700"/>
      <fbc:geneProduct fbc:id="G_CLJU_c35690" fbc:label="CLJU_c35690" fbc:name="CLJU_c35690"/>
      <fbc:geneProduct fbc:id="G_CLJU_c37290" fbc:label="CLJU_c37290" fbc:name="CLJU_c37290"/>
      <fbc:geneProduct fbc:id="G_CLJU_c06340" fbc:label="CLJU_c06340" fbc:name="CLJU_c06340"/>
      <fbc:geneProduct fbc:id="G_CLJU_c28760" fbc:label="CLJU_c28760" fbc:name="CLJU_c28760"/>
      <fbc:geneProduct fbc:id="G_CLJU_c29160" fbc:label="CLJU_c29160" fbc:name="CLJU_c29160"/>
      <fbc:geneProduct fbc:id="G_CLJU_c11150" fbc:label="CLJU_c11150" fbc:name="CLJU_c11150"/>
      <fbc:geneProduct fbc:id="G_CLJU_c21320" fbc:label="CLJU_c21320" fbc:name="CLJU_c21320"/>
      <fbc:geneProduct fbc:id="G_CLJU_c33600" fbc:label="CLJU_c33600" fbc:name="CLJU_c33600"/>
      <fbc:geneProduct fbc:id="G_CLJU_c17690" fbc:label="CLJU_c17690" fbc:name="CLJU_c17690"/>
      <fbc:geneProduct fbc:id="G_CLJU_c18130" fbc:label="CLJU_c18130" fbc:name="CLJU_c18130"/>
      <fbc:geneProduct fbc:id="G_CLJU_c01390" fbc:label="CLJU_c01390" fbc:name="CLJU_c01390"/>
      <fbc:geneProduct fbc:id="G_CLJU_c35870" fbc:label="CLJU_c35870" fbc:name="CLJU_c35870"/>
      <fbc:geneProduct fbc:id="G_CLJU_c20750" fbc:label="CLJU_c20750" fbc:name="CLJU_c20750"/>
      <fbc:geneProduct fbc:id="G_CLJU_c10140" fbc:label="CLJU_c10140" fbc:name="CLJU_c10140"/>
      <fbc:geneProduct fbc:id="G_CLJU_c13080" fbc:label="CLJU_c13080" fbc:name="CLJU_c13080"/>
      <fbc:geneProduct fbc:id="G_CLJU_c11160" fbc:label="CLJU_c11160" fbc:name="CLJU_c11160"/>
      <fbc:geneProduct fbc:id="G_CLJU_c42180" fbc:label="CLJU_c42180" fbc:name="CLJU_c42180"/>
      <fbc:geneProduct fbc:id="G_CLJU_c39110" fbc:label="CLJU_c39110" fbc:name="CLJU_c39110"/>
      <fbc:geneProduct fbc:id="G_CLJU_c39390" fbc:label="CLJU_c39390" fbc:name="CLJU_c39390"/>
      <fbc:geneProduct fbc:id="G_CLJU_c02810" fbc:label="CLJU_c02810" fbc:name="CLJU_c02810"/>
      <fbc:geneProduct fbc:id="G_CLJU_c00660" fbc:label="CLJU_c00660" fbc:name="CLJU_c00660"/>
      <fbc:geneProduct fbc:id="G_CLJU_c29050" fbc:label="CLJU_c29050" fbc:name="CLJU_c29050"/>
      <fbc:geneProduct fbc:id="G_CLJU_c20040" fbc:label="CLJU_c20040" fbc:name="CLJU_c20040"/>
      <fbc:geneProduct fbc:id="G_CLJU_c08930" fbc:label="CLJU_c08930" fbc:name="CLJU_c08930"/>
      <fbc:geneProduct fbc:id="G_CLJU_c06990" fbc:label="CLJU_c06990" fbc:name="CLJU_c06990"/>
      <fbc:geneProduct fbc:id="G_CLJU_c21660" fbc:label="CLJU_c21660" fbc:name="CLJU_c21660"/>
      <fbc:geneProduct fbc:id="G_CLJU_c13980" fbc:label="CLJU_c13980" fbc:name="CLJU_c13980"/>
      <fbc:geneProduct fbc:id="G_CLJU_c21650" fbc:label="CLJU_c21650" fbc:name="CLJU_c21650"/>
      <fbc:geneProduct fbc:id="G_CLJU_c13960" fbc:label="CLJU_c13960" fbc:name="CLJU_c13960"/>
      <fbc:geneProduct fbc:id="G_CLJU_c21420" fbc:label="CLJU_c21420" fbc:name="CLJU_c21420"/>
      <fbc:geneProduct fbc:id="G_CLJU_c13190" fbc:label="CLJU_c13190" fbc:name="CLJU_c13190"/>
      <fbc:geneProduct fbc:id="G_CLJU_c37490" fbc:label="CLJU_c37490" fbc:name="CLJU_c37490"/>
      <fbc:geneProduct fbc:id="G_CLJU_c22800" fbc:label="CLJU_c22800" fbc:name="CLJU_c22800"/>
      <fbc:geneProduct fbc:id="G_CLJU_c22820" fbc:label="CLJU_c22820" fbc:name="CLJU_c22820"/>
      <fbc:geneProduct fbc:id="G_CLJU_c37240" fbc:label="CLJU_c37240" fbc:name="CLJU_c37240"/>
      <fbc:geneProduct fbc:id="G_CLJU_c20600" fbc:label="CLJU_c20600" fbc:name="CLJU_c20600"/>
      <fbc:geneProduct fbc:id="G_CLJU_c26060" fbc:label="CLJU_c26060" fbc:name="CLJU_c26060"/>
      <fbc:geneProduct fbc:id="G_CLJU_c20590" fbc:label="CLJU_c20590" fbc:name="CLJU_c20590"/>
      <fbc:geneProduct fbc:id="G_CLJU_c26050" fbc:label="CLJU_c26050" fbc:name="CLJU_c26050"/>
      <fbc:geneProduct fbc:id="G_CLJU_c37650" fbc:label="CLJU_c37650" fbc:name="CLJU_c37650"/>
      <fbc:geneProduct fbc:id="G_CLJU_c40590" fbc:label="CLJU_c40590" fbc:name="CLJU_c40590"/>
      <fbc:geneProduct fbc:id="G_CLJU_c40600" fbc:label="CLJU_c40600" fbc:name="CLJU_c40600"/>
      <fbc:geneProduct fbc:id="G_CLJU_c41780" fbc:label="CLJU_c41780" fbc:name="CLJU_c41780"/>
      <fbc:geneProduct fbc:id="G_CLJU_c05330" fbc:label="CLJU_c05330" fbc:name="CLJU_c05330"/>
      <fbc:geneProduct fbc:id="G_CLJU_c05560" fbc:label="CLJU_c05560" fbc:name="CLJU_c05560"/>
      <fbc:geneProduct fbc:id="G_CLJU_c04490" fbc:label="CLJU_c04490" fbc:name="CLJU_c04490"/>
      <fbc:geneProduct fbc:id="G_CLJU_c12810" fbc:label="CLJU_c12810" fbc:name="CLJU_c12810"/>
      <fbc:geneProduct fbc:id="G_CLJU_c12480" fbc:label="CLJU_c12480" fbc:name="CLJU_c12480"/>
      <fbc:geneProduct fbc:id="G_CLJU_c06000" fbc:label="CLJU_c06000" fbc:name="CLJU_c06000"/>
      <fbc:geneProduct fbc:id="G_CLJU_c28100" fbc:label="CLJU_c28100" fbc:name="CLJU_c28100"/>
      <fbc:geneProduct fbc:id="G_CLJU_c13620" fbc:label="CLJU_c13620" fbc:name="CLJU_c13620"/>
      <fbc:geneProduct fbc:id="G_CLJU_c04510" fbc:label="CLJU_c04510" fbc:name="CLJU_c04510"/>
      <fbc:geneProduct fbc:id="G_CLJU_c34190" fbc:label="CLJU_c34190" fbc:name="CLJU_c34190"/>
      <fbc:geneProduct fbc:id="G_CLJU_c03870" fbc:label="CLJU_c03870" fbc:name="CLJU_c03870"/>
      <fbc:geneProduct fbc:id="G_CLJU_c08950" fbc:label="CLJU_c08950" fbc:name="CLJU_c08950"/>
      <fbc:geneProduct fbc:id="G_CLJU_c13400" fbc:label="CLJU_c13400" fbc:name="CLJU_c13400"/>
      <fbc:geneProduct fbc:id="G_CLJU_c39150" fbc:label="CLJU_c39150" fbc:name="CLJU_c39150"/>
      <fbc:geneProduct fbc:id="G_CLJU_c08580" fbc:label="CLJU_c08580" fbc:name="CLJU_c08580"/>
      <fbc:geneProduct fbc:id="G_CLJU_c37600" fbc:label="CLJU_c37600" fbc:name="CLJU_c37600"/>
      <fbc:geneProduct fbc:id="G_CLJU_c37540" fbc:label="CLJU_c37540" fbc:name="CLJU_c37540"/>
      <fbc:geneProduct fbc:id="G_CLJU_c24170" fbc:label="CLJU_c24170" fbc:name="CLJU_c24170"/>
      <fbc:geneProduct fbc:id="G_CLJU_c24160" fbc:label="CLJU_c24160" fbc:name="CLJU_c24160"/>
      <fbc:geneProduct fbc:id="G_CLJU_c24150" fbc:label="CLJU_c24150" fbc:name="CLJU_c24150"/>
      <fbc:geneProduct fbc:id="G_CLJU_c24180" fbc:label="CLJU_c24180" fbc:name="CLJU_c24180"/>
      <fbc:geneProduct fbc:id="G_CLJU_c40420" fbc:label="CLJU_c40420" fbc:name="CLJU_c40420"/>
      <fbc:geneProduct fbc:id="G_CLJU_c11500" fbc:label="CLJU_c11500" fbc:name="CLJU_c11500"/>
      <fbc:geneProduct fbc:id="G_CLJU_c11600" fbc:label="CLJU_c11600" fbc:name="CLJU_c11600"/>
      <fbc:geneProduct fbc:id="G_CLJU_c28160" fbc:label="CLJU_c28160" fbc:name="CLJU_c28160"/>
      <fbc:geneProduct fbc:id="G_CLJU_c00620" fbc:label="CLJU_c00620" fbc:name="CLJU_c00620"/>
      <fbc:geneProduct fbc:id="G_CLJU_c28170" fbc:label="CLJU_c28170" fbc:name="CLJU_c28170"/>
      <fbc:geneProduct fbc:id="G_CLJU_c28130" fbc:label="CLJU_c28130" fbc:name="CLJU_c28130"/>
      <fbc:geneProduct fbc:id="G_CLJU_c41950" fbc:label="CLJU_c41950" fbc:name="CLJU_c41950"/>
      <fbc:geneProduct fbc:id="G_CLJU_c05990" fbc:label="CLJU_c05990" fbc:name="CLJU_c05990"/>
      <fbc:geneProduct fbc:id="G_CLJU_c02660" fbc:label="CLJU_c02660" fbc:name="CLJU_c02660"/>
      <fbc:geneProduct fbc:id="G_CLJU_c08560" fbc:label="CLJU_c08560" fbc:name="CLJU_c08560"/>
      <fbc:geneProduct fbc:id="G_CLJU_c41940" fbc:label="CLJU_c41940" fbc:name="CLJU_c41940"/>
      <fbc:geneProduct fbc:id="G_CLJU_c17370" fbc:label="CLJU_c17370" fbc:name="CLJU_c17370"/>
      <fbc:geneProduct fbc:id="G_CLJU_c17380" fbc:label="CLJU_c17380" fbc:name="CLJU_c17380"/>
      <fbc:geneProduct fbc:id="G_CLJU_c04480" fbc:label="CLJU_c04480" fbc:name="CLJU_c04480"/>
      <fbc:geneProduct fbc:id="G_CLJU_c13390" fbc:label="CLJU_c13390" fbc:name="CLJU_c13390"/>
      <fbc:geneProduct fbc:id="G_CLJU_c20790" fbc:label="CLJU_c20790" fbc:name="CLJU_c20790"/>
      <fbc:geneProduct fbc:id="G_CLJU_c27820" fbc:label="CLJU_c27820" fbc:name="CLJU_c27820"/>
      <fbc:geneProduct fbc:id="G_CLJU_c27340" fbc:label="CLJU_c27340" fbc:name="CLJU_c27340"/>
      <fbc:geneProduct fbc:id="G_CLJU_c26570" fbc:label="CLJU_c26570" fbc:name="CLJU_c26570"/>
      <fbc:geneProduct fbc:id="G_CLJU_c28110" fbc:label="CLJU_c28110" fbc:name="CLJU_c28110"/>
      <fbc:geneProduct fbc:id="G_CLJU_c38380" fbc:label="CLJU_c38380" fbc:name="CLJU_c38380"/>
      <fbc:geneProduct fbc:id="G_CLJU_c15570" fbc:label="CLJU_c15570" fbc:name="CLJU_c15570"/>
      <fbc:geneProduct fbc:id="G_CLJU_c11890" fbc:label="CLJU_c11890" fbc:name="CLJU_c11890"/>
      <fbc:geneProduct fbc:id="G_CLJU_c37170" fbc:label="CLJU_c37170" fbc:name="CLJU_c37170"/>
      <fbc:geneProduct fbc:id="G_CLJU_c11590" fbc:label="CLJU_c11590" fbc:name="CLJU_c11590"/>
      <fbc:geneProduct fbc:id="G_CLJU_c11610" fbc:label="CLJU_c11610" fbc:name="CLJU_c11610"/>
      <fbc:geneProduct fbc:id="G_CLJU_c21800" fbc:label="CLJU_c21800" fbc:name="CLJU_c21800"/>
      <fbc:geneProduct fbc:id="G_CLJU_c06350" fbc:label="CLJU_c06350" fbc:name="CLJU_c06350"/>
      <fbc:geneProduct fbc:id="G_CLJU_c33710" fbc:label="CLJU_c33710" fbc:name="CLJU_c33710"/>
      <fbc:geneProduct fbc:id="G_CLJU_c23960" fbc:label="CLJU_c23960" fbc:name="CLJU_c23960"/>
      <fbc:geneProduct fbc:id="G_CLJU_c33920" fbc:label="CLJU_c33920" fbc:name="CLJU_c33920"/>
      <fbc:geneProduct fbc:id="G_CLJU_c41540" fbc:label="CLJU_c41540" fbc:name="CLJU_c41540"/>
      <fbc:geneProduct fbc:id="G_CLJU_c27260" fbc:label="CLJU_c27260" fbc:name="CLJU_c27260"/>
      <fbc:geneProduct fbc:id="G_CLJU_c07730" fbc:label="CLJU_c07730" fbc:name="CLJU_c07730"/>
      <fbc:geneProduct fbc:id="G_CLJU_c04980" fbc:label="CLJU_c04980" fbc:name="CLJU_c04980"/>
      <fbc:geneProduct fbc:id="G_CLJU_c33050" fbc:label="CLJU_c33050" fbc:name="CLJU_c33050"/>
      <fbc:geneProduct fbc:id="G_CLJU_c35060" fbc:label="CLJU_c35060" fbc:name="CLJU_c35060"/>
      <fbc:geneProduct fbc:id="G_CLJU_c20810" fbc:label="CLJU_c20810" fbc:name="CLJU_c20810"/>
      <fbc:geneProduct fbc:id="G_CLJU_c21460" fbc:label="CLJU_c21460" fbc:name="CLJU_c21460"/>
      <fbc:geneProduct fbc:id="G_CLJU_c32840" fbc:label="CLJU_c32840" fbc:name="CLJU_c32840"/>
      <fbc:geneProduct fbc:id="G_CLJU_c11680" fbc:label="CLJU_c11680" fbc:name="CLJU_c11680"/>
      <fbc:geneProduct fbc:id="G_CLJU_c11810" fbc:label="CLJU_c11810" fbc:name="CLJU_c11810"/>
      <fbc:geneProduct fbc:id="G_CLJU_c31980" fbc:label="CLJU_c31980" fbc:name="CLJU_c31980"/>
      <fbc:geneProduct fbc:id="G_CLJU_c33040" fbc:label="CLJU_c33040" fbc:name="CLJU_c33040"/>
      <fbc:geneProduct fbc:id="G_CLJU_c07150" fbc:label="CLJU_c07150" fbc:name="CLJU_c07150"/>
      <fbc:geneProduct fbc:id="G_CLJU_c10090" fbc:label="CLJU_c10090" fbc:name="CLJU_c10090"/>
      <fbc:geneProduct fbc:id="G_CLJU_c07160" fbc:label="CLJU_c07160" fbc:name="CLJU_c07160"/>
      <fbc:geneProduct fbc:id="G_CLJU_c24330" fbc:label="CLJU_c24330" fbc:name="CLJU_c24330"/>
      <fbc:geneProduct fbc:id="G_CLJU_c11720" fbc:label="CLJU_c11720" fbc:name="CLJU_c11720"/>
      <fbc:geneProduct fbc:id="G_CLJU_c29940" fbc:label="CLJU_c29940" fbc:name="CLJU_c29940"/>
      <fbc:geneProduct fbc:id="G_CLJU_c23600" fbc:label="CLJU_c23600" fbc:name="CLJU_c23600"/>
      <fbc:geneProduct fbc:id="G_CLJU_c23610" fbc:label="CLJU_c23610" fbc:name="CLJU_c23610"/>
      <fbc:geneProduct fbc:id="G_CLJU_c29920" fbc:label="CLJU_c29920" fbc:name="CLJU_c29920"/>
      <fbc:geneProduct fbc:id="G_CLJU_c23900" fbc:label="CLJU_c23900" fbc:name="CLJU_c23900"/>
      <fbc:geneProduct fbc:id="G_CLJU_c23910" fbc:label="CLJU_c23910" fbc:name="CLJU_c23910"/>
      <fbc:geneProduct fbc:id="G_CLJU_c23890" fbc:label="CLJU_c23890" fbc:name="CLJU_c23890"/>
      <fbc:geneProduct fbc:id="G_CLJU_c29930" fbc:label="CLJU_c29930" fbc:name="CLJU_c29930"/>
      <fbc:geneProduct fbc:id="G_CLJU_c23590" fbc:label="CLJU_c23590" fbc:name="CLJU_c23590"/>
      <fbc:geneProduct fbc:id="G_CLJU_c23060" fbc:label="CLJU_c23060" fbc:name="CLJU_c23060"/>
      <fbc:geneProduct fbc:id="G_CLJU_c28650" fbc:label="CLJU_c28650" fbc:name="CLJU_c28650"/>
      <fbc:geneProduct fbc:id="G_CLJU_c23080" fbc:label="CLJU_c23080" fbc:name="CLJU_c23080"/>
      <fbc:geneProduct fbc:id="G_CLJU_c28670" fbc:label="CLJU_c28670" fbc:name="CLJU_c28670"/>
      <fbc:geneProduct fbc:id="G_CLJU_c28640" fbc:label="CLJU_c28640" fbc:name="CLJU_c28640"/>
      <fbc:geneProduct fbc:id="G_CLJU_c28660" fbc:label="CLJU_c28660" fbc:name="CLJU_c28660"/>
      <fbc:geneProduct fbc:id="G_CLJU_c23070" fbc:label="CLJU_c23070" fbc:name="CLJU_c23070"/>
      <fbc:geneProduct fbc:id="G_CLJU_c23090" fbc:label="CLJU_c23090" fbc:name="CLJU_c23090"/>
      <fbc:geneProduct fbc:id="G_CLJU_c07040" fbc:label="CLJU_c07040" fbc:name="CLJU_c07040"/>
      <fbc:geneProduct fbc:id="G_CLJU_c07060" fbc:label="CLJU_c07060" fbc:name="CLJU_c07060"/>
      <fbc:geneProduct fbc:id="G_CLJU_c14700" fbc:label="CLJU_c14700" fbc:name="CLJU_c14700"/>
      <fbc:geneProduct fbc:id="G_CLJU_c14710" fbc:label="CLJU_c14710" fbc:name="CLJU_c14710"/>
      <fbc:geneProduct fbc:id="G_CLJU_c07050" fbc:label="CLJU_c07050" fbc:name="CLJU_c07050"/>
      <fbc:geneProduct fbc:id="G_CLJU_c07030" fbc:label="CLJU_c07030" fbc:name="CLJU_c07030"/>
      <fbc:geneProduct fbc:id="G_CLJU_c07070" fbc:label="CLJU_c07070" fbc:name="CLJU_c07070"/>
      <fbc:geneProduct fbc:id="G_CLJU_c14720" fbc:label="CLJU_c14720" fbc:name="CLJU_c14720"/>
      <fbc:geneProduct fbc:id="G_CLJU_c37220" fbc:label="CLJU_c37220" fbc:name="CLJU_c37220"/>
      <fbc:geneProduct fbc:id="G_CLJU_c17280" fbc:label="CLJU_c17280" fbc:name="CLJU_c17280"/>
      <fbc:geneProduct fbc:id="G_CLJU_c20290" fbc:label="CLJU_c20290" fbc:name="CLJU_c20290"/>
      <fbc:geneProduct fbc:id="G_CLJU_c17270" fbc:label="CLJU_c17270" fbc:name="CLJU_c17270"/>
      <fbc:geneProduct fbc:id="G_CLJU_c06630" fbc:label="CLJU_c06630" fbc:name="CLJU_c06630"/>
      <fbc:geneProduct fbc:id="G_CLJU_c11730" fbc:label="CLJU_c11730" fbc:name="CLJU_c11730"/>
      <fbc:geneProduct fbc:id="G_CLJU_c11700" fbc:label="CLJU_c11700" fbc:name="CLJU_c11700"/>
      <fbc:geneProduct fbc:id="G_CLJU_c11690" fbc:label="CLJU_c11690" fbc:name="CLJU_c11690"/>
      <fbc:geneProduct fbc:id="G_CLJU_c16100" fbc:label="CLJU_c16100" fbc:name="CLJU_c16100"/>
      <fbc:geneProduct fbc:id="G_CLJU_c08740" fbc:label="CLJU_c08740" fbc:name="CLJU_c08740"/>
      <fbc:geneProduct fbc:id="G_CLJU_c09370" fbc:label="CLJU_c09370" fbc:name="CLJU_c09370"/>
      <fbc:geneProduct fbc:id="G_CLJU_c01890" fbc:label="CLJU_c01890" fbc:name="CLJU_c01890"/>
      <fbc:geneProduct fbc:id="G_CLJU_c17740" fbc:label="CLJU_c17740" fbc:name="CLJU_c17740"/>
      <fbc:geneProduct fbc:id="G_CLJU_c37180" fbc:label="CLJU_c37180" fbc:name="CLJU_c37180"/>
      <fbc:geneProduct fbc:id="G_CLJU_c09080" fbc:label="CLJU_c09080" fbc:name="CLJU_c09080"/>
      <fbc:geneProduct fbc:id="G_CLJU_c39500" fbc:label="CLJU_c39500" fbc:name="CLJU_c39500"/>
      <fbc:geneProduct fbc:id="G_CLJU_c09060" fbc:label="CLJU_c09060" fbc:name="CLJU_c09060"/>
      <fbc:geneProduct fbc:id="G_CLJU_c09070" fbc:label="CLJU_c09070" fbc:name="CLJU_c09070"/>
      <fbc:geneProduct fbc:id="G_CLJU_c09050" fbc:label="CLJU_c09050" fbc:name="CLJU_c09050"/>
      <fbc:geneProduct fbc:id="G_CLJU_c21470" fbc:label="CLJU_c21470" fbc:name="CLJU_c21470"/>
      <fbc:geneProduct fbc:id="G_CLJU_c20390" fbc:label="CLJU_c20390" fbc:name="CLJU_c20390"/>
      <fbc:geneProduct fbc:id="G_CLJU_c20400" fbc:label="CLJU_c20400" fbc:name="CLJU_c20400"/>
      <fbc:geneProduct fbc:id="G_CLJU_c15310" fbc:label="CLJU_c15310" fbc:name="CLJU_c15310"/>
      <fbc:geneProduct fbc:id="G_CLJU_c39560" fbc:label="CLJU_c39560" fbc:name="CLJU_c39560"/>
      <fbc:geneProduct fbc:id="G_CLJU_c39540" fbc:label="CLJU_c39540" fbc:name="CLJU_c39540"/>
      <fbc:geneProduct fbc:id="G_CLJU_c39550" fbc:label="CLJU_c39550" fbc:name="CLJU_c39550"/>
      <fbc:geneProduct fbc:id="G_CLJU_c35930" fbc:label="CLJU_c35930" fbc:name="CLJU_c35930"/>
      <fbc:geneProduct fbc:id="G_CLJU_c32190" fbc:label="CLJU_c32190" fbc:name="CLJU_c32190"/>
      <fbc:geneProduct fbc:id="G_CLJU_c02750" fbc:label="CLJU_c02750" fbc:name="CLJU_c02750"/>
      <fbc:geneProduct fbc:id="G_CLJU_c21810" fbc:label="CLJU_c21810" fbc:name="CLJU_c21810"/>
      <fbc:geneProduct fbc:id="G_CLJU_c24360" fbc:label="CLJU_c24360" fbc:name="CLJU_c24360"/>
      <fbc:geneProduct fbc:id="G_CLJU_c16880" fbc:label="CLJU_c16880" fbc:name="CLJU_c16880"/>
      <fbc:geneProduct fbc:id="G_CLJU_c05310" fbc:label="CLJU_c05310" fbc:name="CLJU_c05310"/>
      <fbc:geneProduct fbc:id="G_CLJU_c05540" fbc:label="CLJU_c05540" fbc:name="CLJU_c05540"/>
      <fbc:geneProduct fbc:id="G_CLJU_c01930" fbc:label="CLJU_c01930" fbc:name="CLJU_c01930"/>
      <fbc:geneProduct fbc:id="G_CLJU_c39450" fbc:label="CLJU_c39450" fbc:name="CLJU_c39450"/>
      <fbc:geneProduct fbc:id="G_CLJU_c02950" fbc:label="CLJU_c02950" fbc:name="CLJU_c02950"/>
      <fbc:geneProduct fbc:id="G_CLJU_c42170" fbc:label="CLJU_c42170" fbc:name="CLJU_c42170"/>
      <fbc:geneProduct fbc:id="G_CLJU_c33940" fbc:label="CLJU_c33940" fbc:name="CLJU_c33940"/>
      <fbc:geneProduct fbc:id="G_CLJU_c07250" fbc:label="CLJU_c07250" fbc:name="CLJU_c07250"/>
      <fbc:geneProduct fbc:id="G_CLJU_c11270" fbc:label="CLJU_c11270" fbc:name="CLJU_c11270"/>
      <fbc:geneProduct fbc:id="G_CLJU_c14360" fbc:label="CLJU_c14360" fbc:name="CLJU_c14360"/>
      <fbc:geneProduct fbc:id="G_CLJU_c05920" fbc:label="CLJU_c05920" fbc:name="CLJU_c05920"/>
      <fbc:geneProduct fbc:id="G_CLJU_c30500" fbc:label="CLJU_c30500" fbc:name="CLJU_c30500"/>
      <fbc:geneProduct fbc:id="G_CLJU_c25360" fbc:label="CLJU_c25360" fbc:name="CLJU_c25360"/>
      <fbc:geneProduct fbc:id="G_CLJU_c04160" fbc:label="CLJU_c04160" fbc:name="CLJU_c04160"/>
      <fbc:geneProduct fbc:id="G_CLJU_c38460" fbc:label="CLJU_c38460" fbc:name="CLJU_c38460"/>
      <fbc:geneProduct fbc:id="G_CLJU_c13100" fbc:label="CLJU_c13100" fbc:name="CLJU_c13100"/>
      <fbc:geneProduct fbc:id="G_CLJU_c01570" fbc:label="CLJU_c01570" fbc:name="CLJU_c01570"/>
      <fbc:geneProduct fbc:id="G_CLJU_c41280" fbc:label="CLJU_c41280" fbc:name="CLJU_c41280"/>
      <fbc:geneProduct fbc:id="G_CLJU_c02580" fbc:label="CLJU_c02580" fbc:name="CLJU_c02580"/>
      <fbc:geneProduct fbc:id="G_CLJU_c23550" fbc:label="CLJU_c23550" fbc:name="CLJU_c23550"/>
      <fbc:geneProduct fbc:id="G_CLJU_c37560" fbc:label="CLJU_c37560" fbc:name="CLJU_c37560"/>
      <fbc:geneProduct fbc:id="G_CLJU_c06650" fbc:label="CLJU_c06650" fbc:name="CLJU_c06650"/>
      <fbc:geneProduct fbc:id="G_CLJU_c01730" fbc:label="CLJU_c01730" fbc:name="CLJU_c01730"/>
      <fbc:geneProduct fbc:id="G_CLJU_c07300" fbc:label="CLJU_c07300" fbc:name="CLJU_c07300"/>
      <fbc:geneProduct fbc:id="G_CLJU_c21890" fbc:label="CLJU_c21890" fbc:name="CLJU_c21890"/>
      <fbc:geneProduct fbc:id="G_CLJU_c02970" fbc:label="CLJU_c02970" fbc:name="CLJU_c02970"/>
      <fbc:geneProduct fbc:id="G_CLJU_c15990" fbc:label="CLJU_c15990" fbc:name="CLJU_c15990"/>
      <fbc:geneProduct fbc:id="G_CLJU_c09130" fbc:label="CLJU_c09130" fbc:name="CLJU_c09130"/>
      <fbc:geneProduct fbc:id="G_CLJU_c35850" fbc:label="CLJU_c35850" fbc:name="CLJU_c35850"/>
      <fbc:geneProduct fbc:id="G_CLJU_c16000" fbc:label="CLJU_c16000" fbc:name="CLJU_c16000"/>
      <fbc:geneProduct fbc:id="G_CLJU_c42390" fbc:label="CLJU_c42390" fbc:name="CLJU_c42390"/>
      <fbc:geneProduct fbc:id="G_CLJU_c34340" fbc:label="CLJU_c34340" fbc:name="CLJU_c34340"/>
      <fbc:geneProduct fbc:id="G_CLJU_c22160" fbc:label="CLJU_c22160" fbc:name="CLJU_c22160"/>
      <fbc:geneProduct fbc:id="G_CLJU_c17230" fbc:label="CLJU_c17230" fbc:name="CLJU_c17230"/>
      <fbc:geneProduct fbc:id="G_CLJU_c04890" fbc:label="CLJU_c04890" fbc:name="CLJU_c04890"/>
      <fbc:geneProduct fbc:id="G_CLJU_c38100" fbc:label="CLJU_c38100" fbc:name="CLJU_c38100"/>
      <fbc:geneProduct fbc:id="G_CLJU_c22150" fbc:label="CLJU_c22150" fbc:name="CLJU_c22150"/>
      <fbc:geneProduct fbc:id="G_CLJU_c22170" fbc:label="CLJU_c22170" fbc:name="CLJU_c22170"/>
      <fbc:geneProduct fbc:id="G_CLJU_c38090" fbc:label="CLJU_c38090" fbc:name="CLJU_c38090"/>
      <fbc:geneProduct fbc:id="G_CLJU_c17240" fbc:label="CLJU_c17240" fbc:name="CLJU_c17240"/>
      <fbc:geneProduct fbc:id="G_CLJU_c26020" fbc:label="CLJU_c26020" fbc:name="CLJU_c26020"/>
      <fbc:geneProduct fbc:id="G_CLJU_c38080" fbc:label="CLJU_c38080" fbc:name="CLJU_c38080"/>
      <fbc:geneProduct fbc:id="G_CLJU_c37630" fbc:label="CLJU_c37630" fbc:name="CLJU_c37630"/>
      <fbc:geneProduct fbc:id="G_CLJU_c37640" fbc:label="CLJU_c37640" fbc:name="CLJU_c37640"/>
      <fbc:geneProduct fbc:id="G_CLJU_c37620" fbc:label="CLJU_c37620" fbc:name="CLJU_c37620"/>
      <fbc:geneProduct fbc:id="G_CLJU_c37610" fbc:label="CLJU_c37610" fbc:name="CLJU_c37610"/>
      <fbc:geneProduct fbc:id="G_CLJU_c11180" fbc:label="CLJU_c11180" fbc:name="CLJU_c11180"/>
      <fbc:geneProduct fbc:id="G_CLJU_c06920" fbc:label="CLJU_c06920" fbc:name="CLJU_c06920"/>
      <fbc:geneProduct fbc:id="G_CLJU_c13430" fbc:label="CLJU_c13430" fbc:name="CLJU_c13430"/>
      <fbc:geneProduct fbc:id="G_CLJU_c40350" fbc:label="CLJU_c40350" fbc:name="CLJU_c40350"/>
      <fbc:geneProduct fbc:id="G_CLJU_c08880" fbc:label="CLJU_c08880" fbc:name="CLJU_c08880"/>
      <fbc:geneProduct fbc:id="G_CLJU_c08970" fbc:label="CLJU_c08970" fbc:name="CLJU_c08970"/>
      <fbc:geneProduct fbc:id="G_CLJU_c24450" fbc:label="CLJU_c24450" fbc:name="CLJU_c24450"/>
      <fbc:geneProduct fbc:id="G_CLJU_c42660" fbc:label="CLJU_c42660" fbc:name="CLJU_c42660"/>
      <fbc:geneProduct fbc:id="G_CLJU_c04040" fbc:label="CLJU_c04040" fbc:name="CLJU_c04040"/>
      <fbc:geneProduct fbc:id="G_CLJU_c42670" fbc:label="CLJU_c42670" fbc:name="CLJU_c42670"/>
      <fbc:geneProduct fbc:id="G_CLJU_c23510" fbc:label="CLJU_c23510" fbc:name="CLJU_c23510"/>
      <fbc:geneProduct fbc:id="G_CLJU_c04900" fbc:label="CLJU_c04900" fbc:name="CLJU_c04900"/>
      <fbc:geneProduct fbc:id="G_CLJU_c23520" fbc:label="CLJU_c23520" fbc:name="CLJU_c23520"/>
      <fbc:geneProduct fbc:id="G_CLJU_c23530" fbc:label="CLJU_c23530" fbc:name="CLJU_c23530"/>
      <fbc:geneProduct fbc:id="G_CLJU_c04940" fbc:label="CLJU_c04940" fbc:name="CLJU_c04940"/>
      <fbc:geneProduct fbc:id="G_CLJU_c04930" fbc:label="CLJU_c04930" fbc:name="CLJU_c04930"/>
      <fbc:geneProduct fbc:id="G_CLJU_c23150" fbc:label="CLJU_c23150" fbc:name="CLJU_c23150"/>
      <fbc:geneProduct fbc:id="G_CLJU_c07400" fbc:label="CLJU_c07400" fbc:name="CLJU_c07400"/>
      <fbc:geneProduct fbc:id="G_CLJU_c31940" fbc:label="CLJU_c31940" fbc:name="CLJU_c31940"/>
      <fbc:geneProduct fbc:id="G_CLJU_c38070" fbc:label="CLJU_c38070" fbc:name="CLJU_c38070"/>
      <fbc:geneProduct fbc:id="G_CLJU_c24410" fbc:label="CLJU_c24410" fbc:name="CLJU_c24410"/>
      <fbc:geneProduct fbc:id="G_CLJU_c23740" fbc:label="CLJU_c23740" fbc:name="CLJU_c23740"/>
      <fbc:geneProduct fbc:id="G_CLJU_c41680" fbc:label="CLJU_c41680" fbc:name="CLJU_c41680"/>
      <fbc:geneProduct fbc:id="G_CLJU_c23710" fbc:label="CLJU_c23710" fbc:name="CLJU_c23710"/>
      <fbc:geneProduct fbc:id="G_CLJU_c23720" fbc:label="CLJU_c23720" fbc:name="CLJU_c23720"/>
      <fbc:geneProduct fbc:id="G_CLJU_c23730" fbc:label="CLJU_c23730" fbc:name="CLJU_c23730"/>
      <fbc:geneProduct fbc:id="G_CLJU_c23760" fbc:label="CLJU_c23760" fbc:name="CLJU_c23760"/>
      <fbc:geneProduct fbc:id="G_CLJU_c23770" fbc:label="CLJU_c23770" fbc:name="CLJU_c23770"/>
      <fbc:geneProduct fbc:id="G_CLJU_c23750" fbc:label="CLJU_c23750" fbc:name="CLJU_c23750"/>
      <fbc:geneProduct fbc:id="G_CLJU_c11830" fbc:label="CLJU_c11830" fbc:name="CLJU_c11830"/>
      <fbc:geneProduct fbc:id="G_CLJU_c11840" fbc:label="CLJU_c11840" fbc:name="CLJU_c11840"/>
      <fbc:geneProduct fbc:id="G_CLJU_c25980" fbc:label="CLJU_c25980" fbc:name="CLJU_c25980"/>
      <fbc:geneProduct fbc:id="G_CLJU_c25970" fbc:label="CLJU_c25970" fbc:name="CLJU_c25970"/>
      <fbc:geneProduct fbc:id="G_CLJU_c39830" fbc:label="CLJU_c39830" fbc:name="CLJU_c39830"/>
      <fbc:geneProduct fbc:id="G_CLJU_c39820" fbc:label="CLJU_c39820" fbc:name="CLJU_c39820"/>
      <fbc:geneProduct fbc:id="G_CLJU_c28010" fbc:label="CLJU_c28010" fbc:name="CLJU_c28010"/>
      <fbc:geneProduct fbc:id="G_CLJU_c42560" fbc:label="CLJU_c42560" fbc:name="CLJU_c42560"/>
      <fbc:geneProduct fbc:id="G_CLJU_c09280" fbc:label="CLJU_c09280" fbc:name="CLJU_c09280"/>
      <fbc:geneProduct fbc:id="G_CLJU_c25230" fbc:label="CLJU_c25230" fbc:name="CLJU_c25230"/>
      <fbc:geneProduct fbc:id="G_CLJU_c40310" fbc:label="CLJU_c40310" fbc:name="CLJU_c40310"/>
      <fbc:geneProduct fbc:id="G_CLJU_c35710" fbc:label="CLJU_c35710" fbc:name="CLJU_c35710"/>
      <fbc:geneProduct fbc:id="G_CLJU_c35680" fbc:label="CLJU_c35680" fbc:name="CLJU_c35680"/>
      <fbc:geneProduct fbc:id="G_CLJU_c37380" fbc:label="CLJU_c37380" fbc:name="CLJU_c37380"/>
      <fbc:geneProduct fbc:id="G_CLJU_c10590" fbc:label="CLJU_c10590" fbc:name="CLJU_c10590"/>
      <fbc:geneProduct fbc:id="G_CLJU_c37390" fbc:label="CLJU_c37390" fbc:name="CLJU_c37390"/>
      <fbc:geneProduct fbc:id="G_CLJU_c03250" fbc:label="CLJU_c03250" fbc:name="CLJU_c03250"/>
      <fbc:geneProduct fbc:id="G_CLJU_c25790" fbc:label="CLJU_c25790" fbc:name="CLJU_c25790"/>
      <fbc:geneProduct fbc:id="G_CLJU_c40440" fbc:label="CLJU_c40440" fbc:name="CLJU_c40440"/>
      <fbc:geneProduct fbc:id="G_CLJU_c30610" fbc:label="CLJU_c30610" fbc:name="CLJU_c30610"/>
      <fbc:geneProduct fbc:id="G_CLJU_c32780" fbc:label="CLJU_c32780" fbc:name="CLJU_c32780"/>
      <fbc:geneProduct fbc:id="G_CLJU_c11580" fbc:label="CLJU_c11580" fbc:name="CLJU_c11580"/>
      <fbc:geneProduct fbc:id="G_CLJU_c11620" fbc:label="CLJU_c11620" fbc:name="CLJU_c11620"/>
      <fbc:geneProduct fbc:id="G_CLJU_c03860" fbc:label="CLJU_c03860" fbc:name="CLJU_c03860"/>
      <fbc:geneProduct fbc:id="G_CLJU_c00970" fbc:label="CLJU_c00970" fbc:name="CLJU_c00970"/>
      <fbc:geneProduct fbc:id="G_CLJU_c37130" fbc:label="CLJU_c37130" fbc:name="CLJU_c37130"/>
      <fbc:geneProduct fbc:id="G_CLJU_c39140" fbc:label="CLJU_c39140" fbc:name="CLJU_c39140"/>
      <fbc:geneProduct fbc:id="G_CLJU_c39120" fbc:label="CLJU_c39120" fbc:name="CLJU_c39120"/>
      <fbc:geneProduct fbc:id="G_CLJU_c13270" fbc:label="CLJU_c13270" fbc:name="CLJU_c13270"/>
      <fbc:geneProduct fbc:id="G_CLJU_c04650" fbc:label="CLJU_c04650" fbc:name="CLJU_c04650"/>
      <fbc:geneProduct fbc:id="G_CLJU_c34420" fbc:label="CLJU_c34420" fbc:name="CLJU_c34420"/>
      <fbc:geneProduct fbc:id="G_CLJU_c12420" fbc:label="CLJU_c12420" fbc:name="CLJU_c12420"/>
      <fbc:geneProduct fbc:id="G_CLJU_c12450" fbc:label="CLJU_c12450" fbc:name="CLJU_c12450"/>
      <fbc:geneProduct fbc:id="G_CLJU_c39580" fbc:label="CLJU_c39580" fbc:name="CLJU_c39580"/>
      <fbc:geneProduct fbc:id="G_CLJU_c39590" fbc:label="CLJU_c39590" fbc:name="CLJU_c39590"/>
      <fbc:geneProduct fbc:id="G_CLJU_c41520" fbc:label="CLJU_c41520" fbc:name="CLJU_c41520"/>
      <fbc:geneProduct fbc:id="G_CLJU_c09340" fbc:label="CLJU_c09340" fbc:name="CLJU_c09340"/>
      <fbc:geneProduct fbc:id="G_CLJU_c29340" fbc:label="CLJU_c29340" fbc:name="CLJU_c29340"/>
      <fbc:geneProduct fbc:id="G_CLJU_c10470" fbc:label="CLJU_c10470" fbc:name="CLJU_c10470"/>
      <fbc:geneProduct fbc:id="G_CLJU_c31960" fbc:label="CLJU_c31960" fbc:name="CLJU_c31960"/>
      <fbc:geneProduct fbc:id="G_CLJU_c12540" fbc:label="CLJU_c12540" fbc:name="CLJU_c12540"/>
      <fbc:geneProduct fbc:id="G_CLJU_c06210" fbc:label="CLJU_c06210" fbc:name="CLJU_c06210"/>
      <fbc:geneProduct fbc:id="G_CLJU_c08140" fbc:label="CLJU_c08140" fbc:name="CLJU_c08140"/>
      <fbc:geneProduct fbc:id="G_CLJU_c18150" fbc:label="CLJU_c18150" fbc:name="CLJU_c18150"/>
      <fbc:geneProduct fbc:id="G_CLJU_c29170" fbc:label="CLJU_c29170" fbc:name="CLJU_c29170"/>
      <fbc:geneProduct fbc:id="G_CLJU_c25500" fbc:label="CLJU_c25500" fbc:name="CLJU_c25500"/>
      <fbc:geneProduct fbc:id="G_CLJU_c08600" fbc:label="CLJU_c08600" fbc:name="CLJU_c08600"/>
      <fbc:geneProduct fbc:id="G_CLJU_c16110" fbc:label="CLJU_c16110" fbc:name="CLJU_c16110"/>
      <fbc:geneProduct fbc:id="G_CLJU_c08570" fbc:label="CLJU_c08570" fbc:name="CLJU_c08570"/>
      <fbc:geneProduct fbc:id="G_CLJU_c11740" fbc:label="CLJU_c11740" fbc:name="CLJU_c11740"/>
      <fbc:geneProduct fbc:id="G_CLJU_c08550" fbc:label="CLJU_c08550" fbc:name="CLJU_c08550"/>
      <fbc:geneProduct fbc:id="G_CLJU_c11750" fbc:label="CLJU_c11750" fbc:name="CLJU_c11750"/>
      <fbc:geneProduct fbc:id="G_CLJU_c11540" fbc:label="CLJU_c11540" fbc:name="CLJU_c11540"/>
      <fbc:geneProduct fbc:id="G_CLJU_c11710" fbc:label="CLJU_c11710" fbc:name="CLJU_c11710"/>
      <fbc:geneProduct fbc:id="G_CLJU_c20530" fbc:label="CLJU_c20530" fbc:name="CLJU_c20530"/>
      <fbc:geneProduct fbc:id="G_CLJU_c41770" fbc:label="CLJU_c41770" fbc:name="CLJU_c41770"/>
      <fbc:geneProduct fbc:id="G_CLJU_c29150" fbc:label="CLJU_c29150" fbc:name="CLJU_c29150"/>
      <fbc:geneProduct fbc:id="G_CLJU_c00710" fbc:label="CLJU_c00710" fbc:name="CLJU_c00710"/>
      <fbc:geneProduct fbc:id="G_CLJU_c00960" fbc:label="CLJU_c00960" fbc:name="CLJU_c00960"/>
      <fbc:geneProduct fbc:id="G_CLJU_c09360" fbc:label="CLJU_c09360" fbc:name="CLJU_c09360"/>
      <fbc:geneProduct fbc:id="G_CLJU_c21640" fbc:label="CLJU_c21640" fbc:name="CLJU_c21640"/>
      <fbc:geneProduct fbc:id="G_CLJU_c02910" fbc:label="CLJU_c02910" fbc:name="CLJU_c02910"/>
      <fbc:geneProduct fbc:id="G_CLJU_c12770" fbc:label="CLJU_c12770" fbc:name="CLJU_c12770"/>
      <fbc:geneProduct fbc:id="G_CLJU_c12720" fbc:label="CLJU_c12720" fbc:name="CLJU_c12720"/>
      <fbc:geneProduct fbc:id="G_CLJU_c21750" fbc:label="CLJU_c21750" fbc:name="CLJU_c21750"/>
      <fbc:geneProduct fbc:id="G_CLJU_c21740" fbc:label="CLJU_c21740" fbc:name="CLJU_c21740"/>
      <fbc:geneProduct fbc:id="G_CLJU_c21760" fbc:label="CLJU_c21760" fbc:name="CLJU_c21760"/>
      <fbc:geneProduct fbc:id="G_CLJU_c21730" fbc:label="CLJU_c21730" fbc:name="CLJU_c21730"/>
      <fbc:geneProduct fbc:id="G_CLJU_c03260" fbc:label="CLJU_c03260" fbc:name="CLJU_c03260"/>
      <fbc:geneProduct fbc:id="G_CLJU_c18160" fbc:label="CLJU_c18160" fbc:name="CLJU_c18160"/>
      <fbc:geneProduct fbc:id="G_CLJU_c24430" fbc:label="CLJU_c24430" fbc:name="CLJU_c24430"/>
      <fbc:geneProduct fbc:id="G_CLJU_c22060" fbc:label="CLJU_c22060" fbc:name="CLJU_c22060"/>
      <fbc:geneProduct fbc:id="G_CLJU_c01220" fbc:label="CLJU_c01220" fbc:name="CLJU_c01220"/>
      <fbc:geneProduct fbc:id="G_CLJU_c01210" fbc:label="CLJU_c01210" fbc:name="CLJU_c01210"/>
      <fbc:geneProduct fbc:id="G_CLJU_c23480" fbc:label="CLJU_c23480" fbc:name="CLJU_c23480"/>
      <fbc:geneProduct fbc:id="G_CLJU_c02690" fbc:label="CLJU_c02690" fbc:name="CLJU_c02690"/>
      <fbc:geneProduct fbc:id="G_CLJU_c01280" fbc:label="CLJU_c01280" fbc:name="CLJU_c01280"/>
      <fbc:geneProduct fbc:id="G_CLJU_c01270" fbc:label="CLJU_c01270" fbc:name="CLJU_c01270"/>
      <fbc:geneProduct fbc:id="G_CLJU_c01260" fbc:label="CLJU_c01260" fbc:name="CLJU_c01260"/>
      <fbc:geneProduct fbc:id="G_CLJU_c42600" fbc:label="CLJU_c42600" fbc:name="CLJU_c42600"/>
      <fbc:geneProduct fbc:id="G_CLJU_c42610" fbc:label="CLJU_c42610" fbc:name="CLJU_c42610"/>
      <fbc:geneProduct fbc:id="G_CLJU_c42580" fbc:label="CLJU_c42580" fbc:name="CLJU_c42580"/>
      <fbc:geneProduct fbc:id="G_CLJU_c42590" fbc:label="CLJU_c42590" fbc:name="CLJU_c42590"/>
      <fbc:geneProduct fbc:id="G_CLJU_c06840" fbc:label="CLJU_c06840" fbc:name="CLJU_c06840"/>
      <fbc:geneProduct fbc:id="G_CLJU_c11380" fbc:label="CLJU_c11380" fbc:name="CLJU_c11380"/>
      <fbc:geneProduct fbc:id="G_CLJU_c11410" fbc:label="CLJU_c11410" fbc:name="CLJU_c11410"/>
      <fbc:geneProduct fbc:id="G_CLJU_c11390" fbc:label="CLJU_c11390" fbc:name="CLJU_c11390"/>
      <fbc:geneProduct fbc:id="G_CLJU_c11400" fbc:label="CLJU_c11400" fbc:name="CLJU_c11400"/>
      <fbc:geneProduct fbc:id="G_CLJU_c11370" fbc:label="CLJU_c11370" fbc:name="CLJU_c11370"/>
      <fbc:geneProduct fbc:id="G_CLJU_c11360" fbc:label="CLJU_c11360" fbc:name="CLJU_c11360"/>
      <fbc:geneProduct fbc:id="G_CLJU_c01840" fbc:label="CLJU_c01840" fbc:name="CLJU_c01840"/>
      <fbc:geneProduct fbc:id="G_CLJU_c12640" fbc:label="CLJU_c12640" fbc:name="CLJU_c12640"/>
      <fbc:geneProduct fbc:id="G_CLJU_c02310" fbc:label="CLJU_c02310" fbc:name="CLJU_c02310"/>
      <fbc:geneProduct fbc:id="G_CLJU_c35540" fbc:label="CLJU_c35540" fbc:name="CLJU_c35540"/>
      <fbc:geneProduct fbc:id="G_CLJU_c17390" fbc:label="CLJU_c17390" fbc:name="CLJU_c17390"/>
      <fbc:geneProduct fbc:id="G_CLJU_c07460" fbc:label="CLJU_c07460" fbc:name="CLJU_c07460"/>
      <fbc:geneProduct fbc:id="G_CLJU_c27720" fbc:label="CLJU_c27720" fbc:name="CLJU_c27720"/>
      <fbc:geneProduct fbc:id="G_CLJU_c39300" fbc:label="CLJU_c39300" fbc:name="CLJU_c39300"/>
      <fbc:geneProduct fbc:id="G_CLJU_c33250" fbc:label="CLJU_c33250" fbc:name="CLJU_c33250"/>
      <fbc:geneProduct fbc:id="G_CLJU_c33260" fbc:label="CLJU_c33260" fbc:name="CLJU_c33260"/>
      <fbc:geneProduct fbc:id="G_CLJU_c15090" fbc:label="CLJU_c15090" fbc:name="CLJU_c15090"/>
      <fbc:geneProduct fbc:id="G_CLJU_c00170" fbc:label="CLJU_c00170" fbc:name="CLJU_c00170"/>
      <fbc:geneProduct fbc:id="G_CLJU_c31850" fbc:label="CLJU_c31850" fbc:name="CLJU_c31850"/>
      <fbc:geneProduct fbc:id="G_CLJU_c31990" fbc:label="CLJU_c31990" fbc:name="CLJU_c31990"/>
      <fbc:geneProduct fbc:id="G_CLJU_c28750" fbc:label="CLJU_c28750" fbc:name="CLJU_c28750"/>
      <fbc:geneProduct fbc:id="G_CLJU_c29120" fbc:label="CLJU_c29120" fbc:name="CLJU_c29120"/>
      <fbc:geneProduct fbc:id="G_CLJU_c29110" fbc:label="CLJU_c29110" fbc:name="CLJU_c29110"/>
      <fbc:geneProduct fbc:id="G_CLJU_c06120" fbc:label="CLJU_c06120" fbc:name="CLJU_c06120"/>
      <fbc:geneProduct fbc:id="G_CLJU_c21180" fbc:label="CLJU_c21180" fbc:name="CLJU_c21180"/>
      <fbc:geneProduct fbc:id="G_CLJU_c28200" fbc:label="CLJU_c28200" fbc:name="CLJU_c28200"/>
      <fbc:geneProduct fbc:id="G_CLJU_c29780" fbc:label="CLJU_c29780" fbc:name="CLJU_c29780"/>
      <fbc:geneProduct fbc:id="G_CLJU_c28090" fbc:label="CLJU_c28090" fbc:name="CLJU_c28090"/>
      <fbc:geneProduct fbc:id="G_CLJU_c25470" fbc:label="CLJU_c25470" fbc:name="CLJU_c25470"/>
      <fbc:geneProduct fbc:id="G_CLJU_c25480" fbc:label="CLJU_c25480" fbc:name="CLJU_c25480"/>
      <fbc:geneProduct fbc:id="G_CLJU_c38570" fbc:label="CLJU_c38570" fbc:name="CLJU_c38570"/>
      <fbc:geneProduct fbc:id="G_CLJU_c25960" fbc:label="CLJU_c25960" fbc:name="CLJU_c25960"/>
      <fbc:geneProduct fbc:id="G_CLJU_c39640" fbc:label="CLJU_c39640" fbc:name="CLJU_c39640"/>
      <fbc:geneProduct fbc:id="G_CLJU_c26520" fbc:label="CLJU_c26520" fbc:name="CLJU_c26520"/>
      <fbc:geneProduct fbc:id="G_CLJU_c26510" fbc:label="CLJU_c26510" fbc:name="CLJU_c26510"/>
      <fbc:geneProduct fbc:id="G_CLJU_c26530" fbc:label="CLJU_c26530" fbc:name="CLJU_c26530"/>
      <fbc:geneProduct fbc:id="G_CLJU_c05580" fbc:label="CLJU_c05580" fbc:name="CLJU_c05580"/>
      <fbc:geneProduct fbc:id="G_CLJU_c05350" fbc:label="CLJU_c05350" fbc:name="CLJU_c05350"/>
      <fbc:geneProduct fbc:id="G_CLJU_c05570" fbc:label="CLJU_c05570" fbc:name="CLJU_c05570"/>
      <fbc:geneProduct fbc:id="G_CLJU_c05340" fbc:label="CLJU_c05340" fbc:name="CLJU_c05340"/>
      <fbc:geneProduct fbc:id="G_CLJU_c05550" fbc:label="CLJU_c05550" fbc:name="CLJU_c05550"/>
      <fbc:geneProduct fbc:id="G_CLJU_c05320" fbc:label="CLJU_c05320" fbc:name="CLJU_c05320"/>
      <fbc:geneProduct fbc:id="G_CLJU_c34610" fbc:label="CLJU_c34610" fbc:name="CLJU_c34610"/>
      <fbc:geneProduct fbc:id="G_CLJU_c26170" fbc:label="CLJU_c26170" fbc:name="CLJU_c26170"/>
      <fbc:geneProduct fbc:id="G_CLJU_c32000" fbc:label="CLJU_c32000" fbc:name="CLJU_c32000"/>
      <fbc:geneProduct fbc:id="G_CLJU_c03060" fbc:label="CLJU_c03060" fbc:name="CLJU_c03060"/>
      <fbc:geneProduct fbc:id="G_CLJU_c25820" fbc:label="CLJU_c25820" fbc:name="CLJU_c25820"/>
      <fbc:geneProduct fbc:id="G_CLJU_c25830" fbc:label="CLJU_c25830" fbc:name="CLJU_c25830"/>
      <fbc:geneProduct fbc:id="G_CLJU_c03050" fbc:label="CLJU_c03050" fbc:name="CLJU_c03050"/>
      <fbc:geneProduct fbc:id="G_CLJU_c25410" fbc:label="CLJU_c25410" fbc:name="CLJU_c25410"/>
      <fbc:geneProduct fbc:id="G_CLJU_c13440" fbc:label="CLJU_c13440" fbc:name="CLJU_c13440"/>
      <fbc:geneProduct fbc:id="G_CLJU_c33060" fbc:label="CLJU_c33060" fbc:name="CLJU_c33060"/>
      <fbc:geneProduct fbc:id="G_CLJU_c39130" fbc:label="CLJU_c39130" fbc:name="CLJU_c39130"/>
      <fbc:geneProduct fbc:id="G_CLJU_c40490" fbc:label="CLJU_c40490" fbc:name="CLJU_c40490"/>
      <fbc:geneProduct fbc:id="G_CLJU_c27810" fbc:label="CLJU_c27810" fbc:name="CLJU_c27810"/>
      <fbc:geneProduct fbc:id="G_CLJU_c16130" fbc:label="CLJU_c16130" fbc:name="CLJU_c16130"/>
      <fbc:geneProduct fbc:id="G_CLJU_c16120" fbc:label="CLJU_c16120" fbc:name="CLJU_c16120"/>
      <fbc:geneProduct fbc:id="G_CLJU_c29000" fbc:label="CLJU_c29000" fbc:name="CLJU_c29000"/>
      <fbc:geneProduct fbc:id="G_CLJU_c00680" fbc:label="CLJU_c00680" fbc:name="CLJU_c00680"/>
      <fbc:geneProduct fbc:id="G_CLJU_c10570" fbc:label="CLJU_c10570" fbc:name="CLJU_c10570"/>
      <fbc:geneProduct fbc:id="G_CLJU_c10620" fbc:label="CLJU_c10620" fbc:name="CLJU_c10620"/>
      <fbc:geneProduct fbc:id="G_CLJU_c02350" fbc:label="CLJU_c02350" fbc:name="CLJU_c02350"/>
      <fbc:geneProduct fbc:id="G_CLJU_c34070" fbc:label="CLJU_c34070" fbc:name="CLJU_c34070"/>
      <fbc:geneProduct fbc:id="G_CLJU_c41980" fbc:label="CLJU_c41980" fbc:name="CLJU_c41980"/>
      <fbc:geneProduct fbc:id="G_CLJU_c02460" fbc:label="CLJU_c02460" fbc:name="CLJU_c02460"/>
      <fbc:geneProduct fbc:id="G_CLJU_c09330" fbc:label="CLJU_c09330" fbc:name="CLJU_c09330"/>
      <fbc:geneProduct fbc:id="G_CLJU_c02160" fbc:label="CLJU_c02160" fbc:name="CLJU_c02160"/>
      <fbc:geneProduct fbc:id="G_CLJU_c41450" fbc:label="CLJU_c41450" fbc:name="CLJU_c41450"/>
      <fbc:geneProduct fbc:id="G_CLJU_c41810" fbc:label="CLJU_c41810" fbc:name="CLJU_c41810"/>
      <fbc:geneProduct fbc:id="G_CLJU_c03180" fbc:label="CLJU_c03180" fbc:name="CLJU_c03180"/>
      <fbc:geneProduct fbc:id="G_CLJU_c06220" fbc:label="CLJU_c06220" fbc:name="CLJU_c06220"/>
      <fbc:geneProduct fbc:id="G_CLJU_c15920" fbc:label="CLJU_c15920" fbc:name="CLJU_c15920"/>
      <fbc:geneProduct fbc:id="G_CLJU_c35470" fbc:label="CLJU_c35470" fbc:name="CLJU_c35470"/>
      <fbc:geneProduct fbc:id="G_CLJU_c13060" fbc:label="CLJU_c13060" fbc:name="CLJU_c13060"/>
      <fbc:geneProduct fbc:id="G_CLJU_c21710" fbc:label="CLJU_c21710" fbc:name="CLJU_c21710"/>
      <fbc:geneProduct fbc:id="G_CLJU_c33530" fbc:label="CLJU_c33530" fbc:name="CLJU_c33530"/>
      <fbc:geneProduct fbc:id="G_CLJU_c34100" fbc:label="CLJU_c34100" fbc:name="CLJU_c34100"/>
      <fbc:geneProduct fbc:id="G_CLJU_c10580" fbc:label="CLJU_c10580" fbc:name="CLJU_c10580"/>
      <fbc:geneProduct fbc:id="G_CLJU_c13040" fbc:label="CLJU_c13040" fbc:name="CLJU_c13040"/>
      <fbc:geneProduct fbc:id="G_CLJU_c31970" fbc:label="CLJU_c31970" fbc:name="CLJU_c31970"/>
      <fbc:geneProduct fbc:id="G_CLJU_c10740" fbc:label="CLJU_c10740" fbc:name="CLJU_c10740"/>
      <fbc:geneProduct fbc:id="G_CLJU_c02320" fbc:label="CLJU_c02320" fbc:name="CLJU_c02320"/>
      <fbc:geneProduct fbc:id="G_CLJU_c10730" fbc:label="CLJU_c10730" fbc:name="CLJU_c10730"/>
      <fbc:geneProduct fbc:id="G_CLJU_c23580" fbc:label="CLJU_c23580" fbc:name="CLJU_c23580"/>
      <fbc:geneProduct fbc:id="G_CLJU_c21480" fbc:label="CLJU_c21480" fbc:name="CLJU_c21480"/>
      <fbc:geneProduct fbc:id="G_CLJU_c34690" fbc:label="CLJU_c34690" fbc:name="CLJU_c34690"/>
      <fbc:geneProduct fbc:id="G_CLJU_c15130" fbc:label="CLJU_c15130" fbc:name="CLJU_c15130"/>
      <fbc:geneProduct fbc:id="G_CLJU_c23850" fbc:label="CLJU_c23850" fbc:name="CLJU_c23850"/>
      <fbc:geneProduct fbc:id="G_CLJU_c15120" fbc:label="CLJU_c15120" fbc:name="CLJU_c15120"/>
      <fbc:geneProduct fbc:id="G_CLJU_c18240" fbc:label="CLJU_c18240" fbc:name="CLJU_c18240"/>
      <fbc:geneProduct fbc:id="G_CLJU_c11570" fbc:label="CLJU_c11570" fbc:name="CLJU_c11570"/>
      <fbc:geneProduct fbc:id="G_CLJU_c18250" fbc:label="CLJU_c18250" fbc:name="CLJU_c18250"/>
      <fbc:geneProduct fbc:id="G_CLJU_c32270" fbc:label="CLJU_c32270" fbc:name="CLJU_c32270"/>
      <fbc:geneProduct fbc:id="G_CLJU_c18280" fbc:label="CLJU_c18280" fbc:name="CLJU_c18280"/>
      <fbc:geneProduct fbc:id="G_CLJU_c31800" fbc:label="CLJU_c31800" fbc:name="CLJU_c31800"/>
      <fbc:geneProduct fbc:id="G_CLJU_c04010" fbc:label="CLJU_c04010" fbc:name="CLJU_c04010"/>
      <fbc:geneProduct fbc:id="G_CLJU_c31790" fbc:label="CLJU_c31790" fbc:name="CLJU_c31790"/>
      <fbc:geneProduct fbc:id="G_CLJU_c38160" fbc:label="CLJU_c38160" fbc:name="CLJU_c38160"/>
      <fbc:geneProduct fbc:id="G_CLJU_c37880" fbc:label="CLJU_c37880" fbc:name="CLJU_c37880"/>
      <fbc:geneProduct fbc:id="G_CLJU_c22200" fbc:label="CLJU_c22200" fbc:name="CLJU_c22200"/>
    </fbc:listOfGeneProducts>
    <listOfReactions>
      <reaction fast="false" id="R_Cl_biomass_DSM_WT_46p666M1" reversible="false" name="Clostridium ljungdahlii biomass objective function (iAF1xxx) - WT - with 46.666 GAM estimate" fbc:upperFluxBound="cobra_0_bound" fbc:lowerFluxBound="cobra_0_bound">
        <listOfReactants>
          <speciesReference constant="true" species="M_10fthf[c]" stoichiometry="0.000223"/>
          <speciesReference constant="true" species="M_5mthf[c]" stoichiometry="0.000223"/>
          <speciesReference constant="true" species="M_accoa[c]" stoichiometry="0.000279"/>
          <speciesReference constant="true" species="M_adocbl[c]" stoichiometry="0.000223"/>
          <speciesReference constant="true" species="M_ala-L[c]" stoichiometry="0.385133"/>
          <speciesReference constant="true" species="M_amet[c]" stoichiometry="0.000223"/>
          <speciesReference constant="true" species="M_arg-L[c]" stoichiometry="0.221767"/>
          <speciesReference constant="true" species="M_asn-L[c]" stoichiometry="0.180728"/>
          <speciesReference constant="true" species="M_asp-L[c]" stoichiometry="0.180728"/>
          <speciesReference constant="true" species="M_atp[c]" stoichiometry="46.719016"/>
          <speciesReference constant="true" species="M_btn[c]" stoichiometry="2e-06"/>
          <speciesReference constant="true" species="M_ca2[c]" stoichiometry="0.005098"/>
          <speciesReference constant="true" species="M_chor[c]" stoichiometry="0.000223"/>
          <speciesReference constant="true" species="M_cl[c]" stoichiometry="0.005098"/>
          <speciesReference constant="true" species="M_clpn140[c]" stoichiometry="0.002669"/>
          <speciesReference constant="true" species="M_clpn160[c]" stoichiometry="0.008057"/>
          <speciesReference constant="true" species="M_clpn161[c]" stoichiometry="0.011798"/>
          <speciesReference constant="true" species="M_clpn181[c]" stoichiometry="0.000471"/>
          <speciesReference constant="true" species="M_coa[c]" stoichiometry="0.000167"/>
          <speciesReference constant="true" species="M_cobalt2[c]" stoichiometry="2.5e-05"/>
          <speciesReference constant="true" species="M_ctp[c]" stoichiometry="0.040484"/>
          <speciesReference constant="true" species="M_cu2[c]" stoichiometry="0.000694"/>
          <speciesReference constant="true" species="M_cys-L[c]" stoichiometry="0.068661"/>
          <speciesReference constant="true" species="M_datp[c]" stoichiometry="0.029167"/>
          <speciesReference constant="true" species="M_dctp[c]" stoichiometry="0.013104"/>
          <speciesReference constant="true" species="M_dgtp[c]" stoichiometry="0.013104"/>
          <speciesReference constant="true" species="M_dttp[c]" stoichiometry="0.029167"/>
          <speciesReference constant="true" species="M_fad[c]" stoichiometry="0.000223"/>
          <speciesReference constant="true" species="M_fe2[c]" stoichiometry="0.013822"/>
          <speciesReference constant="true" species="M_gln-L[c]" stoichiometry="0.197302"/>
          <speciesReference constant="true" species="M_glu-L[c]" stoichiometry="0.197302"/>
          <speciesReference constant="true" species="M_gly[c]" stoichiometry="0.459319"/>
          <speciesReference constant="true" species="M_gtp[c]" stoichiometry="0.065225"/>
          <speciesReference constant="true" species="M_h2o[c]" stoichiometry="42.656029"/>
          <speciesReference constant="true" species="M_his-L[c]" stoichiometry="0.071028"/>
          <speciesReference constant="true" species="M_ile-L[c]" stoichiometry="0.217821"/>
          <speciesReference constant="true" species="M_k[c]" stoichiometry="0.191179"/>
          <speciesReference constant="true" species="M_leu-L[c]" stoichiometry="0.337781"/>
          <speciesReference constant="true" species="M_lys-L[c]" stoichiometry="0.257282"/>
          <speciesReference constant="true" species="M_malcoa[c]" stoichiometry="3.1e-05"/>
          <speciesReference constant="true" species="M_met-L[c]" stoichiometry="0.115224"/>
          <speciesReference constant="true" species="M_mg2[c]" stoichiometry="0.008496"/>
          <speciesReference constant="true" species="M_mlthf[c]" stoichiometry="0.000223"/>
          <speciesReference constant="true" species="M_mn2[c]" stoichiometry="0.000677"/>
          <speciesReference constant="true" species="M_mobd[c]" stoichiometry="7e-06"/>
          <speciesReference constant="true" species="M_murein4p4p[e]" stoichiometry="0.006457"/>
          <speciesReference constant="true" species="M_murein4px4p[e]" stoichiometry="0.006538"/>
          <speciesReference constant="true" species="M_murein4px4px4p[e]" stoichiometry="0.000807"/>
          <speciesReference constant="true" species="M_nad[c]" stoichiometry="0.001787"/>
          <speciesReference constant="true" species="M_nadh[c]" stoichiometry="4.5e-05"/>
          <speciesReference constant="true" species="M_nadp[c]" stoichiometry="0.000112"/>
          <speciesReference constant="true" species="M_nadph[c]" stoichiometry="0.000335"/>
          <speciesReference constant="true" species="M_nh4[c]" stoichiometry="0.012745"/>
          <speciesReference constant="true" species="M_ni2[c]" stoichiometry="0.000316"/>
          <speciesReference constant="true" species="M_pe140[c]" stoichiometry="0.040045"/>
          <speciesReference constant="true" species="M_pe160[c]" stoichiometry="0.120861"/>
          <speciesReference constant="true" species="M_pe161[c]" stoichiometry="0.176979"/>
          <speciesReference constant="true" species="M_pe181[c]" stoichiometry="0.00707"/>
          <speciesReference constant="true" species="M_pg140[c]" stoichiometry="0.00961"/>
          <speciesReference constant="true" species="M_pg160[c]" stoichiometry="0.029005"/>
          <speciesReference constant="true" species="M_pg161[c]" stoichiometry="0.042474"/>
          <speciesReference constant="true" species="M_pg181[c]" stoichiometry="0.001696"/>
          <speciesReference constant="true" species="M_phe-L[c]" stoichiometry="0.1389"/>
          <speciesReference constant="true" species="M_pro-L[c]" stoichiometry="0.165733"/>
          <speciesReference constant="true" species="M_pydx5p[c]" stoichiometry="0.000223"/>
          <speciesReference constant="true" species="M_ribflv[c]" stoichiometry="0.000223"/>
          <speciesReference constant="true" species="M_ser-L[c]" stoichiometry="0.161787"/>
          <speciesReference constant="true" species="M_so4[c]" stoichiometry="0.004248"/>
          <speciesReference constant="true" species="M_teca_CL[c]" stoichiometry="0.015433"/>
          <speciesReference constant="true" species="M_thf[c]" stoichiometry="0.000223"/>
          <speciesReference constant="true" species="M_thmpp[c]" stoichiometry="0.000223"/>
          <speciesReference constant="true" species="M_thr-L[c]" stoichiometry="0.190199"/>
          <speciesReference constant="true" species="M_trp-L[c]" stoichiometry="0.042617"/>
          <speciesReference constant="true" species="M_tyr-L[c]" stoichiometry="0.103386"/>
          <speciesReference constant="true" species="M_udcpdp[c]" stoichiometry="5.5e-05"/>
          <speciesReference constant="true" species="M_utp[c]" stoichiometry="0.043698"/>
          <speciesReference constant="true" species="M_val-L[c]" stoichiometry="0.317261"/>
          <speciesReference constant="true" species="M_zn2[c]" stoichiometry="0.000333"/>
        </listOfReactants>
        <listOfProducts>
          <speciesReference constant="true" species="M_adp[c]" stoichiometry="46.666"/>
          <speciesReference constant="true" species="M_h[c]" stoichiometry="46.666"/>
          <speciesReference constant="true" species="M_pi[c]" stoichiometry="46.661751"/>
          <speciesReference constant="true" species="M_ppi[c]" stoichiometry="0.286968"/>
        </listOfProducts>
      </reaction>
      <reaction fast="false" id="R_DM_MTHTHF" reversible="false" name="Sink needed to allow (2R,4S)-2-methyl-2,3,3,4-tetrahydroxytetrahydrofuran to leave system" fbc:upperFluxBound="cobra_default_ub" fbc:lowerFluxBound="cobra_0_bound">
        <listOfReactants>
          <speciesReference constant="true" species="M_mththf[c]" stoichiometry="1"/>
        </listOfReactants>
      </reaction>
      <reaction fast="false" id="R_DM_succ(c)" reversible="false" name="DM_succ(c)" fbc:upperFluxBound="cobra_default_ub" fbc:lowerFluxBound="cobra_0_bound">
        <listOfReactants>
          <speciesReference constant="true" species="M_succ[c]" stoichiometry="1"/>
        </listOfReactants>
      </reaction>
      <reaction fast="false" id="R_EX_ac(e)" reversible="false" name="Acetate exchange" fbc:upperFluxBound="cobra_default_ub" fbc:lowerFluxBound="cobra_0_bound">
        <listOfReactants>
          <speciesReference constant="true" species="M_ac[e]" stoichiometry="1"/>
        </listOfReactants>
      </reaction>
      <reaction fast="false" id="R_EX_ala-D(e)" reversible="false" name="D-Alanine exchange" fbc:upperFluxBound="cobra_default_ub" fbc:lowerFluxBound="cobra_0_bound">
        <listOfReactants>
          <speciesReference constant="true" species="M_ala-D[e]" stoichiometry="1"/>
        </listOfReactants>
      </reaction>
      <reaction fast="false" id="R_EX_alaala(e)" reversible="false" name="D-Alanyl-D-alanine exchange" fbc:upperFluxBound="cobra_default_ub" fbc:lowerFluxBound="cobra_0_bound">
        <listOfReactants>
          <speciesReference constant="true" species="M_alaala[e]" stoichiometry="1"/>
        </listOfReactants>
      </reaction>
      <reaction fast="false" id="R_EX_alltn(e)" reversible="false" name="Allantoin exchange" fbc:upperFluxBound="cobra_default_ub" fbc:lowerFluxBound="cobra_0_bound">
        <listOfReactants>
          <speciesReference constant="true" species="M_alltn[e]" stoichiometry="1"/>
        </listOfReactants>
      </reaction>
      <reaction fast="false" id="R_EX_arab-L(e)" reversible="false" name="L-Arabinose exchange" fbc:upperFluxBound="cobra_default_ub" fbc:lowerFluxBound="cobra_0_bound">
        <listOfReactants>
          <speciesReference constant="true" species="M_arab-L[e]" stoichiometry="1"/>
        </listOfReactants>
      </reaction>
      <reaction fast="false" id="R_EX_araban-L(e)" reversible="false" name="alpha-L-Arabinan (3 subunits) exchange" fbc:upperFluxBound="cobra_default_ub" fbc:lowerFluxBound="cobra_0_bound">
        <listOfReactants>
          <speciesReference constant="true" species="M_araban-L[e]" stoichiometry="1"/>
        </listOfReactants>
      </reaction>
      <reaction fast="false" id="R_EX_arg-L(e)" reversible="false" name="L-Arginine exchange" fbc:upperFluxBound="cobra_default_ub" fbc:lowerFluxBound="cobra_0_bound">
        <listOfReactants>
          <speciesReference constant="true" species="M_arg-L[e]" stoichiometry="1"/>
        </listOfReactants>
      </reaction>
      <reaction fast="false" id="R_EX_asn-L(e)" reversible="false" name="L-Asparagine exchange" fbc:upperFluxBound="cobra_default_ub" fbc:lowerFluxBound="cobra_0_bound">
        <listOfReactants>
          <speciesReference constant="true" species="M_asn-L[e]" stoichiometry="1"/>
        </listOfReactants>
      </reaction>
      <reaction fast="false" id="R_EX_asp-L(e)" reversible="false" name="L-Aspartate exchange" fbc:upperFluxBound="cobra_default_ub" fbc:lowerFluxBound="cobra_0_bound">
        <listOfReactants>
          <speciesReference constant="true" species="M_asp-L[e]" stoichiometry="1"/>
        </listOfReactants>
      </reaction>
      <reaction fast="false" id="R_EX_btd-RR(e)" reversible="false" name="(R,R)-2,3-Butanediol exchange" fbc:upperFluxBound="cobra_default_ub" fbc:lowerFluxBound="cobra_0_bound">
        <listOfReactants>
          <speciesReference constant="true" species="M_btd-RR[e]" stoichiometry="1"/>
        </listOfReactants>
      </reaction>
      <reaction fast="false" id="R_EX_btn(e)" reversible="false" name="Biotin exchange" fbc:upperFluxBound="R_EX_btn(e)_upper_bound" fbc:lowerFluxBound="R_EX_btn(e)_lower_bound">
        <listOfReactants>
          <speciesReference constant="true" species="M_btn[e]" stoichiometry="1"/>
        </listOfReactants>
      </reaction>
      <reaction fast="false" id="R_EX_btoh(e)" reversible="false" name="butanol exchange" fbc:upperFluxBound="cobra_default_ub" fbc:lowerFluxBound="cobra_0_bound">
        <listOfReactants>
          <speciesReference constant="true" species="M_btoh[e]" stoichiometry="1"/>
        </listOfReactants>
      </reaction>
      <reaction fast="false" id="R_EX_but(e)" reversible="false" name="Butyrate (n-C4:0) exchange" fbc:upperFluxBound="cobra_default_ub" fbc:lowerFluxBound="cobra_0_bound">
        <listOfReactants>
          <speciesReference constant="true" species="M_but[e]" stoichiometry="1"/>
        </listOfReactants>
      </reaction>
      <reaction fast="false" id="R_EX_ca2(e)" reversible="true" name="Calcium exchange" fbc:upperFluxBound="cobra_default_ub" fbc:lowerFluxBound="cobra_default_lb">
        <listOfReactants>
          <speciesReference constant="true" species="M_ca2[e]" stoichiometry="1"/>
        </listOfReactants>
      </reaction>
      <reaction fast="false" id="R_EX_citr-L(e)" reversible="false" name="L-Citrulline exchange" fbc:upperFluxBound="cobra_default_ub" fbc:lowerFluxBound="cobra_0_bound">
        <listOfReactants>
          <speciesReference constant="true" species="M_citr-L[e]" stoichiometry="1"/>
        </listOfReactants>
      </reaction>
      <reaction fast="false" id="R_EX_cl(e)" reversible="true" name="Chloride exchange" fbc:upperFluxBound="cobra_default_ub" fbc:lowerFluxBound="cobra_default_lb">
        <listOfReactants>
          <speciesReference constant="true" species="M_cl[e]" stoichiometry="1"/>
        </listOfReactants>
      </reaction>
      <reaction fast="false" id="R_EX_co(e)" reversible="true" name="Carbon monoxide exchange" fbc:upperFluxBound="cobra_default_ub" fbc:lowerFluxBound="cobra_default_lb">
        <listOfReactants>
          <speciesReference constant="true" species="M_co[e]" stoichiometry="1"/>
        </listOfReactants>
      </reaction>
      <reaction fast="false" id="R_EX_co2(e)" reversible="false" name="CO2 exchange" fbc:upperFluxBound="cobra_default_ub" fbc:lowerFluxBound="cobra_0_bound">
        <listOfReactants>
          <speciesReference constant="true" species="M_co2[e]" stoichiometry="1"/>
        </listOfReactants>
      </reaction>
      <reaction fast="false" id="R_EX_cobalt2(e)" reversible="true" name="Co2+ exchange" fbc:upperFluxBound="cobra_default_ub" fbc:lowerFluxBound="cobra_default_lb">
        <listOfReactants>
          <speciesReference constant="true" species="M_cobalt2[e]" stoichiometry="1"/>
        </listOfReactants>
      </reaction>
      <reaction fast="false" id="R_EX_csn(e)" reversible="false" name="Cytosine exchange" fbc:upperFluxBound="cobra_default_ub" fbc:lowerFluxBound="cobra_0_bound">
        <listOfReactants>
          <speciesReference constant="true" species="M_csn[e]" stoichiometry="1"/>
        </listOfReactants>
      </reaction>
      <reaction fast="false" id="R_EX_cu2(e)" reversible="true" name="Cu2+ exchange" fbc:upperFluxBound="cobra_default_ub" fbc:lowerFluxBound="cobra_default_lb">
        <listOfReactants>
          <speciesReference constant="true" species="M_cu2[e]" stoichiometry="1"/>
        </listOfReactants>
      </reaction>
      <reaction fast="false" id="R_EX_cys-L(e)" reversible="false" name="L-Cysteine exchange" fbc:upperFluxBound="cobra_default_ub" fbc:lowerFluxBound="cobra_0_bound">
        <listOfReactants>
          <speciesReference constant="true" species="M_cys-L[e]" stoichiometry="1"/>
        </listOfReactants>
      </reaction>
      <reaction fast="false" id="R_EX_etoh(e)" reversible="false" name="Ethanol exchange" fbc:upperFluxBound="cobra_default_ub" fbc:lowerFluxBound="cobra_0_bound">
        <listOfReactants>
          <speciesReference constant="true" species="M_etoh[e]" stoichiometry="1"/>
        </listOfReactants>
      </reaction>
      <reaction fast="false" id="R_EX_fe2(e)" reversible="true" name="Fe2+ exchange" fbc:upperFluxBound="cobra_default_ub" fbc:lowerFluxBound="cobra_default_lb">
        <listOfReactants>
          <speciesReference constant="true" species="M_fe2[e]" stoichiometry="1"/>
        </listOfReactants>
      </reaction>
      <reaction fast="false" id="R_EX_fol(e)" reversible="true" name="Folate exchange" fbc:upperFluxBound="cobra_default_ub" fbc:lowerFluxBound="cobra_default_lb">
        <listOfReactants>
          <speciesReference constant="true" species="M_fol[e]" stoichiometry="1"/>
        </listOfReactants>
      </reaction>
      <reaction fast="false" id="R_EX_for(e)" reversible="false" name="Formate exchange" fbc:upperFluxBound="cobra_default_ub" fbc:lowerFluxBound="cobra_0_bound">
        <listOfReactants>
          <speciesReference constant="true" species="M_for[e]" stoichiometry="1"/>
        </listOfReactants>
      </reaction>
      <reaction fast="false" id="R_EX_fru(e)" reversible="true" name="D-Fructose exchange" fbc:upperFluxBound="cobra_default_ub" fbc:lowerFluxBound="cobra_default_lb">
        <listOfReactants>
          <speciesReference constant="true" species="M_fru[e]" stoichiometry="1"/>
        </listOfReactants>
      </reaction>
      <reaction fast="false" id="R_EX_gal(e)" reversible="false" name="D-Galactose exchange" fbc:upperFluxBound="cobra_default_ub" fbc:lowerFluxBound="cobra_0_bound">
        <listOfReactants>
          <speciesReference constant="true" species="M_gal[e]" stoichiometry="1"/>
        </listOfReactants>
      </reaction>
      <reaction fast="false" id="R_EX_galctn-D(e)" reversible="false" name="D-Galactonate exchange" fbc:upperFluxBound="cobra_default_ub" fbc:lowerFluxBound="cobra_0_bound">
        <listOfReactants>
          <speciesReference constant="true" species="M_galctn-D[e]" stoichiometry="1"/>
        </listOfReactants>
      </reaction>
      <reaction fast="false" id="R_EX_galur(e)" reversible="false" name="D-Galacturonate exchange" fbc:upperFluxBound="cobra_default_ub" fbc:lowerFluxBound="cobra_0_bound">
        <listOfReactants>
          <speciesReference constant="true" species="M_galur[e]" stoichiometry="1"/>
        </listOfReactants>
      </reaction>
      <reaction fast="false" id="R_EX_glc(e)" reversible="false" name="D-Glucose exchange" fbc:upperFluxBound="cobra_default_ub" fbc:lowerFluxBound="cobra_0_bound">
        <listOfReactants>
          <speciesReference constant="true" species="M_glc-D[e]" stoichiometry="1"/>
        </listOfReactants>
      </reaction>
      <reaction fast="false" id="R_EX_glcn(e)" reversible="false" name="D-Gluconate exchange" fbc:upperFluxBound="cobra_default_ub" fbc:lowerFluxBound="cobra_0_bound">
        <listOfReactants>
          <speciesReference constant="true" species="M_glcn[e]" stoichiometry="1"/>
        </listOfReactants>
      </reaction>
      <reaction fast="false" id="R_EX_glcur(e)" reversible="false" name="D-Glucuronate exchange" fbc:upperFluxBound="cobra_default_ub" fbc:lowerFluxBound="cobra_0_bound">
        <listOfReactants>
          <speciesReference constant="true" species="M_glcur[e]" stoichiometry="1"/>
        </listOfReactants>
      </reaction>
      <reaction fast="false" id="R_EX_gln-L(e)" reversible="false" name="L-Glutamine exchange" fbc:upperFluxBound="cobra_default_ub" fbc:lowerFluxBound="cobra_0_bound">
        <listOfReactants>
          <speciesReference constant="true" species="M_gln-L[e]" stoichiometry="1"/>
        </listOfReactants>
      </reaction>
      <reaction fast="false" id="R_EX_glu-L(e)" reversible="false" name="L-Glutamate exchange" fbc:upperFluxBound="cobra_default_ub" fbc:lowerFluxBound="cobra_0_bound">
        <listOfReactants>
          <speciesReference constant="true" species="M_glu-L[e]" stoichiometry="1"/>
        </listOfReactants>
      </reaction>
      <reaction fast="false" id="R_EX_gly(e)" reversible="false" name="Glycine exchange" fbc:upperFluxBound="cobra_default_ub" fbc:lowerFluxBound="cobra_0_bound">
        <listOfReactants>
          <speciesReference constant="true" species="M_gly[e]" stoichiometry="1"/>
        </listOfReactants>
      </reaction>
      <reaction fast="false" id="R_EX_glyb(e)" reversible="false" name="Glycine betaine exchange" fbc:upperFluxBound="cobra_default_ub" fbc:lowerFluxBound="cobra_0_bound">
        <listOfReactants>
          <speciesReference constant="true" species="M_glyb[e]" stoichiometry="1"/>
        </listOfReactants>
      </reaction>
      <reaction fast="false" id="R_EX_glyc(e)" reversible="false" name="Glycerol exchange" fbc:upperFluxBound="cobra_default_ub" fbc:lowerFluxBound="cobra_0_bound">
        <listOfReactants>
          <speciesReference constant="true" species="M_glyc[e]" stoichiometry="1"/>
        </listOfReactants>
      </reaction>
      <reaction fast="false" id="R_EX_h(e)" reversible="true" name="H+ exchange" fbc:upperFluxBound="cobra_default_ub" fbc:lowerFluxBound="cobra_default_lb">
        <listOfReactants>
          <speciesReference constant="true" species="M_h[e]" stoichiometry="1"/>
        </listOfReactants>
      </reaction>
      <reaction fast="false" id="R_EX_h2(e)" reversible="false" name="H2 exchange" fbc:upperFluxBound="cobra_default_ub" fbc:lowerFluxBound="cobra_0_bound">
        <listOfReactants>
          <speciesReference constant="true" species="M_h2[e]" stoichiometry="1"/>
        </listOfReactants>
      </reaction>
      <reaction fast="false" id="R_EX_h2o(e)" reversible="true" name="H2O exchange" fbc:upperFluxBound="cobra_default_ub" fbc:lowerFluxBound="cobra_default_lb">
        <listOfReactants>
          <speciesReference constant="true" species="M_h2o[e]" stoichiometry="1"/>
        </listOfReactants>
      </reaction>
      <reaction fast="false" id="R_EX_his-L(e)" reversible="false" name="L-Histidine exchange" fbc:upperFluxBound="cobra_default_ub" fbc:lowerFluxBound="cobra_0_bound">
        <listOfReactants>
          <speciesReference constant="true" species="M_his-L[e]" stoichiometry="1"/>
        </listOfReactants>
      </reaction>
      <reaction fast="false" id="R_EX_ile-L(e)" reversible="false" name="L-Isoleucine exchange" fbc:upperFluxBound="cobra_default_ub" fbc:lowerFluxBound="cobra_0_bound">
        <listOfReactants>
          <speciesReference constant="true" species="M_ile-L[e]" stoichiometry="1"/>
        </listOfReactants>
      </reaction>
      <reaction fast="false" id="R_EX_k(e)" reversible="true" name="K+ exchange" fbc:upperFluxBound="cobra_default_ub" fbc:lowerFluxBound="cobra_default_lb">
        <listOfReactants>
          <speciesReference constant="true" species="M_k[e]" stoichiometry="1"/>
        </listOfReactants>
      </reaction>
      <reaction fast="false" id="R_EX_lac-D(e)" reversible="false" name="D-lactate exchange" fbc:upperFluxBound="cobra_default_ub" fbc:lowerFluxBound="cobra_0_bound">
        <listOfReactants>
          <speciesReference constant="true" species="M_lac-D[e]" stoichiometry="1"/>
        </listOfReactants>
      </reaction>
      <reaction fast="false" id="R_EX_lac-L(e)" reversible="false" name="L-Lactate exchange" fbc:upperFluxBound="cobra_default_ub" fbc:lowerFluxBound="cobra_0_bound">
        <listOfReactants>
          <speciesReference constant="true" species="M_lac-L[e]" stoichiometry="1"/>
        </listOfReactants>
      </reaction>
      <reaction fast="false" id="R_EX_leu-L(e)" reversible="false" name="L-Leucine exchange" fbc:upperFluxBound="cobra_default_ub" fbc:lowerFluxBound="cobra_0_bound">
        <listOfReactants>
          <speciesReference constant="true" species="M_leu-L[e]" stoichiometry="1"/>
        </listOfReactants>
      </reaction>
      <reaction fast="false" id="R_EX_lys-L(e)" reversible="false" name="L-Lysine exchange" fbc:upperFluxBound="cobra_default_ub" fbc:lowerFluxBound="cobra_0_bound">
        <listOfReactants>
          <speciesReference constant="true" species="M_lys-L[e]" stoichiometry="1"/>
        </listOfReactants>
      </reaction>
      <reaction fast="false" id="R_EX_malt(e)" reversible="false" name="Maltose exchange" fbc:upperFluxBound="cobra_default_ub" fbc:lowerFluxBound="cobra_0_bound">
        <listOfReactants>
          <speciesReference constant="true" species="M_malt[e]" stoichiometry="1"/>
        </listOfReactants>
      </reaction>
      <reaction fast="false" id="R_EX_malthx(e)" reversible="false" name="Maltohexaose exchange" fbc:upperFluxBound="cobra_default_ub" fbc:lowerFluxBound="cobra_0_bound">
        <listOfReactants>
          <speciesReference constant="true" species="M_malthx[e]" stoichiometry="1"/>
        </listOfReactants>
      </reaction>
      <reaction fast="false" id="R_EX_malttr(e)" reversible="false" name="Maltotriose exchange" fbc:upperFluxBound="cobra_default_ub" fbc:lowerFluxBound="cobra_0_bound">
        <listOfReactants>
          <speciesReference constant="true" species="M_malttr[e]" stoichiometry="1"/>
        </listOfReactants>
      </reaction>
      <reaction fast="false" id="R_EX_man(e)" reversible="false" name="D-Mannose exchange" fbc:upperFluxBound="cobra_default_ub" fbc:lowerFluxBound="cobra_0_bound">
        <listOfReactants>
          <speciesReference constant="true" species="M_man[e]" stoichiometry="1"/>
        </listOfReactants>
      </reaction>
      <reaction fast="false" id="R_EX_met-L(e)" reversible="false" name="L-Methionine exchange" fbc:upperFluxBound="cobra_default_ub" fbc:lowerFluxBound="cobra_0_bound">
        <listOfReactants>
          <speciesReference constant="true" species="M_met-L[e]" stoichiometry="1"/>
        </listOfReactants>
      </reaction>
      <reaction fast="false" id="R_EX_mg2(e)" reversible="true" name="Mg exchange" fbc:upperFluxBound="cobra_default_ub" fbc:lowerFluxBound="cobra_default_lb">
        <listOfReactants>
          <speciesReference constant="true" species="M_mg2[e]" stoichiometry="1"/>
        </listOfReactants>
      </reaction>
      <reaction fast="false" id="R_EX_mn2(e)" reversible="true" name="Mn2+ exchange" fbc:upperFluxBound="cobra_default_ub" fbc:lowerFluxBound="cobra_default_lb">
        <listOfReactants>
          <speciesReference constant="true" species="M_mn2[e]" stoichiometry="1"/>
        </listOfReactants>
      </reaction>
      <reaction fast="false" id="R_EX_mobd(e)" reversible="true" name="Molybdate exchange" fbc:upperFluxBound="cobra_default_ub" fbc:lowerFluxBound="cobra_default_lb">
        <listOfReactants>
          <speciesReference constant="true" species="M_mobd[e]" stoichiometry="1"/>
        </listOfReactants>
      </reaction>
      <reaction fast="false" id="R_EX_murein4p3p(e)" reversible="false" name="two linked disacharide tetrapeptide and tripeptide murein units (uncrosslinked, middle of chain) exchange" fbc:upperFluxBound="cobra_default_ub" fbc:lowerFluxBound="cobra_0_bound">
        <listOfReactants>
          <speciesReference constant="true" species="M_murein4p3p[e]" stoichiometry="1"/>
        </listOfReactants>
      </reaction>
      <reaction fast="false" id="R_EX_murein4p4p(e)" reversible="false" name="two linked disacharide tetrapeptide murein units (uncrosslinked, middle of chain) exchange" fbc:upperFluxBound="cobra_default_ub" fbc:lowerFluxBound="cobra_0_bound">
        <listOfReactants>
          <speciesReference constant="true" species="M_murein4p4p[e]" stoichiometry="1"/>
        </listOfReactants>
      </reaction>
      <reaction fast="false" id="R_EX_murein4px4p(e)" reversible="false" name="two disacharide linked murein units, tetrapeptide corsslinked tetrapeptide (A2pm-&gt;D-ala) (middle of chain) exchange" fbc:upperFluxBound="cobra_default_ub" fbc:lowerFluxBound="cobra_0_bound">
        <listOfReactants>
          <speciesReference constant="true" species="M_murein4px4p[e]" stoichiometry="1"/>
        </listOfReactants>
      </reaction>
      <reaction fast="false" id="R_EX_murein4px4px4p(e)" reversible="false" name="three disacharide linked murein units (tetrapeptide crosslinked tetrapeptide (A2pm-&gt;D-ala) &amp; tetrapeptide corsslinked tetrapeptide (A2pm-&gt;D-ala)) (middle of chain) exchange" fbc:upperFluxBound="cobra_default_ub" fbc:lowerFluxBound="cobra_0_bound">
        <listOfReactants>
          <speciesReference constant="true" species="M_murein4px4px4p[e]" stoichiometry="1"/>
        </listOfReactants>
      </reaction>
      <reaction fast="false" id="R_EX_murein5p3p(e)" reversible="false" name="two linked disacharide pentapeptide and tripeptide murein units (uncrosslinked, middle of chain) exchange" fbc:upperFluxBound="cobra_default_ub" fbc:lowerFluxBound="cobra_0_bound">
        <listOfReactants>
          <speciesReference constant="true" species="M_murein5p3p[e]" stoichiometry="1"/>
        </listOfReactants>
      </reaction>
      <reaction fast="false" id="R_EX_murein5p4p(e)" reversible="false" name="two linked disacharide pentapeptide and tetrapeptide murein units (uncrosslinked, middle of chain) exchange" fbc:upperFluxBound="cobra_default_ub" fbc:lowerFluxBound="cobra_0_bound">
        <listOfReactants>
          <speciesReference constant="true" species="M_murein5p4p[e]" stoichiometry="1"/>
        </listOfReactants>
      </reaction>
      <reaction fast="false" id="R_EX_murein5p5p(e)" reversible="false" name="two linked disacharide pentapeptide murein units (uncrosslinked, middle of chain) exchange" fbc:upperFluxBound="cobra_default_ub" fbc:lowerFluxBound="cobra_0_bound">
        <listOfReactants>
          <speciesReference constant="true" species="M_murein5p5p[e]" stoichiometry="1"/>
        </listOfReactants>
      </reaction>
      <reaction fast="false" id="R_EX_murein5p5p5p(e)" reversible="false" name="three linked disacharide pentapeptide murein units (uncrosslinked, middle of chain) exchange" fbc:upperFluxBound="cobra_default_ub" fbc:lowerFluxBound="cobra_0_bound">
        <listOfReactants>
          <speciesReference constant="true" species="M_murein5p5p5p[e]" stoichiometry="1"/>
        </listOfReactants>
      </reaction>
      <reaction fast="false" id="R_EX_murein5px3p(e)" reversible="false" name="two disacharide linked murein units, pentapeptide corsslinked tripeptide (A2pm-&gt;A2pm) (middle of chain) exchange" fbc:upperFluxBound="cobra_default_ub" fbc:lowerFluxBound="cobra_0_bound">
        <listOfReactants>
          <speciesReference constant="true" species="M_murein5px3p[e]" stoichiometry="1"/>
        </listOfReactants>
      </reaction>
      <reaction fast="false" id="R_EX_murein5px4p(e)" reversible="false" name="two disacharide linked murein units, pentapeptide crosslinked tetrapeptide (A2pm-&gt;D-ala) (middle of chain) exchange" fbc:upperFluxBound="cobra_default_ub" fbc:lowerFluxBound="cobra_0_bound">
        <listOfReactants>
          <speciesReference constant="true" species="M_murein5px4p[e]" stoichiometry="1"/>
        </listOfReactants>
      </reaction>
      <reaction fast="false" id="R_EX_murein5px4px4p(e)" reversible="false" name="three disacharide linked murein units (pentapeptide crosslinked tetrapeptide (A2pm-&gt;D-ala) tetrapeptide corsslinked tetrapeptide (A2pm-&gt;D-ala)) (middle of chain) exchange" fbc:upperFluxBound="cobra_default_ub" fbc:lowerFluxBound="cobra_0_bound">
        <listOfReactants>
          <speciesReference constant="true" species="M_murein5px4px4p[e]" stoichiometry="1"/>
        </listOfReactants>
      </reaction>
      <reaction fast="false" id="R_EX_na1(e)" reversible="false" name="Sodium exchange" fbc:upperFluxBound="cobra_default_ub" fbc:lowerFluxBound="cobra_0_bound">
        <listOfReactants>
          <speciesReference constant="true" species="M_na1[e]" stoichiometry="1"/>
        </listOfReactants>
      </reaction>
      <reaction fast="false" id="R_EX_nh4(e)" reversible="true" name="Ammonia exchange" fbc:upperFluxBound="cobra_default_ub" fbc:lowerFluxBound="cobra_default_lb">
        <listOfReactants>
          <speciesReference constant="true" species="M_nh4[e]" stoichiometry="1"/>
        </listOfReactants>
      </reaction>
      <reaction fast="false" id="R_EX_ni2(e)" reversible="true" name="Ni2+ exchange" fbc:upperFluxBound="cobra_default_ub" fbc:lowerFluxBound="cobra_default_lb">
        <listOfReactants>
          <speciesReference constant="true" species="M_ni2[e]" stoichiometry="1"/>
        </listOfReactants>
      </reaction>
      <reaction fast="false" id="R_EX_no2(e)" reversible="false" name="Nitrite exchange" fbc:upperFluxBound="cobra_default_ub" fbc:lowerFluxBound="cobra_0_bound">
        <listOfReactants>
          <speciesReference constant="true" species="M_no2[e]" stoichiometry="1"/>
        </listOfReactants>
      </reaction>
      <reaction fast="false" id="R_EX_no3(e)" reversible="false" name="Nitrate exchange" fbc:upperFluxBound="cobra_default_ub" fbc:lowerFluxBound="cobra_0_bound">
        <listOfReactants>
          <speciesReference constant="true" species="M_no3[e]" stoichiometry="1"/>
        </listOfReactants>
      </reaction>
      <reaction fast="false" id="R_EX_pi(e)" reversible="true" name="Phosphate exchange" fbc:upperFluxBound="cobra_default_ub" fbc:lowerFluxBound="cobra_default_lb">
        <listOfReactants>
          <speciesReference constant="true" species="M_pi[e]" stoichiometry="1"/>
        </listOfReactants>
      </reaction>
      <reaction fast="false" id="R_EX_pro-L(e)" reversible="false" name="L-Proline exchange" fbc:upperFluxBound="cobra_default_ub" fbc:lowerFluxBound="cobra_0_bound">
        <listOfReactants>
          <speciesReference constant="true" species="M_pro-L[e]" stoichiometry="1"/>
        </listOfReactants>
      </reaction>
      <reaction fast="false" id="R_EX_ptrc(e)" reversible="false" name="Putrescine exchange" fbc:upperFluxBound="cobra_default_ub" fbc:lowerFluxBound="cobra_0_bound">
        <listOfReactants>
          <speciesReference constant="true" species="M_ptrc[e]" stoichiometry="1"/>
        </listOfReactants>
      </reaction>
      <reaction fast="false" id="R_EX_pydxn(e)" reversible="false" name="Pyridoxine exchange" fbc:upperFluxBound="cobra_default_ub" fbc:lowerFluxBound="cobra_0_bound">
        <listOfReactants>
          <speciesReference constant="true" species="M_pydxn[e]" stoichiometry="1"/>
        </listOfReactants>
      </reaction>
      <reaction fast="false" id="R_EX_pyr(e)" reversible="false" name="Pyruvate exchange" fbc:upperFluxBound="cobra_default_ub" fbc:lowerFluxBound="cobra_0_bound">
        <listOfReactants>
          <speciesReference constant="true" species="M_pyr[e]" stoichiometry="1"/>
        </listOfReactants>
      </reaction>
      <reaction fast="false" id="R_EX_rib-D(e)" reversible="false" name="D-Ribose exchange" fbc:upperFluxBound="cobra_default_ub" fbc:lowerFluxBound="cobra_0_bound">
        <listOfReactants>
          <speciesReference constant="true" species="M_rib-D[e]" stoichiometry="1"/>
        </listOfReactants>
      </reaction>
      <reaction fast="false" id="R_EX_ribflv(e)" reversible="true" name="Riboflavin exchange" fbc:upperFluxBound="cobra_default_ub" fbc:lowerFluxBound="cobra_default_lb">
        <listOfReactants>
          <speciesReference constant="true" species="M_ribflv[e]" stoichiometry="1"/>
        </listOfReactants>
      </reaction>
      <reaction fast="false" id="R_EX_rmn(e)" reversible="false" name="L-Rhamnose exchange" fbc:upperFluxBound="cobra_default_ub" fbc:lowerFluxBound="cobra_0_bound">
        <listOfReactants>
          <speciesReference constant="true" species="M_rmn[e]" stoichiometry="1"/>
        </listOfReactants>
      </reaction>
      <reaction fast="false" id="R_EX_ser-D(e)" reversible="false" name="D-Serine exchange" fbc:upperFluxBound="cobra_default_ub" fbc:lowerFluxBound="cobra_0_bound">
        <listOfReactants>
          <speciesReference constant="true" species="M_ser-D[e]" stoichiometry="1"/>
        </listOfReactants>
      </reaction>
      <reaction fast="false" id="R_EX_ser-L(e)" reversible="false" name="L-Serine exchange" fbc:upperFluxBound="cobra_default_ub" fbc:lowerFluxBound="cobra_0_bound">
        <listOfReactants>
          <speciesReference constant="true" species="M_ser-L[e]" stoichiometry="1"/>
        </listOfReactants>
      </reaction>
      <reaction fast="false" id="R_EX_so4(e)" reversible="false" name="Sulfate exchange" fbc:upperFluxBound="cobra_default_ub" fbc:lowerFluxBound="cobra_0_bound">
        <listOfReactants>
          <speciesReference constant="true" species="M_so4[e]" stoichiometry="1"/>
        </listOfReactants>
      </reaction>
      <reaction fast="false" id="R_EX_spmd(e)" reversible="false" name="Spermidine exchange" fbc:upperFluxBound="cobra_default_ub" fbc:lowerFluxBound="cobra_0_bound">
        <listOfReactants>
          <speciesReference constant="true" species="M_spmd[e]" stoichiometry="1"/>
        </listOfReactants>
      </reaction>
      <reaction fast="false" id="R_EX_taur(e)" reversible="false" name="Taurine exchange" fbc:upperFluxBound="cobra_default_ub" fbc:lowerFluxBound="cobra_0_bound">
        <listOfReactants>
          <speciesReference constant="true" species="M_taur[e]" stoichiometry="1"/>
        </listOfReactants>
      </reaction>
      <reaction fast="false" id="R_EX_thm(e)" reversible="true" name="Thiamin exchange" fbc:upperFluxBound="cobra_default_ub" fbc:lowerFluxBound="cobra_default_lb">
        <listOfReactants>
          <speciesReference constant="true" species="M_thm[e]" stoichiometry="1"/>
        </listOfReactants>
      </reaction>
      <reaction fast="false" id="R_EX_trp-L(e)" reversible="false" name="L-Tryptophan exchange" fbc:upperFluxBound="cobra_default_ub" fbc:lowerFluxBound="cobra_0_bound">
        <listOfReactants>
          <speciesReference constant="true" species="M_trp-L[e]" stoichiometry="1"/>
        </listOfReactants>
      </reaction>
      <reaction fast="false" id="R_EX_uaagmda(e)" reversible="false" name="Undecaprenyl-diphospho-N-acetylmuramoyl-(N-acetylglucosamine)-L-ala-D-glu-meso-2,6-diaminopimeloyl-D-ala-D-ala exchange" fbc:upperFluxBound="cobra_default_ub" fbc:lowerFluxBound="cobra_0_bound">
        <listOfReactants>
          <speciesReference constant="true" species="M_uaagmda[e]" stoichiometry="1"/>
        </listOfReactants>
      </reaction>
      <reaction fast="false" id="R_EX_udcpdp(e)" reversible="false" name="Undecaprenyl diphosphate exchange" fbc:upperFluxBound="cobra_default_ub" fbc:lowerFluxBound="cobra_0_bound">
        <listOfReactants>
          <speciesReference constant="true" species="M_udcpdp[e]" stoichiometry="1"/>
        </listOfReactants>
      </reaction>
      <reaction fast="false" id="R_EX_udcpp(e)" reversible="false" name="Undecaprenyl phosphate exchange" fbc:upperFluxBound="cobra_default_ub" fbc:lowerFluxBound="cobra_0_bound">
        <listOfReactants>
          <speciesReference constant="true" species="M_udcpp[e]" stoichiometry="1"/>
        </listOfReactants>
      </reaction>
      <reaction fast="false" id="R_EX_ura(e)" reversible="false" name="Uracil exchange" fbc:upperFluxBound="cobra_default_ub" fbc:lowerFluxBound="cobra_0_bound">
        <listOfReactants>
          <speciesReference constant="true" species="M_ura[e]" stoichiometry="1"/>
        </listOfReactants>
      </reaction>
      <reaction fast="false" id="R_EX_val-L(e)" reversible="false" name="L-Valine exchange" fbc:upperFluxBound="cobra_default_ub" fbc:lowerFluxBound="cobra_0_bound">
        <listOfReactants>
          <speciesReference constant="true" species="M_val-L[e]" stoichiometry="1"/>
        </listOfReactants>
      </reaction>
      <reaction fast="false" id="R_EX_xan(e)" reversible="false" name="Xanthine exchange" fbc:upperFluxBound="cobra_default_ub" fbc:lowerFluxBound="cobra_0_bound">
        <listOfReactants>
          <speciesReference constant="true" species="M_xan[e]" stoichiometry="1"/>
        </listOfReactants>
      </reaction>
      <reaction fast="false" id="R_EX_xyl-D(e)" reversible="false" name="D-Xylose exchange" fbc:upperFluxBound="cobra_default_ub" fbc:lowerFluxBound="cobra_0_bound">
        <listOfReactants>
          <speciesReference constant="true" species="M_xyl-D[e]" stoichiometry="1"/>
        </listOfReactants>
      </reaction>
      <reaction fast="false" id="R_EX_zn2(e)" reversible="true" name="Zinc exchange" fbc:upperFluxBound="cobra_default_ub" fbc:lowerFluxBound="cobra_default_lb">
        <listOfReactants>
          <speciesReference constant="true" species="M_zn2[e]" stoichiometry="1"/>
        </listOfReactants>
      </reaction>
      <reaction fast="false" id="R_3HAD100" reversible="false" name="3-hydroxyacyl-[acyl-carrier-protein] dehydratase (n-C10:0)" fbc:upperFluxBound="cobra_default_ub" fbc:lowerFluxBound="cobra_0_bound">
        <listOfReactants>
          <speciesReference constant="true" species="M_3hdecACP[c]" stoichiometry="1"/>
        </listOfReactants>
        <listOfProducts>
          <speciesReference constant="true" species="M_h2o[c]" stoichiometry="1"/>
          <speciesReference constant="true" species="M_tdec2eACP[c]" stoichiometry="1"/>
        </listOfProducts>
        <fbc:geneProductAssociation>
          <fbc:geneProductRef fbc:geneProduct="G_CLJU_c42130"/>
        </fbc:geneProductAssociation>
      </reaction>
      <reaction fast="false" id="R_3HAD120" reversible="false" name="3-hydroxyacyl-[acyl-carrier-protein] dehydratase (n-C12:0)" fbc:upperFluxBound="cobra_default_ub" fbc:lowerFluxBound="cobra_0_bound">
        <listOfReactants>
          <speciesReference constant="true" species="M_3hddecACP[c]" stoichiometry="1"/>
        </listOfReactants>
        <listOfProducts>
          <speciesReference constant="true" species="M_h2o[c]" stoichiometry="1"/>
          <speciesReference constant="true" species="M_tddec2eACP[c]" stoichiometry="1"/>
        </listOfProducts>
        <fbc:geneProductAssociation>
          <fbc:geneProductRef fbc:geneProduct="G_CLJU_c42130"/>
        </fbc:geneProductAssociation>
      </reaction>
      <reaction fast="false" id="R_3HAD121" reversible="false" name="3-hydroxyacyl-[acyl-carrier-protein] dehydratase (n-C12:1)" fbc:upperFluxBound="cobra_default_ub" fbc:lowerFluxBound="cobra_0_bound">
        <listOfReactants>
          <speciesReference constant="true" species="M_3hcddec5eACP[c]" stoichiometry="1"/>
        </listOfReactants>
        <listOfProducts>
          <speciesReference constant="true" species="M_h2o[c]" stoichiometry="1"/>
          <speciesReference constant="true" species="M_t3c5ddeceACP[c]" stoichiometry="1"/>
        </listOfProducts>
        <fbc:geneProductAssociation>
          <fbc:geneProductRef fbc:geneProduct="G_CLJU_c42130"/>
        </fbc:geneProductAssociation>
      </reaction>
      <reaction fast="false" id="R_3HAD140" reversible="false" name="3-hydroxyacyl-[acyl-carrier-protein] dehydratase (n-C14:0)" fbc:upperFluxBound="cobra_default_ub" fbc:lowerFluxBound="cobra_0_bound">
        <listOfReactants>
          <speciesReference constant="true" species="M_3hmrsACP[c]" stoichiometry="1"/>
        </listOfReactants>
        <listOfProducts>
          <speciesReference constant="true" species="M_h2o[c]" stoichiometry="1"/>
          <speciesReference constant="true" species="M_tmrs2eACP[c]" stoichiometry="1"/>
        </listOfProducts>
        <fbc:geneProductAssociation>
          <fbc:geneProductRef fbc:geneProduct="G_CLJU_c42130"/>
        </fbc:geneProductAssociation>
      </reaction>
      <reaction fast="false" id="R_3HAD141" reversible="false" name="3-hydroxyacyl-[acyl-carrier-protein] dehydratase (n-C14:1)" fbc:upperFluxBound="cobra_default_ub" fbc:lowerFluxBound="cobra_0_bound">
        <listOfReactants>
          <speciesReference constant="true" species="M_3hcmrs7eACP[c]" stoichiometry="1"/>
        </listOfReactants>
        <listOfProducts>
          <speciesReference constant="true" species="M_h2o[c]" stoichiometry="1"/>
          <speciesReference constant="true" species="M_t3c7mrseACP[c]" stoichiometry="1"/>
        </listOfProducts>
        <fbc:geneProductAssociation>
          <fbc:geneProductRef fbc:geneProduct="G_CLJU_c42130"/>
        </fbc:geneProductAssociation>
      </reaction>
      <reaction fast="false" id="R_3HAD160" reversible="false" name="3-hydroxyacyl-[acyl-carrier-protein] dehydratase (n-C16:0)" fbc:upperFluxBound="cobra_default_ub" fbc:lowerFluxBound="cobra_0_bound">
        <listOfReactants>
          <speciesReference constant="true" species="M_3hpalmACP[c]" stoichiometry="1"/>
        </listOfReactants>
        <listOfProducts>
          <speciesReference constant="true" species="M_h2o[c]" stoichiometry="1"/>
          <speciesReference constant="true" species="M_tpalm2eACP[c]" stoichiometry="1"/>
        </listOfProducts>
        <fbc:geneProductAssociation>
          <fbc:geneProductRef fbc:geneProduct="G_CLJU_c42130"/>
        </fbc:geneProductAssociation>
      </reaction>
      <reaction fast="false" id="R_3HAD161" reversible="false" name="3-hydroxyacyl-[acyl-carrier-protein] dehydratase (n-C16:1)" fbc:upperFluxBound="cobra_default_ub" fbc:lowerFluxBound="cobra_0_bound">
        <listOfReactants>
          <speciesReference constant="true" species="M_3hcpalm9eACP[c]" stoichiometry="1"/>
        </listOfReactants>
        <listOfProducts>
          <speciesReference constant="true" species="M_h2o[c]" stoichiometry="1"/>
          <speciesReference constant="true" species="M_t3c9palmeACP[c]" stoichiometry="1"/>
        </listOfProducts>
        <fbc:geneProductAssociation>
          <fbc:geneProductRef fbc:geneProduct="G_CLJU_c42130"/>
        </fbc:geneProductAssociation>
      </reaction>
      <reaction fast="false" id="R_3HAD180" reversible="false" name="3-hydroxyacyl-[acyl-carrier-protein] dehydratase (n-C18:0)" fbc:upperFluxBound="cobra_default_ub" fbc:lowerFluxBound="cobra_0_bound">
        <listOfReactants>
          <speciesReference constant="true" species="M_3hoctaACP[c]" stoichiometry="1"/>
        </listOfReactants>
        <listOfProducts>
          <speciesReference constant="true" species="M_h2o[c]" stoichiometry="1"/>
          <speciesReference constant="true" species="M_toctd2eACP[c]" stoichiometry="1"/>
        </listOfProducts>
        <fbc:geneProductAssociation>
          <fbc:geneProductRef fbc:geneProduct="G_CLJU_c42130"/>
        </fbc:geneProductAssociation>
      </reaction>
      <reaction fast="false" id="R_3HAD181" reversible="false" name="3-hydroxyacyl-[acyl-carrier-protein] dehydratase (n-C18:1)" fbc:upperFluxBound="cobra_default_ub" fbc:lowerFluxBound="cobra_0_bound">
        <listOfReactants>
          <speciesReference constant="true" species="M_3hcvac11eACP[c]" stoichiometry="1"/>
        </listOfReactants>
        <listOfProducts>
          <speciesReference constant="true" species="M_h2o[c]" stoichiometry="1"/>
          <speciesReference constant="true" species="M_t3c11vaceACP[c]" stoichiometry="1"/>
        </listOfProducts>
        <fbc:geneProductAssociation>
          <fbc:geneProductRef fbc:geneProduct="G_CLJU_c42130"/>
        </fbc:geneProductAssociation>
      </reaction>
      <reaction fast="false" id="R_3HAD40" reversible="false" name="3-hydroxyacyl-[acyl-carrier-protein] dehydratase (n-C4:0)" fbc:upperFluxBound="cobra_default_ub" fbc:lowerFluxBound="cobra_0_bound">
        <listOfReactants>
          <speciesReference constant="true" species="M_3haACP[c]" stoichiometry="1"/>
        </listOfReactants>
        <listOfProducts>
          <speciesReference constant="true" species="M_but2eACP[c]" stoichiometry="1"/>
          <speciesReference constant="true" species="M_h2o[c]" stoichiometry="1"/>
        </listOfProducts>
        <fbc:geneProductAssociation>
          <fbc:geneProductRef fbc:geneProduct="G_CLJU_c42130"/>
        </fbc:geneProductAssociation>
      </reaction>
      <reaction fast="false" id="R_3HAD60" reversible="false" name="3-hydroxyacyl-[acyl-carrier-protein] dehydratase (n-C6:0)" fbc:upperFluxBound="cobra_default_ub" fbc:lowerFluxBound="cobra_0_bound">
        <listOfReactants>
          <speciesReference constant="true" species="M_3hhexACP[c]" stoichiometry="1"/>
        </listOfReactants>
        <listOfProducts>
          <speciesReference constant="true" species="M_h2o[c]" stoichiometry="1"/>
          <speciesReference constant="true" species="M_thex2eACP[c]" stoichiometry="1"/>
        </listOfProducts>
        <fbc:geneProductAssociation>
          <fbc:geneProductRef fbc:geneProduct="G_CLJU_c42130"/>
        </fbc:geneProductAssociation>
      </reaction>
      <reaction fast="false" id="R_3HAD80" reversible="false" name="3-hydroxyacyl-[acyl-carrier-protein] dehydratase (n-C8:0)" fbc:upperFluxBound="cobra_default_ub" fbc:lowerFluxBound="cobra_0_bound">
        <listOfReactants>
          <speciesReference constant="true" species="M_3hoctACP[c]" stoichiometry="1"/>
        </listOfReactants>
        <listOfProducts>
          <speciesReference constant="true" species="M_h2o[c]" stoichiometry="1"/>
          <speciesReference constant="true" species="M_toct2eACP[c]" stoichiometry="1"/>
        </listOfProducts>
        <fbc:geneProductAssociation>
          <fbc:geneProductRef fbc:geneProduct="G_CLJU_c42130"/>
        </fbc:geneProductAssociation>
      </reaction>
      <reaction fast="false" id="R_3OAR100" reversible="true" name="3-oxoacyl-[acyl-carrier-protein] reductase (n-C10:0)" fbc:upperFluxBound="cobra_default_ub" fbc:lowerFluxBound="cobra_default_lb">
        <listOfReactants>
          <speciesReference constant="true" species="M_3odecACP[c]" stoichiometry="1"/>
          <speciesReference constant="true" species="M_h[c]" stoichiometry="1"/>
          <speciesReference constant="true" species="M_nadph[c]" stoichiometry="1"/>
        </listOfReactants>
        <listOfProducts>
          <speciesReference constant="true" species="M_3hdecACP[c]" stoichiometry="1"/>
          <speciesReference constant="true" species="M_nadp[c]" stoichiometry="1"/>
        </listOfProducts>
        <fbc:geneProductAssociation>
          <fbc:or>
            <fbc:geneProductRef fbc:geneProduct="G_CLJU_c34940"/>
            <fbc:geneProductRef fbc:geneProduct="G_CLJU_c42160"/>
          </fbc:or>
        </fbc:geneProductAssociation>
      </reaction>
      <reaction fast="false" id="R_3OAR120" reversible="true" name="3-oxoacyl-[acyl-carrier-protein] reductase (n-C12:0)" fbc:upperFluxBound="cobra_default_ub" fbc:lowerFluxBound="cobra_default_lb">
        <listOfReactants>
          <speciesReference constant="true" species="M_3oddecACP[c]" stoichiometry="1"/>
          <speciesReference constant="true" species="M_h[c]" stoichiometry="1"/>
          <speciesReference constant="true" species="M_nadph[c]" stoichiometry="1"/>
        </listOfReactants>
        <listOfProducts>
          <speciesReference constant="true" species="M_3hddecACP[c]" stoichiometry="1"/>
          <speciesReference constant="true" species="M_nadp[c]" stoichiometry="1"/>
        </listOfProducts>
        <fbc:geneProductAssociation>
          <fbc:or>
            <fbc:geneProductRef fbc:geneProduct="G_CLJU_c34940"/>
            <fbc:geneProductRef fbc:geneProduct="G_CLJU_c42160"/>
          </fbc:or>
        </fbc:geneProductAssociation>
      </reaction>
      <reaction fast="false" id="R_3OAR121" reversible="false" name="3-oxoacyl-[acyl-carrier-protein] reductase (n-C12:1)" fbc:upperFluxBound="cobra_default_ub" fbc:lowerFluxBound="cobra_0_bound">
        <listOfReactants>
          <speciesReference constant="true" species="M_3ocddec5eACP[c]" stoichiometry="1"/>
          <speciesReference constant="true" species="M_h[c]" stoichiometry="1"/>
          <speciesReference constant="true" species="M_nadph[c]" stoichiometry="1"/>
        </listOfReactants>
        <listOfProducts>
          <speciesReference constant="true" species="M_3hcddec5eACP[c]" stoichiometry="1"/>
          <speciesReference constant="true" species="M_nadp[c]" stoichiometry="1"/>
        </listOfProducts>
        <fbc:geneProductAssociation>
          <fbc:or>
            <fbc:geneProductRef fbc:geneProduct="G_CLJU_c34940"/>
            <fbc:geneProductRef fbc:geneProduct="G_CLJU_c42160"/>
          </fbc:or>
        </fbc:geneProductAssociation>
      </reaction>
      <reaction fast="false" id="R_3OAR140" reversible="true" name="3-oxoacyl-[acyl-carrier-protein] reductase (n-C14:0)" fbc:upperFluxBound="cobra_default_ub" fbc:lowerFluxBound="cobra_default_lb">
        <listOfReactants>
          <speciesReference constant="true" species="M_3omrsACP[c]" stoichiometry="1"/>
          <speciesReference constant="true" species="M_h[c]" stoichiometry="1"/>
          <speciesReference constant="true" species="M_nadph[c]" stoichiometry="1"/>
        </listOfReactants>
        <listOfProducts>
          <speciesReference constant="true" species="M_3hmrsACP[c]" stoichiometry="1"/>
          <speciesReference constant="true" species="M_nadp[c]" stoichiometry="1"/>
        </listOfProducts>
        <fbc:geneProductAssociation>
          <fbc:or>
            <fbc:geneProductRef fbc:geneProduct="G_CLJU_c34940"/>
            <fbc:geneProductRef fbc:geneProduct="G_CLJU_c42160"/>
          </fbc:or>
        </fbc:geneProductAssociation>
      </reaction>
      <reaction fast="false" id="R_3OAR141" reversible="false" name="3-oxoacyl-[acyl-carrier-protein] reductase (n-C14:1)" fbc:upperFluxBound="cobra_default_ub" fbc:lowerFluxBound="cobra_0_bound">
        <listOfReactants>
          <speciesReference constant="true" species="M_3ocmrs7eACP[c]" stoichiometry="1"/>
          <speciesReference constant="true" species="M_h[c]" stoichiometry="1"/>
          <speciesReference constant="true" species="M_nadph[c]" stoichiometry="1"/>
        </listOfReactants>
        <listOfProducts>
          <speciesReference constant="true" species="M_3hcmrs7eACP[c]" stoichiometry="1"/>
          <speciesReference constant="true" species="M_nadp[c]" stoichiometry="1"/>
        </listOfProducts>
        <fbc:geneProductAssociation>
          <fbc:or>
            <fbc:geneProductRef fbc:geneProduct="G_CLJU_c34940"/>
            <fbc:geneProductRef fbc:geneProduct="G_CLJU_c42160"/>
          </fbc:or>
        </fbc:geneProductAssociation>
      </reaction>
      <reaction fast="false" id="R_3OAR160" reversible="true" name="3-oxoacyl-[acyl-carrier-protein] reductase (n-C16:0)" fbc:upperFluxBound="cobra_default_ub" fbc:lowerFluxBound="cobra_default_lb">
        <listOfReactants>
          <speciesReference constant="true" species="M_3opalmACP[c]" stoichiometry="1"/>
          <speciesReference constant="true" species="M_h[c]" stoichiometry="1"/>
          <speciesReference constant="true" species="M_nadph[c]" stoichiometry="1"/>
        </listOfReactants>
        <listOfProducts>
          <speciesReference constant="true" species="M_3hpalmACP[c]" stoichiometry="1"/>
          <speciesReference constant="true" species="M_nadp[c]" stoichiometry="1"/>
        </listOfProducts>
        <fbc:geneProductAssociation>
          <fbc:or>
            <fbc:geneProductRef fbc:geneProduct="G_CLJU_c42160"/>
            <fbc:geneProductRef fbc:geneProduct="G_CLJU_c34940"/>
          </fbc:or>
        </fbc:geneProductAssociation>
      </reaction>
      <reaction fast="false" id="R_3OAR161" reversible="false" name="3-oxoacyl-[acyl-carrier-protein] reductase (n-C16:1)" fbc:upperFluxBound="cobra_default_ub" fbc:lowerFluxBound="cobra_0_bound">
        <listOfReactants>
          <speciesReference constant="true" species="M_3ocpalm9eACP[c]" stoichiometry="1"/>
          <speciesReference constant="true" species="M_h[c]" stoichiometry="1"/>
          <speciesReference constant="true" species="M_nadph[c]" stoichiometry="1"/>
        </listOfReactants>
        <listOfProducts>
          <speciesReference constant="true" species="M_3hcpalm9eACP[c]" stoichiometry="1"/>
          <speciesReference constant="true" species="M_nadp[c]" stoichiometry="1"/>
        </listOfProducts>
        <fbc:geneProductAssociation>
          <fbc:or>
            <fbc:geneProductRef fbc:geneProduct="G_CLJU_c42160"/>
            <fbc:geneProductRef fbc:geneProduct="G_CLJU_c34940"/>
          </fbc:or>
        </fbc:geneProductAssociation>
      </reaction>
      <reaction fast="false" id="R_3OAR180" reversible="true" name="3-oxoacyl-[acyl-carrier-protein] reductase (n-C18:0)" fbc:upperFluxBound="cobra_default_ub" fbc:lowerFluxBound="cobra_default_lb">
        <listOfReactants>
          <speciesReference constant="true" species="M_3ooctdACP[c]" stoichiometry="1"/>
          <speciesReference constant="true" species="M_h[c]" stoichiometry="1"/>
          <speciesReference constant="true" species="M_nadph[c]" stoichiometry="1"/>
        </listOfReactants>
        <listOfProducts>
          <speciesReference constant="true" species="M_3hoctaACP[c]" stoichiometry="1"/>
          <speciesReference constant="true" species="M_nadp[c]" stoichiometry="1"/>
        </listOfProducts>
        <fbc:geneProductAssociation>
          <fbc:or>
            <fbc:geneProductRef fbc:geneProduct="G_CLJU_c42160"/>
            <fbc:geneProductRef fbc:geneProduct="G_CLJU_c34940"/>
          </fbc:or>
        </fbc:geneProductAssociation>
      </reaction>
      <reaction fast="false" id="R_3OAR181" reversible="false" name="3-oxoacyl-[acyl-carrier-protein] reductase (n-C18:1)" fbc:upperFluxBound="cobra_default_ub" fbc:lowerFluxBound="cobra_0_bound">
        <listOfReactants>
          <speciesReference constant="true" species="M_3ocvac11eACP[c]" stoichiometry="1"/>
          <speciesReference constant="true" species="M_h[c]" stoichiometry="1"/>
          <speciesReference constant="true" species="M_nadph[c]" stoichiometry="1"/>
        </listOfReactants>
        <listOfProducts>
          <speciesReference constant="true" species="M_3hcvac11eACP[c]" stoichiometry="1"/>
          <speciesReference constant="true" species="M_nadp[c]" stoichiometry="1"/>
        </listOfProducts>
        <fbc:geneProductAssociation>
          <fbc:or>
            <fbc:geneProductRef fbc:geneProduct="G_CLJU_c42160"/>
            <fbc:geneProductRef fbc:geneProduct="G_CLJU_c34940"/>
          </fbc:or>
        </fbc:geneProductAssociation>
      </reaction>
      <reaction fast="false" id="R_3OAR40" reversible="true" name="3-oxoacyl-[acyl-carrier-protein] reductase (n-C4:0)" fbc:upperFluxBound="cobra_default_ub" fbc:lowerFluxBound="cobra_default_lb">
        <listOfReactants>
          <speciesReference constant="true" species="M_actACP[c]" stoichiometry="1"/>
          <speciesReference constant="true" species="M_h[c]" stoichiometry="1"/>
          <speciesReference constant="true" species="M_nadph[c]" stoichiometry="1"/>
        </listOfReactants>
        <listOfProducts>
          <speciesReference constant="true" species="M_3haACP[c]" stoichiometry="1"/>
          <speciesReference constant="true" species="M_nadp[c]" stoichiometry="1"/>
        </listOfProducts>
        <fbc:geneProductAssociation>
          <fbc:or>
            <fbc:geneProductRef fbc:geneProduct="G_CLJU_c34940"/>
            <fbc:geneProductRef fbc:geneProduct="G_CLJU_c42160"/>
          </fbc:or>
        </fbc:geneProductAssociation>
      </reaction>
      <reaction fast="false" id="R_3OAR60" reversible="true" name="3-oxoacyl-[acyl-carrier-protein] reductase (n-C6:0)" fbc:upperFluxBound="cobra_default_ub" fbc:lowerFluxBound="cobra_default_lb">
        <listOfReactants>
          <speciesReference constant="true" species="M_3ohexACP[c]" stoichiometry="1"/>
          <speciesReference constant="true" species="M_h[c]" stoichiometry="1"/>
          <speciesReference constant="true" species="M_nadph[c]" stoichiometry="1"/>
        </listOfReactants>
        <listOfProducts>
          <speciesReference constant="true" species="M_3hhexACP[c]" stoichiometry="1"/>
          <speciesReference constant="true" species="M_nadp[c]" stoichiometry="1"/>
        </listOfProducts>
        <fbc:geneProductAssociation>
          <fbc:or>
            <fbc:geneProductRef fbc:geneProduct="G_CLJU_c34940"/>
            <fbc:geneProductRef fbc:geneProduct="G_CLJU_c42160"/>
          </fbc:or>
        </fbc:geneProductAssociation>
      </reaction>
      <reaction fast="false" id="R_3OAR80" reversible="true" name="3-oxoacyl-[acyl-carrier-protein] reductase (n-C8:0)" fbc:upperFluxBound="cobra_default_ub" fbc:lowerFluxBound="cobra_default_lb">
        <listOfReactants>
          <speciesReference constant="true" species="M_3ooctACP[c]" stoichiometry="1"/>
          <speciesReference constant="true" species="M_h[c]" stoichiometry="1"/>
          <speciesReference constant="true" species="M_nadph[c]" stoichiometry="1"/>
        </listOfReactants>
        <listOfProducts>
          <speciesReference constant="true" species="M_3hoctACP[c]" stoichiometry="1"/>
          <speciesReference constant="true" species="M_nadp[c]" stoichiometry="1"/>
        </listOfProducts>
        <fbc:geneProductAssociation>
          <fbc:or>
            <fbc:geneProductRef fbc:geneProduct="G_CLJU_c34940"/>
            <fbc:geneProductRef fbc:geneProduct="G_CLJU_c42160"/>
          </fbc:or>
        </fbc:geneProductAssociation>
      </reaction>
      <reaction fast="false" id="R_3OAS100" reversible="false" name="3-oxoacyl-[acyl-carrier-protein] synthase (n-C10:0)" fbc:upperFluxBound="cobra_default_ub" fbc:lowerFluxBound="cobra_0_bound">
        <listOfReactants>
          <speciesReference constant="true" species="M_h[c]" stoichiometry="1"/>
          <speciesReference constant="true" species="M_malACP[c]" stoichiometry="1"/>
          <speciesReference constant="true" species="M_ocACP[c]" stoichiometry="1"/>
        </listOfReactants>
        <listOfProducts>
          <speciesReference constant="true" species="M_3odecACP[c]" stoichiometry="1"/>
          <speciesReference constant="true" species="M_ACP[c]" stoichiometry="1"/>
          <speciesReference constant="true" species="M_co2[c]" stoichiometry="1"/>
        </listOfProducts>
        <fbc:geneProductAssociation>
          <fbc:geneProductRef fbc:geneProduct="G_CLJU_c42150"/>
        </fbc:geneProductAssociation>
      </reaction>
      <reaction fast="false" id="R_3OAS120" reversible="false" name="3-oxoacyl-[acyl-carrier-protein] synthase (n-C12:0)" fbc:upperFluxBound="cobra_default_ub" fbc:lowerFluxBound="cobra_0_bound">
        <listOfReactants>
          <speciesReference constant="true" species="M_dcaACP[c]" stoichiometry="1"/>
          <speciesReference constant="true" species="M_h[c]" stoichiometry="1"/>
          <speciesReference constant="true" species="M_malACP[c]" stoichiometry="1"/>
        </listOfReactants>
        <listOfProducts>
          <speciesReference constant="true" species="M_3oddecACP[c]" stoichiometry="1"/>
          <speciesReference constant="true" species="M_ACP[c]" stoichiometry="1"/>
          <speciesReference constant="true" species="M_co2[c]" stoichiometry="1"/>
        </listOfProducts>
        <fbc:geneProductAssociation>
          <fbc:geneProductRef fbc:geneProduct="G_CLJU_c42150"/>
        </fbc:geneProductAssociation>
      </reaction>
      <reaction fast="false" id="R_3OAS121" reversible="false" name="3-oxoacyl-[acyl-carrier-protein] synthase (n-C12:1)" fbc:upperFluxBound="cobra_default_ub" fbc:lowerFluxBound="cobra_0_bound">
        <listOfReactants>
          <speciesReference constant="true" species="M_cdec3eACP[c]" stoichiometry="1"/>
          <speciesReference constant="true" species="M_h[c]" stoichiometry="1"/>
          <speciesReference constant="true" species="M_malACP[c]" stoichiometry="1"/>
        </listOfReactants>
        <listOfProducts>
          <speciesReference constant="true" species="M_3ocddec5eACP[c]" stoichiometry="1"/>
          <speciesReference constant="true" species="M_ACP[c]" stoichiometry="1"/>
          <speciesReference constant="true" species="M_co2[c]" stoichiometry="1"/>
        </listOfProducts>
        <fbc:geneProductAssociation>
          <fbc:geneProductRef fbc:geneProduct="G_CLJU_c42150"/>
        </fbc:geneProductAssociation>
      </reaction>
      <reaction fast="false" id="R_3OAS140" reversible="false" name="3-oxoacyl-[acyl-carrier-protein] synthase (n-C14:0)" fbc:upperFluxBound="cobra_default_ub" fbc:lowerFluxBound="cobra_0_bound">
        <listOfReactants>
          <speciesReference constant="true" species="M_ddcaACP[c]" stoichiometry="1"/>
          <speciesReference constant="true" species="M_h[c]" stoichiometry="1"/>
          <speciesReference constant="true" species="M_malACP[c]" stoichiometry="1"/>
        </listOfReactants>
        <listOfProducts>
          <speciesReference constant="true" species="M_3omrsACP[c]" stoichiometry="1"/>
          <speciesReference constant="true" species="M_ACP[c]" stoichiometry="1"/>
          <speciesReference constant="true" species="M_co2[c]" stoichiometry="1"/>
        </listOfProducts>
        <fbc:geneProductAssociation>
          <fbc:geneProductRef fbc:geneProduct="G_CLJU_c42150"/>
        </fbc:geneProductAssociation>
      </reaction>
      <reaction fast="false" id="R_3OAS141" reversible="false" name="3-oxoacyl-[acyl-carrier-protein] synthase (n-C14:1)" fbc:upperFluxBound="cobra_default_ub" fbc:lowerFluxBound="cobra_0_bound">
        <listOfReactants>
          <speciesReference constant="true" species="M_cddec5eACP[c]" stoichiometry="1"/>
          <speciesReference constant="true" species="M_h[c]" stoichiometry="1"/>
          <speciesReference constant="true" species="M_malACP[c]" stoichiometry="1"/>
        </listOfReactants>
        <listOfProducts>
          <speciesReference constant="true" species="M_3ocmrs7eACP[c]" stoichiometry="1"/>
          <speciesReference constant="true" species="M_ACP[c]" stoichiometry="1"/>
          <speciesReference constant="true" species="M_co2[c]" stoichiometry="1"/>
        </listOfProducts>
        <fbc:geneProductAssociation>
          <fbc:geneProductRef fbc:geneProduct="G_CLJU_c42150"/>
        </fbc:geneProductAssociation>
      </reaction>
      <reaction fast="false" id="R_3OAS160" reversible="false" name="3-oxoacyl-[acyl-carrier-protein] synthase (n-C16:0)" fbc:upperFluxBound="cobra_default_ub" fbc:lowerFluxBound="cobra_0_bound">
        <listOfReactants>
          <speciesReference constant="true" species="M_h[c]" stoichiometry="1"/>
          <speciesReference constant="true" species="M_malACP[c]" stoichiometry="1"/>
          <speciesReference constant="true" species="M_myrsACP[c]" stoichiometry="1"/>
        </listOfReactants>
        <listOfProducts>
          <speciesReference constant="true" species="M_3opalmACP[c]" stoichiometry="1"/>
          <speciesReference constant="true" species="M_ACP[c]" stoichiometry="1"/>
          <speciesReference constant="true" species="M_co2[c]" stoichiometry="1"/>
        </listOfProducts>
        <fbc:geneProductAssociation>
          <fbc:geneProductRef fbc:geneProduct="G_CLJU_c42150"/>
        </fbc:geneProductAssociation>
      </reaction>
      <reaction fast="false" id="R_3OAS161" reversible="false" name="3-oxoacyl-[acyl-carrier-protein] synthase (n-C16:1)" fbc:upperFluxBound="cobra_default_ub" fbc:lowerFluxBound="cobra_0_bound">
        <listOfReactants>
          <speciesReference constant="true" species="M_h[c]" stoichiometry="1"/>
          <speciesReference constant="true" species="M_malACP[c]" stoichiometry="1"/>
          <speciesReference constant="true" species="M_tdeACP[c]" stoichiometry="1"/>
        </listOfReactants>
        <listOfProducts>
          <speciesReference constant="true" species="M_3ocpalm9eACP[c]" stoichiometry="1"/>
          <speciesReference constant="true" species="M_ACP[c]" stoichiometry="1"/>
          <speciesReference constant="true" species="M_co2[c]" stoichiometry="1"/>
        </listOfProducts>
        <fbc:geneProductAssociation>
          <fbc:geneProductRef fbc:geneProduct="G_CLJU_c42150"/>
        </fbc:geneProductAssociation>
      </reaction>
      <reaction fast="false" id="R_3OAS180" reversible="false" name="3-oxoacyl-[acyl-carrier-protein] synthase (n-C18:0)" fbc:upperFluxBound="cobra_default_ub" fbc:lowerFluxBound="cobra_0_bound">
        <listOfReactants>
          <speciesReference constant="true" species="M_h[c]" stoichiometry="1"/>
          <speciesReference constant="true" species="M_malACP[c]" stoichiometry="1"/>
          <speciesReference constant="true" species="M_palmACP[c]" stoichiometry="1"/>
        </listOfReactants>
        <listOfProducts>
          <speciesReference constant="true" species="M_3ooctdACP[c]" stoichiometry="1"/>
          <speciesReference constant="true" species="M_ACP[c]" stoichiometry="1"/>
          <speciesReference constant="true" species="M_co2[c]" stoichiometry="1"/>
        </listOfProducts>
        <fbc:geneProductAssociation>
          <fbc:geneProductRef fbc:geneProduct="G_CLJU_c42150"/>
        </fbc:geneProductAssociation>
      </reaction>
      <reaction fast="false" id="R_3OAS181" reversible="false" name="3-oxoacyl-[acyl-carrier-protein] synthase (n-C18:1)" fbc:upperFluxBound="cobra_default_ub" fbc:lowerFluxBound="cobra_0_bound">
        <listOfReactants>
          <speciesReference constant="true" species="M_h[c]" stoichiometry="1"/>
          <speciesReference constant="true" species="M_hdeACP[c]" stoichiometry="1"/>
          <speciesReference constant="true" species="M_malACP[c]" stoichiometry="1"/>
        </listOfReactants>
        <listOfProducts>
          <speciesReference constant="true" species="M_3ocvac11eACP[c]" stoichiometry="1"/>
          <speciesReference constant="true" species="M_ACP[c]" stoichiometry="1"/>
          <speciesReference constant="true" species="M_co2[c]" stoichiometry="1"/>
        </listOfProducts>
        <fbc:geneProductAssociation>
          <fbc:geneProductRef fbc:geneProduct="G_CLJU_c42150"/>
        </fbc:geneProductAssociation>
      </reaction>
      <reaction fast="false" id="R_3OAS60" reversible="false" name="3-oxoacyl-[acyl-carrier-protein] synthase (n-C6:0)" fbc:upperFluxBound="cobra_default_ub" fbc:lowerFluxBound="cobra_0_bound">
        <listOfReactants>
          <speciesReference constant="true" species="M_butACP[c]" stoichiometry="1"/>
          <speciesReference constant="true" species="M_h[c]" stoichiometry="1"/>
          <speciesReference constant="true" species="M_malACP[c]" stoichiometry="1"/>
        </listOfReactants>
        <listOfProducts>
          <speciesReference constant="true" species="M_3ohexACP[c]" stoichiometry="1"/>
          <speciesReference constant="true" species="M_ACP[c]" stoichiometry="1"/>
          <speciesReference constant="true" species="M_co2[c]" stoichiometry="1"/>
        </listOfProducts>
        <fbc:geneProductAssociation>
          <fbc:geneProductRef fbc:geneProduct="G_CLJU_c42150"/>
        </fbc:geneProductAssociation>
      </reaction>
      <reaction fast="false" id="R_3OAS80" reversible="false" name="3-oxoacyl-[acyl-carrier-protein] synthase (n-C8:0)" fbc:upperFluxBound="cobra_default_ub" fbc:lowerFluxBound="cobra_0_bound">
        <listOfReactants>
          <speciesReference constant="true" species="M_h[c]" stoichiometry="1"/>
          <speciesReference constant="true" species="M_hexACP[c]" stoichiometry="1"/>
          <speciesReference constant="true" species="M_malACP[c]" stoichiometry="1"/>
        </listOfReactants>
        <listOfProducts>
          <speciesReference constant="true" species="M_3ooctACP[c]" stoichiometry="1"/>
          <speciesReference constant="true" species="M_ACP[c]" stoichiometry="1"/>
          <speciesReference constant="true" species="M_co2[c]" stoichiometry="1"/>
        </listOfProducts>
        <fbc:geneProductAssociation>
          <fbc:geneProductRef fbc:geneProduct="G_CLJU_c42150"/>
        </fbc:geneProductAssociation>
      </reaction>
      <reaction fast="false" id="R_4HTHRS" reversible="false" name="4-Hydroxy-L-threonine synthase" fbc:upperFluxBound="cobra_default_ub" fbc:lowerFluxBound="cobra_0_bound">
        <listOfReactants>
          <speciesReference constant="true" species="M_h2o[c]" stoichiometry="1"/>
          <speciesReference constant="true" species="M_phthr[c]" stoichiometry="1"/>
        </listOfReactants>
        <listOfProducts>
          <speciesReference constant="true" species="M_4hthr[c]" stoichiometry="1"/>
          <speciesReference constant="true" species="M_pi[c]" stoichiometry="1"/>
        </listOfProducts>
        <fbc:geneProductAssociation>
          <fbc:or>
            <fbc:geneProductRef fbc:geneProduct="G_CLJU_c40360"/>
            <fbc:geneProductRef fbc:geneProduct="G_CLJU_c33180"/>
          </fbc:or>
        </fbc:geneProductAssociation>
      </reaction>
      <reaction fast="false" id="R_5HBZIDMT" reversible="false" name="5-hydroxybenzimidazole methyltransferase" fbc:upperFluxBound="cobra_default_ub" fbc:lowerFluxBound="cobra_0_bound">
        <listOfReactants>
          <speciesReference constant="true" species="M_5hbzid[c]" stoichiometry="1"/>
          <speciesReference constant="true" species="M_amet[c]" stoichiometry="2"/>
          <speciesReference constant="true" species="M_nadph[c]" stoichiometry="1"/>
        </listOfReactants>
        <listOfProducts>
          <speciesReference constant="true" species="M_ahcys[c]" stoichiometry="2"/>
          <speciesReference constant="true" species="M_dmbzid[c]" stoichiometry="1"/>
          <speciesReference constant="true" species="M_h2o[c]" stoichiometry="1"/>
          <speciesReference constant="true" species="M_h[c]" stoichiometry="1"/>
          <speciesReference constant="true" species="M_nadp[c]" stoichiometry="1"/>
        </listOfProducts>
      </reaction>
      <reaction fast="false" id="R_5HBZIDS2" reversible="false" name="5-hydroxybenzimidazole synthase" fbc:upperFluxBound="cobra_default_ub" fbc:lowerFluxBound="cobra_0_bound">
        <listOfReactants>
          <speciesReference constant="true" species="M_air[c]" stoichiometry="1"/>
        </listOfReactants>
        <listOfProducts>
          <speciesReference constant="true" species="M_5hbzid[c]" stoichiometry="1"/>
          <speciesReference constant="true" species="M_for[c]" stoichiometry="1"/>
          <speciesReference constant="true" species="M_nh4[c]" stoichiometry="1"/>
          <speciesReference constant="true" species="M_pi[c]" stoichiometry="1"/>
        </listOfProducts>
      </reaction>
      <reaction fast="false" id="R_ABFA" reversible="false" name="Alpha-N-arabinofuranosidase" fbc:upperFluxBound="cobra_default_ub" fbc:lowerFluxBound="cobra_0_bound">
        <listOfReactants>
          <speciesReference constant="true" species="M_araban-L[e]" stoichiometry="1"/>
          <speciesReference constant="true" species="M_h2o[e]" stoichiometry="2"/>
        </listOfReactants>
        <listOfProducts>
          <speciesReference constant="true" species="M_arab-L[e]" stoichiometry="3"/>
        </listOfProducts>
        <fbc:geneProductAssociation>
          <fbc:geneProductRef fbc:geneProduct="G_CLJU_c01240"/>
        </fbc:geneProductAssociation>
      </reaction>
      <reaction fast="false" id="R_ABTA" reversible="false" name="4-aminobutyrate transaminase" fbc:upperFluxBound="cobra_default_ub" fbc:lowerFluxBound="cobra_0_bound">
        <listOfReactants>
          <speciesReference constant="true" species="M_4abut[c]" stoichiometry="1"/>
          <speciesReference constant="true" species="M_akg[c]" stoichiometry="1"/>
        </listOfReactants>
        <listOfProducts>
          <speciesReference constant="true" species="M_glu-L[c]" stoichiometry="1"/>
          <speciesReference constant="true" species="M_sucsal[c]" stoichiometry="1"/>
        </listOfProducts>
        <fbc:geneProductAssociation>
          <fbc:geneProductRef fbc:geneProduct="G_CLJU_c20470"/>
        </fbc:geneProductAssociation>
      </reaction>
      <reaction fast="false" id="R_ABUTD" reversible="false" name="Aminobutyraldehyde dehydrogenase" fbc:upperFluxBound="cobra_default_ub" fbc:lowerFluxBound="cobra_0_bound">
        <listOfReactants>
          <speciesReference constant="true" species="M_4abutn[c]" stoichiometry="1"/>
          <speciesReference constant="true" species="M_h2o[c]" stoichiometry="1"/>
          <speciesReference constant="true" species="M_nad[c]" stoichiometry="1"/>
        </listOfReactants>
        <listOfProducts>
          <speciesReference constant="true" species="M_4abut[c]" stoichiometry="1"/>
          <speciesReference constant="true" species="M_h[c]" stoichiometry="2"/>
          <speciesReference constant="true" species="M_nadh[c]" stoichiometry="1"/>
        </listOfProducts>
      </reaction>
      <reaction fast="false" id="R_ACACT1r" reversible="false" name="acetyl-CoA C-acetyltransferase" fbc:upperFluxBound="cobra_0_bound" fbc:lowerFluxBound="cobra_0_bound">
        <listOfReactants>
          <speciesReference constant="true" species="M_accoa[c]" stoichiometry="2"/>
        </listOfReactants>
        <listOfProducts>
          <speciesReference constant="true" species="M_aacoa[c]" stoichiometry="1"/>
          <speciesReference constant="true" species="M_coa[c]" stoichiometry="1"/>
        </listOfProducts>
      </reaction>
      <reaction fast="false" id="R_ACALD" reversible="true" name="acetaldehyde dehydrogenase (acetylating)" fbc:upperFluxBound="cobra_0_bound" fbc:lowerFluxBound="cobra_default_lb">
        <listOfReactants>
          <speciesReference constant="true" species="M_acald[c]" stoichiometry="1"/>
          <speciesReference constant="true" species="M_coa[c]" stoichiometry="1"/>
          <speciesReference constant="true" species="M_nad[c]" stoichiometry="1"/>
        </listOfReactants>
        <listOfProducts>
          <speciesReference constant="true" species="M_accoa[c]" stoichiometry="1"/>
          <speciesReference constant="true" species="M_h[c]" stoichiometry="1"/>
          <speciesReference constant="true" species="M_nadh[c]" stoichiometry="1"/>
        </listOfProducts>
        <fbc:geneProductAssociation>
          <fbc:or>
            <fbc:geneProductRef fbc:geneProduct="G_CLJU_c16510"/>
            <fbc:geneProductRef fbc:geneProduct="G_CLJU_c16520"/>
            <fbc:geneProductRef fbc:geneProduct="G_CLJU_c11960"/>
          </fbc:or>
        </fbc:geneProductAssociation>
      </reaction>
      <reaction fast="false" id="R_ACBIPGT" reversible="false" name="Adenosyl cobinamide phosphate guanyltransferase" fbc:upperFluxBound="cobra_default_ub" fbc:lowerFluxBound="cobra_0_bound">
        <listOfReactants>
          <speciesReference constant="true" species="M_adocbip[c]" stoichiometry="1"/>
          <speciesReference constant="true" species="M_gtp[c]" stoichiometry="1"/>
          <speciesReference constant="true" species="M_h[c]" stoichiometry="1"/>
        </listOfReactants>
        <listOfProducts>
          <speciesReference constant="true" species="M_agdpcbi[c]" stoichiometry="1"/>
          <speciesReference constant="true" species="M_ppi[c]" stoichiometry="1"/>
        </listOfProducts>
        <fbc:geneProductAssociation>
          <fbc:geneProductRef fbc:geneProduct="G_CLJU_c35520"/>
        </fbc:geneProductAssociation>
      </reaction>
      <reaction fast="false" id="R_ACCOAC" reversible="false" name="acetyl-CoA carboxylase" fbc:upperFluxBound="cobra_default_ub" fbc:lowerFluxBound="cobra_0_bound">
        <listOfReactants>
          <speciesReference constant="true" species="M_accoa[c]" stoichiometry="1"/>
          <speciesReference constant="true" species="M_atp[c]" stoichiometry="1"/>
          <speciesReference constant="true" species="M_hco3[c]" stoichiometry="1"/>
        </listOfReactants>
        <listOfProducts>
          <speciesReference constant="true" species="M_adp[c]" stoichiometry="1"/>
          <speciesReference constant="true" species="M_h[c]" stoichiometry="1"/>
          <speciesReference constant="true" species="M_malcoa[c]" stoichiometry="1"/>
          <speciesReference constant="true" species="M_pi[c]" stoichiometry="1"/>
        </listOfProducts>
        <fbc:geneProductAssociation>
          <fbc:and>
            <fbc:geneProductRef fbc:geneProduct="G_CLJU_c42100"/>
            <fbc:geneProductRef fbc:geneProduct="G_CLJU_c42110"/>
            <fbc:geneProductRef fbc:geneProduct="G_CLJU_c42120"/>
            <fbc:geneProductRef fbc:geneProduct="G_CLJU_c42140"/>
          </fbc:and>
        </fbc:geneProductAssociation>
      </reaction>
      <reaction fast="false" id="R_ACGK" reversible="false" name="acetylglutamate kinase" fbc:upperFluxBound="cobra_default_ub" fbc:lowerFluxBound="cobra_0_bound">
        <listOfReactants>
          <speciesReference constant="true" species="M_acglu[c]" stoichiometry="1"/>
          <speciesReference constant="true" species="M_atp[c]" stoichiometry="1"/>
        </listOfReactants>
        <listOfProducts>
          <speciesReference constant="true" species="M_acg5p[c]" stoichiometry="1"/>
          <speciesReference constant="true" species="M_adp[c]" stoichiometry="1"/>
        </listOfProducts>
        <fbc:geneProductAssociation>
          <fbc:geneProductRef fbc:geneProduct="G_CLJU_c21520"/>
        </fbc:geneProductAssociation>
      </reaction>
      <reaction fast="false" id="R_ACGS" reversible="false" name="N-acetylglutamate synthase" fbc:upperFluxBound="cobra_default_ub" fbc:lowerFluxBound="cobra_0_bound">
        <listOfReactants>
          <speciesReference constant="true" species="M_accoa[c]" stoichiometry="1"/>
          <speciesReference constant="true" species="M_glu-L[c]" stoichiometry="1"/>
        </listOfReactants>
        <listOfProducts>
          <speciesReference constant="true" species="M_acglu[c]" stoichiometry="1"/>
          <speciesReference constant="true" species="M_coa[c]" stoichiometry="1"/>
          <speciesReference constant="true" species="M_h[c]" stoichiometry="1"/>
        </listOfProducts>
        <fbc:geneProductAssociation>
          <fbc:geneProductRef fbc:geneProduct="G_CLJU_c21530"/>
        </fbc:geneProductAssociation>
      </reaction>
      <reaction fast="false" id="R_ACHBS" reversible="false" name="2-aceto-2-hydroxybutanoate synthase" fbc:upperFluxBound="cobra_default_ub" fbc:lowerFluxBound="cobra_0_bound">
        <listOfReactants>
          <speciesReference constant="true" species="M_2obut[c]" stoichiometry="1"/>
          <speciesReference constant="true" species="M_h[c]" stoichiometry="1"/>
          <speciesReference constant="true" species="M_pyr[c]" stoichiometry="1"/>
        </listOfReactants>
        <listOfProducts>
          <speciesReference constant="true" species="M_2ahbut[c]" stoichiometry="1"/>
          <speciesReference constant="true" species="M_co2[c]" stoichiometry="1"/>
        </listOfProducts>
        <fbc:geneProductAssociation>
          <fbc:or>
            <fbc:and>
              <fbc:geneProductRef fbc:geneProduct="G_CLJU_c20430"/>
              <fbc:or>
                <fbc:geneProductRef fbc:geneProduct="G_CLJU_c20420"/>
                <fbc:geneProductRef fbc:geneProduct="G_CLJU_c23420"/>
              </fbc:or>
            </fbc:and>
            <fbc:and>
              <fbc:geneProductRef fbc:geneProduct="G_CLJU_c38920"/>
              <fbc:geneProductRef fbc:geneProduct="G_CLJU_c20430"/>
            </fbc:and>
          </fbc:or>
        </fbc:geneProductAssociation>
      </reaction>
      <reaction fast="false" id="R_ACKr" reversible="true" name="acetate kinase" fbc:upperFluxBound="cobra_default_ub" fbc:lowerFluxBound="cobra_default_lb">
        <listOfReactants>
          <speciesReference constant="true" species="M_ac[c]" stoichiometry="1"/>
          <speciesReference constant="true" species="M_atp[c]" stoichiometry="1"/>
        </listOfReactants>
        <listOfProducts>
          <speciesReference constant="true" species="M_actp[c]" stoichiometry="1"/>
          <speciesReference constant="true" species="M_adp[c]" stoichiometry="1"/>
        </listOfProducts>
        <fbc:geneProductAssociation>
          <fbc:geneProductRef fbc:geneProduct="G_CLJU_c12780"/>
        </fbc:geneProductAssociation>
      </reaction>
      <reaction fast="false" id="R_ACLDC" reversible="false" name="acetolactate decarboxylase" fbc:upperFluxBound="cobra_default_ub" fbc:lowerFluxBound="cobra_0_bound">
        <listOfReactants>
          <speciesReference constant="true" species="M_alac-S[c]" stoichiometry="1"/>
          <speciesReference constant="true" species="M_h[c]" stoichiometry="1"/>
        </listOfReactants>
        <listOfProducts>
          <speciesReference constant="true" species="M_actn-R[c]" stoichiometry="1"/>
          <speciesReference constant="true" species="M_co2[c]" stoichiometry="1"/>
        </listOfProducts>
        <fbc:geneProductAssociation>
          <fbc:geneProductRef fbc:geneProduct="G_CLJU_c08380"/>
        </fbc:geneProductAssociation>
      </reaction>
      <reaction fast="false" id="R_ACLS" reversible="false" name="acetolactate synthase" fbc:upperFluxBound="cobra_default_ub" fbc:lowerFluxBound="cobra_0_bound">
        <listOfReactants>
          <speciesReference constant="true" species="M_h[c]" stoichiometry="1"/>
          <speciesReference constant="true" species="M_pyr[c]" stoichiometry="2"/>
        </listOfReactants>
        <listOfProducts>
          <speciesReference constant="true" species="M_alac-S[c]" stoichiometry="1"/>
          <speciesReference constant="true" species="M_co2[c]" stoichiometry="1"/>
        </listOfProducts>
        <fbc:geneProductAssociation>
          <fbc:or>
            <fbc:and>
              <fbc:geneProductRef fbc:geneProduct="G_CLJU_c38920"/>
              <fbc:and>
                <fbc:geneProductRef fbc:geneProduct="G_CLJU_c20430"/>
                <fbc:geneProductRef fbc:geneProduct="G_CLJU_c20430"/>
              </fbc:and>
            </fbc:and>
            <fbc:or>
              <fbc:geneProductRef fbc:geneProduct="G_CLJU_c20420"/>
              <fbc:geneProductRef fbc:geneProduct="G_CLJU_c23420"/>
            </fbc:or>
          </fbc:or>
        </fbc:geneProductAssociation>
      </reaction>
      <reaction fast="false" id="R_ACOAD1z" reversible="false" name="acyl-CoA dehydrogenase (butanoyl-CoA), ferredoxin coupled" fbc:upperFluxBound="cobra_0_bound" fbc:lowerFluxBound="cobra_0_bound">
        <listOfReactants>
          <speciesReference constant="true" species="M_b2coa[c]" stoichiometry="1"/>
          <speciesReference constant="true" species="M_fdxo-4:2[c]" stoichiometry="1"/>
          <speciesReference constant="true" species="M_nadh[c]" stoichiometry="2"/>
        </listOfReactants>
        <listOfProducts>
          <speciesReference constant="true" species="M_btcoa[c]" stoichiometry="1"/>
          <speciesReference constant="true" species="M_fdxr-4:2[c]" stoichiometry="1"/>
          <speciesReference constant="true" species="M_nad[c]" stoichiometry="2"/>
        </listOfProducts>
        <fbc:geneProductAssociation>
          <fbc:and>
            <fbc:geneProductRef fbc:geneProduct="G_CLJU_c39420"/>
            <fbc:and>
              <fbc:geneProductRef fbc:geneProduct="G_CLJU_c39400"/>
              <fbc:geneProductRef fbc:geneProduct="G_CLJU_c39410"/>
            </fbc:and>
          </fbc:and>
        </fbc:geneProductAssociation>
      </reaction>
      <reaction fast="false" id="R_ACOATA" reversible="true" name="Acetyl-CoA ACP transacylase" fbc:upperFluxBound="cobra_default_ub" fbc:lowerFluxBound="cobra_default_lb">
        <listOfReactants>
          <speciesReference constant="true" species="M_ACP[c]" stoichiometry="1"/>
          <speciesReference constant="true" species="M_accoa[c]" stoichiometry="1"/>
        </listOfReactants>
        <listOfProducts>
          <speciesReference constant="true" species="M_acACP[c]" stoichiometry="1"/>
          <speciesReference constant="true" species="M_coa[c]" stoichiometry="1"/>
        </listOfProducts>
        <fbc:geneProductAssociation>
          <fbc:and>
            <fbc:geneProductRef fbc:geneProduct="G_CLJU_c12820"/>
            <fbc:geneProductRef fbc:geneProduct="G_CLJU_c42190"/>
          </fbc:and>
        </fbc:geneProductAssociation>
      </reaction>
      <reaction fast="false" id="R_ACONT" reversible="true" name="aconitase" fbc:upperFluxBound="cobra_default_ub" fbc:lowerFluxBound="cobra_default_lb">
        <listOfReactants>
          <speciesReference constant="true" species="M_cit[c]" stoichiometry="1"/>
        </listOfReactants>
        <listOfProducts>
          <speciesReference constant="true" species="M_icit[c]" stoichiometry="1"/>
        </listOfProducts>
        <fbc:geneProductAssociation>
          <fbc:or>
            <fbc:geneProductRef fbc:geneProduct="G_CLJU_c06620"/>
            <fbc:geneProductRef fbc:geneProduct="G_CLJU_c30460"/>
          </fbc:or>
        </fbc:geneProductAssociation>
      </reaction>
      <reaction fast="false" id="R_ACONTa" reversible="true" name="aconitase (half-reaction A, Citrate hydro-lyase)" fbc:upperFluxBound="cobra_default_ub" fbc:lowerFluxBound="cobra_default_lb">
        <listOfReactants>
          <speciesReference constant="true" species="M_cit[c]" stoichiometry="1"/>
        </listOfReactants>
        <listOfProducts>
          <speciesReference constant="true" species="M_acon-C[c]" stoichiometry="1"/>
          <speciesReference constant="true" species="M_h2o[c]" stoichiometry="1"/>
        </listOfProducts>
        <fbc:geneProductAssociation>
          <fbc:or>
            <fbc:geneProductRef fbc:geneProduct="G_CLJU_c06620"/>
            <fbc:geneProductRef fbc:geneProduct="G_CLJU_c30460"/>
          </fbc:or>
        </fbc:geneProductAssociation>
      </reaction>
      <reaction fast="false" id="R_ACONTb" reversible="true" name="aconitase (half-reaction B, Isocitrate hydro-lyase)" fbc:upperFluxBound="cobra_default_ub" fbc:lowerFluxBound="cobra_default_lb">
        <listOfReactants>
          <speciesReference constant="true" species="M_acon-C[c]" stoichiometry="1"/>
          <speciesReference constant="true" species="M_h2o[c]" stoichiometry="1"/>
        </listOfReactants>
        <listOfProducts>
          <speciesReference constant="true" species="M_icit[c]" stoichiometry="1"/>
        </listOfProducts>
        <fbc:geneProductAssociation>
          <fbc:or>
            <fbc:geneProductRef fbc:geneProduct="G_CLJU_c30460"/>
            <fbc:geneProductRef fbc:geneProduct="G_CLJU_c06620"/>
          </fbc:or>
        </fbc:geneProductAssociation>
      </reaction>
      <reaction fast="false" id="R_ACOTA" reversible="true" name="acetylornithine transaminase" fbc:upperFluxBound="cobra_default_ub" fbc:lowerFluxBound="cobra_default_lb">
        <listOfReactants>
          <speciesReference constant="true" species="M_acorn[c]" stoichiometry="1"/>
          <speciesReference constant="true" species="M_akg[c]" stoichiometry="1"/>
        </listOfReactants>
        <listOfProducts>
          <speciesReference constant="true" species="M_acg5sa[c]" stoichiometry="1"/>
          <speciesReference constant="true" species="M_glu-L[c]" stoichiometry="1"/>
        </listOfProducts>
        <fbc:geneProductAssociation>
          <fbc:geneProductRef fbc:geneProduct="G_CLJU_c21510"/>
        </fbc:geneProductAssociation>
      </reaction>
      <reaction fast="false" id="R_ACPS1" reversible="false" name="acyl-carrier protein synthase" fbc:upperFluxBound="cobra_default_ub" fbc:lowerFluxBound="cobra_0_bound">
        <listOfReactants>
          <speciesReference constant="true" species="M_apoACP[c]" stoichiometry="1"/>
          <speciesReference constant="true" species="M_coa[c]" stoichiometry="1"/>
        </listOfReactants>
        <listOfProducts>
          <speciesReference constant="true" species="M_ACP[c]" stoichiometry="1"/>
          <speciesReference constant="true" species="M_h[c]" stoichiometry="1"/>
          <speciesReference constant="true" species="M_pap[c]" stoichiometry="1"/>
        </listOfProducts>
        <fbc:geneProductAssociation>
          <fbc:geneProductRef fbc:geneProduct="G_CLJU_c03000"/>
        </fbc:geneProductAssociation>
      </reaction>
      <reaction fast="false" id="R_ACt2r" reversible="true" name="acetate reversible transport via proton symport" fbc:upperFluxBound="cobra_default_ub" fbc:lowerFluxBound="cobra_default_lb">
        <listOfReactants>
          <speciesReference constant="true" species="M_ac[e]" stoichiometry="1"/>
          <speciesReference constant="true" species="M_h[e]" stoichiometry="1"/>
        </listOfReactants>
        <listOfProducts>
          <speciesReference constant="true" species="M_ac[c]" stoichiometry="1"/>
          <speciesReference constant="true" species="M_h[c]" stoichiometry="1"/>
        </listOfProducts>
      </reaction>
      <reaction fast="false" id="R_ADA" reversible="false" name="Adenosine deaminase" fbc:upperFluxBound="cobra_default_ub" fbc:lowerFluxBound="cobra_0_bound">
        <listOfReactants>
          <speciesReference constant="true" species="M_adn[c]" stoichiometry="1"/>
          <speciesReference constant="true" species="M_h2o[c]" stoichiometry="1"/>
          <speciesReference constant="true" species="M_h[c]" stoichiometry="1"/>
        </listOfReactants>
        <listOfProducts>
          <speciesReference constant="true" species="M_ins[c]" stoichiometry="1"/>
          <speciesReference constant="true" species="M_nh4[c]" stoichiometry="1"/>
        </listOfProducts>
        <fbc:geneProductAssociation>
          <fbc:geneProductRef fbc:geneProduct="G_CLJU_c28280"/>
        </fbc:geneProductAssociation>
      </reaction>
      <reaction fast="false" id="R_ADCL" reversible="false" name="4-aminobenzoate synthase" fbc:upperFluxBound="cobra_default_ub" fbc:lowerFluxBound="cobra_0_bound">
        <listOfReactants>
          <speciesReference constant="true" species="M_4adcho[c]" stoichiometry="1"/>
        </listOfReactants>
        <listOfProducts>
          <speciesReference constant="true" species="M_4abz[c]" stoichiometry="1"/>
          <speciesReference constant="true" species="M_h[c]" stoichiometry="1"/>
          <speciesReference constant="true" species="M_pyr[c]" stoichiometry="1"/>
        </listOfProducts>
        <fbc:geneProductAssociation>
          <fbc:geneProductRef fbc:geneProduct="G_CLJU_c36000"/>
        </fbc:geneProductAssociation>
      </reaction>
      <reaction fast="false" id="R_ADCPS1" reversible="false" name="adenosylcobinamide-phosphate synthase" fbc:upperFluxBound="cobra_default_ub" fbc:lowerFluxBound="cobra_0_bound">
        <listOfReactants>
          <speciesReference constant="true" species="M_adcobhex[c]" stoichiometry="1"/>
          <speciesReference constant="true" species="M_appl[c]" stoichiometry="1"/>
          <speciesReference constant="true" species="M_atp[c]" stoichiometry="1"/>
        </listOfReactants>
        <listOfProducts>
          <speciesReference constant="true" species="M_adocbi[c]" stoichiometry="1"/>
          <speciesReference constant="true" species="M_adp[c]" stoichiometry="1"/>
          <speciesReference constant="true" species="M_h[c]" stoichiometry="1"/>
          <speciesReference constant="true" species="M_pi[c]" stoichiometry="1"/>
        </listOfProducts>
        <fbc:geneProductAssociation>
          <fbc:geneProductRef fbc:geneProduct="G_CLJU_c32010"/>
        </fbc:geneProductAssociation>
      </reaction>
      <reaction fast="false" id="R_ADCPS2" reversible="false" name="adenosylcobinamide-phosphate synthase" fbc:upperFluxBound="cobra_default_ub" fbc:lowerFluxBound="cobra_0_bound">
        <listOfReactants>
          <speciesReference constant="true" species="M_adcobhex[c]" stoichiometry="1"/>
          <speciesReference constant="true" species="M_applp[c]" stoichiometry="1"/>
          <speciesReference constant="true" species="M_atp[c]" stoichiometry="1"/>
        </listOfReactants>
        <listOfProducts>
          <speciesReference constant="true" species="M_adocbip[c]" stoichiometry="1"/>
          <speciesReference constant="true" species="M_adp[c]" stoichiometry="1"/>
          <speciesReference constant="true" species="M_h[c]" stoichiometry="1"/>
          <speciesReference constant="true" species="M_pi[c]" stoichiometry="1"/>
        </listOfProducts>
        <fbc:geneProductAssociation>
          <fbc:geneProductRef fbc:geneProduct="G_CLJU_c32010"/>
        </fbc:geneProductAssociation>
      </reaction>
      <reaction fast="false" id="R_ADCS" reversible="false" name="4-amino-4-deoxychorismate synthase" fbc:upperFluxBound="cobra_default_ub" fbc:lowerFluxBound="cobra_0_bound">
        <listOfReactants>
          <speciesReference constant="true" species="M_chor[c]" stoichiometry="1"/>
          <speciesReference constant="true" species="M_gln-L[c]" stoichiometry="1"/>
        </listOfReactants>
        <listOfProducts>
          <speciesReference constant="true" species="M_4adcho[c]" stoichiometry="1"/>
          <speciesReference constant="true" species="M_glu-L[c]" stoichiometry="1"/>
        </listOfProducts>
        <fbc:geneProductAssociation>
          <fbc:and>
            <fbc:geneProductRef fbc:geneProduct="G_CLJU_c36020"/>
            <fbc:geneProductRef fbc:geneProduct="G_CLJU_c36010"/>
          </fbc:and>
        </fbc:geneProductAssociation>
      </reaction>
      <reaction fast="false" id="R_ADCYRS" reversible="false" name="adenosylcobyric acid synthase (glutamine-hydrolysing)" fbc:upperFluxBound="cobra_default_ub" fbc:lowerFluxBound="cobra_0_bound">
        <listOfReactants>
          <speciesReference constant="true" species="M_adcobdam[c]" stoichiometry="1"/>
          <speciesReference constant="true" species="M_atp[c]" stoichiometry="4"/>
          <speciesReference constant="true" species="M_gln-L[c]" stoichiometry="4"/>
          <speciesReference constant="true" species="M_h2o[c]" stoichiometry="4"/>
        </listOfReactants>
        <listOfProducts>
          <speciesReference constant="true" species="M_adcobhex[c]" stoichiometry="1"/>
          <speciesReference constant="true" species="M_adp[c]" stoichiometry="4"/>
          <speciesReference constant="true" species="M_glu-L[c]" stoichiometry="4"/>
          <speciesReference constant="true" species="M_h[c]" stoichiometry="4"/>
          <speciesReference constant="true" species="M_pi[c]" stoichiometry="4"/>
        </listOfProducts>
        <fbc:geneProductAssociation>
          <fbc:geneProductRef fbc:geneProduct="G_CLJU_c32020"/>
        </fbc:geneProductAssociation>
      </reaction>
      <reaction fast="false" id="R_ADD" reversible="false" name="adenine deaminase" fbc:upperFluxBound="cobra_default_ub" fbc:lowerFluxBound="cobra_0_bound">
        <listOfReactants>
          <speciesReference constant="true" species="M_ade[c]" stoichiometry="1"/>
          <speciesReference constant="true" species="M_h2o[c]" stoichiometry="1"/>
          <speciesReference constant="true" species="M_h[c]" stoichiometry="1"/>
        </listOfReactants>
        <listOfProducts>
          <speciesReference constant="true" species="M_hxan[c]" stoichiometry="1"/>
          <speciesReference constant="true" species="M_nh4[c]" stoichiometry="1"/>
        </listOfProducts>
        <fbc:geneProductAssociation>
          <fbc:or>
            <fbc:geneProductRef fbc:geneProduct="G_CLJU_c23940"/>
            <fbc:geneProductRef fbc:geneProduct="G_CLJU_c26120"/>
            <fbc:geneProductRef fbc:geneProduct="G_CLJU_c29900"/>
          </fbc:or>
        </fbc:geneProductAssociation>
      </reaction>
      <reaction fast="false" id="R_ADK1" reversible="true" name="adenylate kinase" fbc:upperFluxBound="cobra_default_ub" fbc:lowerFluxBound="cobra_default_lb">
        <listOfReactants>
          <speciesReference constant="true" species="M_amp[c]" stoichiometry="1"/>
          <speciesReference constant="true" species="M_atp[c]" stoichiometry="1"/>
        </listOfReactants>
        <listOfProducts>
          <speciesReference constant="true" species="M_adp[c]" stoichiometry="2"/>
        </listOfProducts>
        <fbc:geneProductAssociation>
          <fbc:geneProductRef fbc:geneProduct="G_CLJU_c40830"/>
        </fbc:geneProductAssociation>
      </reaction>
      <reaction fast="false" id="R_ADK2" reversible="true" name="adenylate kinase (Inorganic triphosphate)" fbc:upperFluxBound="cobra_default_ub" fbc:lowerFluxBound="cobra_default_lb">
        <listOfReactants>
          <speciesReference constant="true" species="M_amp[c]" stoichiometry="1"/>
          <speciesReference constant="true" species="M_pppi[c]" stoichiometry="1"/>
        </listOfReactants>
        <listOfProducts>
          <speciesReference constant="true" species="M_adp[c]" stoichiometry="1"/>
          <speciesReference constant="true" species="M_ppi[c]" stoichiometry="1"/>
        </listOfProducts>
        <fbc:geneProductAssociation>
          <fbc:geneProductRef fbc:geneProduct="G_CLJU_c40830"/>
        </fbc:geneProductAssociation>
      </reaction>
      <reaction fast="false" id="R_ADMDC" reversible="false" name="adenosylmethionine decarboxylase" fbc:upperFluxBound="cobra_default_ub" fbc:lowerFluxBound="cobra_0_bound">
        <listOfReactants>
          <speciesReference constant="true" species="M_amet[c]" stoichiometry="1"/>
          <speciesReference constant="true" species="M_h[c]" stoichiometry="1"/>
        </listOfReactants>
        <listOfProducts>
          <speciesReference constant="true" species="M_ametam[c]" stoichiometry="1"/>
          <speciesReference constant="true" species="M_co2[c]" stoichiometry="1"/>
        </listOfProducts>
        <fbc:geneProductAssociation>
          <fbc:geneProductRef fbc:geneProduct="G_CLJU_c21310"/>
        </fbc:geneProductAssociation>
      </reaction>
      <reaction fast="false" id="R_ADOCBIK" reversible="false" name="Adenosyl cobinamide kinase" fbc:upperFluxBound="cobra_default_ub" fbc:lowerFluxBound="cobra_0_bound">
        <listOfReactants>
          <speciesReference constant="true" species="M_adocbi[c]" stoichiometry="1"/>
          <speciesReference constant="true" species="M_atp[c]" stoichiometry="1"/>
        </listOfReactants>
        <listOfProducts>
          <speciesReference constant="true" species="M_adocbip[c]" stoichiometry="1"/>
          <speciesReference constant="true" species="M_adp[c]" stoichiometry="1"/>
          <speciesReference constant="true" species="M_h[c]" stoichiometry="1"/>
        </listOfProducts>
        <fbc:geneProductAssociation>
          <fbc:geneProductRef fbc:geneProduct="G_CLJU_c35520"/>
        </fbc:geneProductAssociation>
      </reaction>
      <reaction fast="false" id="R_ADOCBLS" reversible="false" name="Adenosylcobalamin 5'-phosphate synthase" fbc:upperFluxBound="cobra_default_ub" fbc:lowerFluxBound="cobra_0_bound">
        <listOfReactants>
          <speciesReference constant="true" species="M_agdpcbi[c]" stoichiometry="1"/>
          <speciesReference constant="true" species="M_rdmbzi[c]" stoichiometry="1"/>
        </listOfReactants>
        <listOfProducts>
          <speciesReference constant="true" species="M_adocbl[c]" stoichiometry="1"/>
          <speciesReference constant="true" species="M_gmp[c]" stoichiometry="1"/>
          <speciesReference constant="true" species="M_h[c]" stoichiometry="1"/>
        </listOfProducts>
        <fbc:geneProductAssociation>
          <fbc:geneProductRef fbc:geneProduct="G_CLJU_c35530"/>
        </fbc:geneProductAssociation>
      </reaction>
      <reaction fast="false" id="R_ADPRDP" reversible="false" name="ADPribose diphosphatase" fbc:upperFluxBound="cobra_default_ub" fbc:lowerFluxBound="cobra_0_bound">
        <listOfReactants>
          <speciesReference constant="true" species="M_adprib[c]" stoichiometry="1"/>
          <speciesReference constant="true" species="M_h2o[c]" stoichiometry="1"/>
        </listOfReactants>
        <listOfProducts>
          <speciesReference constant="true" species="M_amp[c]" stoichiometry="1"/>
          <speciesReference constant="true" species="M_h[c]" stoichiometry="2"/>
          <speciesReference constant="true" species="M_r5p[c]" stoichiometry="1"/>
        </listOfProducts>
        <fbc:geneProductAssociation>
          <fbc:geneProductRef fbc:geneProduct="G_CLJU_c11240"/>
        </fbc:geneProductAssociation>
      </reaction>
      <reaction fast="false" id="R_ADPT" reversible="false" name="adenine phosphoribosyltransferase" fbc:upperFluxBound="cobra_default_ub" fbc:lowerFluxBound="cobra_0_bound">
        <listOfReactants>
          <speciesReference constant="true" species="M_ade[c]" stoichiometry="1"/>
          <speciesReference constant="true" species="M_prpp[c]" stoichiometry="1"/>
        </listOfReactants>
        <listOfProducts>
          <speciesReference constant="true" species="M_amp[c]" stoichiometry="1"/>
          <speciesReference constant="true" species="M_ppi[c]" stoichiometry="1"/>
        </listOfProducts>
        <fbc:geneProductAssociation>
          <fbc:geneProductRef fbc:geneProduct="G_CLJU_c33720"/>
        </fbc:geneProductAssociation>
      </reaction>
      <reaction fast="false" id="R_ADSL1" reversible="false" name="adenylosuccinate lyase" fbc:upperFluxBound="cobra_default_ub" fbc:lowerFluxBound="cobra_0_bound">
        <listOfReactants>
          <speciesReference constant="true" species="M_dcamp[c]" stoichiometry="1"/>
        </listOfReactants>
        <listOfProducts>
          <speciesReference constant="true" species="M_amp[c]" stoichiometry="1"/>
          <speciesReference constant="true" species="M_fum[c]" stoichiometry="1"/>
        </listOfProducts>
        <fbc:geneProductAssociation>
          <fbc:geneProductRef fbc:geneProduct="G_CLJU_c13370"/>
        </fbc:geneProductAssociation>
      </reaction>
      <reaction fast="false" id="R_ADSL2" reversible="false" name="adenylosuccinate lyase" fbc:upperFluxBound="cobra_default_ub" fbc:lowerFluxBound="cobra_0_bound">
        <listOfReactants>
          <speciesReference constant="true" species="M_25aics[c]" stoichiometry="1"/>
        </listOfReactants>
        <listOfProducts>
          <speciesReference constant="true" species="M_aicar[c]" stoichiometry="1"/>
          <speciesReference constant="true" species="M_fum[c]" stoichiometry="1"/>
        </listOfProducts>
        <fbc:geneProductAssociation>
          <fbc:geneProductRef fbc:geneProduct="G_CLJU_c13370"/>
        </fbc:geneProductAssociation>
      </reaction>
      <reaction fast="false" id="R_ADSS" reversible="false" name="adenylosuccinate synthase" fbc:upperFluxBound="cobra_default_ub" fbc:lowerFluxBound="cobra_0_bound">
        <listOfReactants>
          <speciesReference constant="true" species="M_asp-L[c]" stoichiometry="1"/>
          <speciesReference constant="true" species="M_gtp[c]" stoichiometry="1"/>
          <speciesReference constant="true" species="M_imp[c]" stoichiometry="1"/>
        </listOfReactants>
        <listOfProducts>
          <speciesReference constant="true" species="M_dcamp[c]" stoichiometry="1"/>
          <speciesReference constant="true" species="M_gdp[c]" stoichiometry="1"/>
          <speciesReference constant="true" species="M_h[c]" stoichiometry="2"/>
          <speciesReference constant="true" species="M_pi[c]" stoichiometry="1"/>
        </listOfProducts>
        <fbc:geneProductAssociation>
          <fbc:geneProductRef fbc:geneProduct="G_CLJU_c42350"/>
        </fbc:geneProductAssociation>
      </reaction>
      <reaction fast="false" id="R_AGPAT120" reversible="false" name="1-tetradecanoyl-sn-glycerol 3-phosphate O-acyltransferase (n-C12:0)" fbc:upperFluxBound="cobra_default_ub" fbc:lowerFluxBound="cobra_0_bound">
        <listOfReactants>
          <speciesReference constant="true" species="M_1ddecg3p[c]" stoichiometry="1"/>
          <speciesReference constant="true" species="M_ddcaACP[c]" stoichiometry="1"/>
        </listOfReactants>
        <listOfProducts>
          <speciesReference constant="true" species="M_ACP[c]" stoichiometry="1"/>
          <speciesReference constant="true" species="M_pa120[c]" stoichiometry="1"/>
        </listOfProducts>
        <fbc:geneProductAssociation>
          <fbc:or>
            <fbc:geneProductRef fbc:geneProduct="G_CLJU_c39280"/>
            <fbc:geneProductRef fbc:geneProduct="G_CLJU_c06600"/>
          </fbc:or>
        </fbc:geneProductAssociation>
      </reaction>
      <reaction fast="false" id="R_AGPAT140" reversible="false" name="1-tetradecanoyl-sn-glycerol 3-phosphate O-acyltransferase (n-C14:0)" fbc:upperFluxBound="cobra_default_ub" fbc:lowerFluxBound="cobra_0_bound">
        <listOfReactants>
          <speciesReference constant="true" species="M_1tdecg3p[c]" stoichiometry="1"/>
          <speciesReference constant="true" species="M_myrsACP[c]" stoichiometry="1"/>
        </listOfReactants>
        <listOfProducts>
          <speciesReference constant="true" species="M_ACP[c]" stoichiometry="1"/>
          <speciesReference constant="true" species="M_pa140[c]" stoichiometry="1"/>
        </listOfProducts>
        <fbc:geneProductAssociation>
          <fbc:or>
            <fbc:geneProductRef fbc:geneProduct="G_CLJU_c39280"/>
            <fbc:geneProductRef fbc:geneProduct="G_CLJU_c06600"/>
          </fbc:or>
        </fbc:geneProductAssociation>
      </reaction>
      <reaction fast="false" id="R_AGPAT160" reversible="false" name="1-hexadecanoyl-sn-glycerol 3-phosphate O-acyltransferase (n-C16:0)" fbc:upperFluxBound="cobra_default_ub" fbc:lowerFluxBound="cobra_0_bound">
        <listOfReactants>
          <speciesReference constant="true" species="M_1hdecg3p[c]" stoichiometry="1"/>
          <speciesReference constant="true" species="M_palmACP[c]" stoichiometry="1"/>
        </listOfReactants>
        <listOfProducts>
          <speciesReference constant="true" species="M_ACP[c]" stoichiometry="1"/>
          <speciesReference constant="true" species="M_pa160[c]" stoichiometry="1"/>
        </listOfProducts>
        <fbc:geneProductAssociation>
          <fbc:or>
            <fbc:geneProductRef fbc:geneProduct="G_CLJU_c39280"/>
            <fbc:geneProductRef fbc:geneProduct="G_CLJU_c06600"/>
          </fbc:or>
        </fbc:geneProductAssociation>
      </reaction>
      <reaction fast="false" id="R_AGPAT161" reversible="false" name="1-hexadec-7-enoyl-sn-glycerol 3-phosphate O-acyltransferase (n-C16:1)" fbc:upperFluxBound="cobra_default_ub" fbc:lowerFluxBound="cobra_0_bound">
        <listOfReactants>
          <speciesReference constant="true" species="M_1hdec9eg3p[c]" stoichiometry="1"/>
          <speciesReference constant="true" species="M_hdeACP[c]" stoichiometry="1"/>
        </listOfReactants>
        <listOfProducts>
          <speciesReference constant="true" species="M_ACP[c]" stoichiometry="1"/>
          <speciesReference constant="true" species="M_pa161[c]" stoichiometry="1"/>
        </listOfProducts>
        <fbc:geneProductAssociation>
          <fbc:or>
            <fbc:geneProductRef fbc:geneProduct="G_CLJU_c06600"/>
            <fbc:geneProductRef fbc:geneProduct="G_CLJU_c39280"/>
          </fbc:or>
        </fbc:geneProductAssociation>
      </reaction>
      <reaction fast="false" id="R_AGPAT180" reversible="false" name="1-octadecanoyl-sn-glycerol 3-phosphate O-acyltransferase (n-C18:0)" fbc:upperFluxBound="cobra_default_ub" fbc:lowerFluxBound="cobra_0_bound">
        <listOfReactants>
          <speciesReference constant="true" species="M_1odecg3p[c]" stoichiometry="1"/>
          <speciesReference constant="true" species="M_ocdcaACP[c]" stoichiometry="1"/>
        </listOfReactants>
        <listOfProducts>
          <speciesReference constant="true" species="M_ACP[c]" stoichiometry="1"/>
          <speciesReference constant="true" species="M_pa180[c]" stoichiometry="1"/>
        </listOfProducts>
        <fbc:geneProductAssociation>
          <fbc:or>
            <fbc:geneProductRef fbc:geneProduct="G_CLJU_c06600"/>
            <fbc:geneProductRef fbc:geneProduct="G_CLJU_c39280"/>
          </fbc:or>
        </fbc:geneProductAssociation>
      </reaction>
      <reaction fast="false" id="R_AGPAT181" reversible="false" name="1-octadec-7-enoyl-sn-glycerol 3-phosphate O-acyltransferase (n-C18:1)" fbc:upperFluxBound="cobra_default_ub" fbc:lowerFluxBound="cobra_0_bound">
        <listOfReactants>
          <speciesReference constant="true" species="M_1odec11eg3p[c]" stoichiometry="1"/>
          <speciesReference constant="true" species="M_octeACP[c]" stoichiometry="1"/>
        </listOfReactants>
        <listOfProducts>
          <speciesReference constant="true" species="M_ACP[c]" stoichiometry="1"/>
          <speciesReference constant="true" species="M_pa181[c]" stoichiometry="1"/>
        </listOfProducts>
        <fbc:geneProductAssociation>
          <fbc:or>
            <fbc:geneProductRef fbc:geneProduct="G_CLJU_c06600"/>
            <fbc:geneProductRef fbc:geneProduct="G_CLJU_c39280"/>
          </fbc:or>
        </fbc:geneProductAssociation>
      </reaction>
      <reaction fast="false" id="R_AGPR" reversible="true" name="N-acetyl-g-glutamyl-phosphate reductase" fbc:upperFluxBound="cobra_default_ub" fbc:lowerFluxBound="cobra_default_lb">
        <listOfReactants>
          <speciesReference constant="true" species="M_acg5sa[c]" stoichiometry="1"/>
          <speciesReference constant="true" species="M_nadp[c]" stoichiometry="1"/>
          <speciesReference constant="true" species="M_pi[c]" stoichiometry="1"/>
        </listOfReactants>
        <listOfProducts>
          <speciesReference constant="true" species="M_acg5p[c]" stoichiometry="1"/>
          <speciesReference constant="true" species="M_h[c]" stoichiometry="1"/>
          <speciesReference constant="true" species="M_nadph[c]" stoichiometry="1"/>
        </listOfProducts>
        <fbc:geneProductAssociation>
          <fbc:geneProductRef fbc:geneProduct="G_CLJU_c21540"/>
        </fbc:geneProductAssociation>
      </reaction>
      <reaction fast="false" id="R_AHCYSNS" reversible="false" name="S-adenosylhomocysteine nucleosidase" fbc:upperFluxBound="cobra_default_ub" fbc:lowerFluxBound="cobra_0_bound">
        <listOfReactants>
          <speciesReference constant="true" species="M_ahcys[c]" stoichiometry="1"/>
          <speciesReference constant="true" species="M_h2o[c]" stoichiometry="1"/>
        </listOfReactants>
        <listOfProducts>
          <speciesReference constant="true" species="M_ade[c]" stoichiometry="1"/>
          <speciesReference constant="true" species="M_rhcys[c]" stoichiometry="1"/>
        </listOfProducts>
        <fbc:geneProductAssociation>
          <fbc:geneProductRef fbc:geneProduct="G_CLJU_c10700"/>
        </fbc:geneProductAssociation>
      </reaction>
      <reaction fast="false" id="R_AHSERL2" reversible="false" name="O-acetylhomoserine (thiol)-lyase" fbc:upperFluxBound="cobra_default_ub" fbc:lowerFluxBound="cobra_0_bound">
        <listOfReactants>
          <speciesReference constant="true" species="M_achms[c]" stoichiometry="1"/>
          <speciesReference constant="true" species="M_h2s[c]" stoichiometry="1"/>
        </listOfReactants>
        <listOfProducts>
          <speciesReference constant="true" species="M_ac[c]" stoichiometry="1"/>
          <speciesReference constant="true" species="M_h[c]" stoichiometry="1"/>
          <speciesReference constant="true" species="M_hcys-L[c]" stoichiometry="1"/>
        </listOfProducts>
        <fbc:geneProductAssociation>
          <fbc:geneProductRef fbc:geneProduct="G_CLJU_c06640"/>
        </fbc:geneProductAssociation>
      </reaction>
      <reaction fast="false" id="R_AICART" reversible="true" name="phosphoribosylaminoimidazolecarboxamide formyltransferase" fbc:upperFluxBound="cobra_default_ub" fbc:lowerFluxBound="cobra_default_lb">
        <listOfReactants>
          <speciesReference constant="true" species="M_10fthf[c]" stoichiometry="1"/>
          <speciesReference constant="true" species="M_aicar[c]" stoichiometry="1"/>
        </listOfReactants>
        <listOfProducts>
          <speciesReference constant="true" species="M_fprica[c]" stoichiometry="1"/>
          <speciesReference constant="true" species="M_thf[c]" stoichiometry="1"/>
        </listOfProducts>
        <fbc:geneProductAssociation>
          <fbc:or>
            <fbc:geneProductRef fbc:geneProduct="G_CLJU_c08590"/>
            <fbc:geneProductRef fbc:geneProduct="G_CLJU_c22210"/>
          </fbc:or>
        </fbc:geneProductAssociation>
      </reaction>
      <reaction fast="false" id="R_AIRCr" reversible="true" name="phosphoribosylaminoimidazole carboxylase" fbc:upperFluxBound="cobra_default_ub" fbc:lowerFluxBound="cobra_default_lb">
        <listOfReactants>
          <speciesReference constant="true" species="M_air[c]" stoichiometry="1"/>
          <speciesReference constant="true" species="M_co2[c]" stoichiometry="1"/>
        </listOfReactants>
        <listOfProducts>
          <speciesReference constant="true" species="M_5aizc[c]" stoichiometry="1"/>
          <speciesReference constant="true" species="M_h[c]" stoichiometry="1"/>
        </listOfProducts>
        <fbc:geneProductAssociation>
          <fbc:geneProductRef fbc:geneProduct="G_CLJU_c08540"/>
        </fbc:geneProductAssociation>
      </reaction>
      <reaction fast="false" id="R_ALAALAr" reversible="true" name="D-alanine-D-alanine ligase (reversible)" fbc:upperFluxBound="cobra_default_ub" fbc:lowerFluxBound="cobra_default_lb">
        <listOfReactants>
          <speciesReference constant="true" species="M_ala-D[c]" stoichiometry="2"/>
          <speciesReference constant="true" species="M_atp[c]" stoichiometry="1"/>
        </listOfReactants>
        <listOfProducts>
          <speciesReference constant="true" species="M_adp[c]" stoichiometry="1"/>
          <speciesReference constant="true" species="M_alaala[c]" stoichiometry="1"/>
          <speciesReference constant="true" species="M_h[c]" stoichiometry="1"/>
          <speciesReference constant="true" species="M_pi[c]" stoichiometry="1"/>
        </listOfProducts>
        <fbc:geneProductAssociation>
          <fbc:geneProductRef fbc:geneProduct="G_CLJU_c32110"/>
        </fbc:geneProductAssociation>
      </reaction>
      <reaction fast="false" id="R_ALAR" reversible="true" name="alanine racemase" fbc:upperFluxBound="cobra_default_ub" fbc:lowerFluxBound="cobra_default_lb">
        <listOfReactants>
          <speciesReference constant="true" species="M_ala-L[c]" stoichiometry="1"/>
        </listOfReactants>
        <listOfProducts>
          <speciesReference constant="true" species="M_ala-D[c]" stoichiometry="1"/>
        </listOfProducts>
        <fbc:geneProductAssociation>
          <fbc:or>
            <fbc:geneProductRef fbc:geneProduct="G_CLJU_c32120"/>
            <fbc:geneProductRef fbc:geneProduct="G_CLJU_c40390"/>
            <fbc:geneProductRef fbc:geneProduct="G_CLJU_c12010"/>
          </fbc:or>
        </fbc:geneProductAssociation>
      </reaction>
      <reaction fast="false" id="R_ALATA_L" reversible="true" name="L-alanine transaminase" fbc:upperFluxBound="cobra_default_ub" fbc:lowerFluxBound="cobra_default_lb">
        <listOfReactants>
          <speciesReference constant="true" species="M_akg[c]" stoichiometry="1"/>
          <speciesReference constant="true" species="M_ala-L[c]" stoichiometry="1"/>
        </listOfReactants>
        <listOfProducts>
          <speciesReference constant="true" species="M_glu-L[c]" stoichiometry="1"/>
          <speciesReference constant="true" species="M_pyr[c]" stoichiometry="1"/>
        </listOfProducts>
        <fbc:geneProductAssociation>
          <fbc:geneProductRef fbc:geneProduct="G_CLJU_c21290"/>
        </fbc:geneProductAssociation>
      </reaction>
      <reaction fast="false" id="R_ALCD2x" reversible="true" name="alcohol dehydrogenase (ethanol)" fbc:upperFluxBound="cobra_default_ub" fbc:lowerFluxBound="cobra_default_lb">
        <listOfReactants>
          <speciesReference constant="true" species="M_etoh[c]" stoichiometry="1"/>
          <speciesReference constant="true" species="M_nad[c]" stoichiometry="1"/>
        </listOfReactants>
        <listOfProducts>
          <speciesReference constant="true" species="M_acald[c]" stoichiometry="1"/>
          <speciesReference constant="true" species="M_h[c]" stoichiometry="1"/>
          <speciesReference constant="true" species="M_nadh[c]" stoichiometry="1"/>
        </listOfProducts>
        <fbc:geneProductAssociation>
          <fbc:or>
            <fbc:geneProductRef fbc:geneProduct="G_CLJU_c11880"/>
            <fbc:geneProductRef fbc:geneProduct="G_CLJU_c16520"/>
            <fbc:geneProductRef fbc:geneProduct="G_CLJU_c16510"/>
          </fbc:or>
        </fbc:geneProductAssociation>
      </reaction>
      <reaction fast="false" id="R_ALCD2yi" reversible="false" name="alcohol dehydrogenase (ethanol, NADP)" fbc:upperFluxBound="cobra_default_ub" fbc:lowerFluxBound="cobra_0_bound">
        <listOfReactants>
          <speciesReference constant="true" species="M_acald[c]" stoichiometry="1"/>
          <speciesReference constant="true" species="M_h[c]" stoichiometry="1"/>
          <speciesReference constant="true" species="M_nadph[c]" stoichiometry="1"/>
        </listOfReactants>
        <listOfProducts>
          <speciesReference constant="true" species="M_etoh[c]" stoichiometry="1"/>
          <speciesReference constant="true" species="M_nadp[c]" stoichiometry="1"/>
        </listOfProducts>
        <fbc:geneProductAssociation>
          <fbc:geneProductRef fbc:geneProduct="G_CLJU_c24860"/>
        </fbc:geneProductAssociation>
      </reaction>
      <reaction fast="false" id="R_ALCD4" reversible="false" name="alcohol dehydrogenase (butanol)" fbc:upperFluxBound="cobra_0_bound" fbc:lowerFluxBound="cobra_0_bound">
        <listOfReactants>
          <speciesReference constant="true" species="M_btoh[c]" stoichiometry="1"/>
          <speciesReference constant="true" species="M_nad[c]" stoichiometry="1"/>
        </listOfReactants>
        <listOfProducts>
          <speciesReference constant="true" species="M_btal[c]" stoichiometry="1"/>
          <speciesReference constant="true" species="M_h[c]" stoichiometry="1"/>
          <speciesReference constant="true" species="M_nadh[c]" stoichiometry="1"/>
        </listOfProducts>
        <fbc:geneProductAssociation>
          <fbc:or>
            <fbc:geneProductRef fbc:geneProduct="G_CLJU_c16520"/>
            <fbc:geneProductRef fbc:geneProduct="G_CLJU_c16510"/>
          </fbc:or>
        </fbc:geneProductAssociation>
      </reaction>
      <reaction fast="false" id="R_ALCD4y" reversible="false" name="alcohol dehydrogenase (butanol) NADP depnedent" fbc:upperFluxBound="cobra_default_ub" fbc:lowerFluxBound="cobra_0_bound">
        <listOfReactants>
          <speciesReference constant="true" species="M_btoh[c]" stoichiometry="1"/>
          <speciesReference constant="true" species="M_nadp[c]" stoichiometry="1"/>
        </listOfReactants>
        <listOfProducts>
          <speciesReference constant="true" species="M_btal[c]" stoichiometry="1"/>
          <speciesReference constant="true" species="M_h[c]" stoichiometry="1"/>
          <speciesReference constant="true" species="M_nadph[c]" stoichiometry="1"/>
        </listOfProducts>
        <fbc:geneProductAssociation>
          <fbc:or>
            <fbc:geneProductRef fbc:geneProduct="G_CLJU_c24880"/>
            <fbc:geneProductRef fbc:geneProduct="G_CLJU_c39950"/>
          </fbc:or>
        </fbc:geneProductAssociation>
      </reaction>
      <reaction fast="false" id="R_ALLTN" reversible="false" name="allantoinase" fbc:upperFluxBound="cobra_default_ub" fbc:lowerFluxBound="cobra_0_bound">
        <listOfReactants>
          <speciesReference constant="true" species="M_alltn[c]" stoichiometry="1"/>
          <speciesReference constant="true" species="M_h2o[c]" stoichiometry="1"/>
        </listOfReactants>
        <listOfProducts>
          <speciesReference constant="true" species="M_alltt[c]" stoichiometry="1"/>
          <speciesReference constant="true" species="M_h[c]" stoichiometry="1"/>
        </listOfProducts>
        <fbc:geneProductAssociation>
          <fbc:or>
            <fbc:geneProductRef fbc:geneProduct="G_CLJU_c15340"/>
            <fbc:geneProductRef fbc:geneProduct="G_CLJU_c15330"/>
          </fbc:or>
        </fbc:geneProductAssociation>
      </reaction>
      <reaction fast="false" id="R_ALLTNt2r" reversible="true" name="allantoin transport in via proton symport" fbc:upperFluxBound="cobra_default_ub" fbc:lowerFluxBound="cobra_default_lb">
        <listOfReactants>
          <speciesReference constant="true" species="M_alltn[e]" stoichiometry="1"/>
          <speciesReference constant="true" species="M_h[e]" stoichiometry="1"/>
        </listOfReactants>
        <listOfProducts>
          <speciesReference constant="true" species="M_alltn[c]" stoichiometry="1"/>
          <speciesReference constant="true" species="M_h[c]" stoichiometry="1"/>
        </listOfProducts>
        <fbc:geneProductAssociation>
          <fbc:or>
            <fbc:geneProductRef fbc:geneProduct="G_CLJU_c15350"/>
            <fbc:geneProductRef fbc:geneProduct="G_CLJU_c15320"/>
          </fbc:or>
        </fbc:geneProductAssociation>
      </reaction>
      <reaction fast="false" id="R_AMAA" reversible="false" name="N-acetylmuramoyl-L-alanine amidase" fbc:upperFluxBound="cobra_default_ub" fbc:lowerFluxBound="cobra_0_bound">
        <listOfReactants>
          <speciesReference constant="true" species="M_acmama[c]" stoichiometry="1"/>
          <speciesReference constant="true" species="M_h2o[c]" stoichiometry="1"/>
        </listOfReactants>
        <listOfProducts>
          <speciesReference constant="true" species="M_acmam[c]" stoichiometry="1"/>
          <speciesReference constant="true" species="M_ala-L[c]" stoichiometry="1"/>
        </listOfProducts>
        <fbc:geneProductAssociation>
          <fbc:or>
            <fbc:geneProductRef fbc:geneProduct="G_CLJU_c04820"/>
            <fbc:geneProductRef fbc:geneProduct="G_CLJU_c31080"/>
            <fbc:geneProductRef fbc:geneProduct="G_CLJU_c01880"/>
            <fbc:geneProductRef fbc:geneProduct="G_CLJU_c40480"/>
          </fbc:or>
        </fbc:geneProductAssociation>
      </reaction>
      <reaction fast="false" id="R_AMMQLT8" reversible="false" name="S-adenosylmethione:2-demthylmenaquinole methyltransferase (menaquinone 8)" fbc:upperFluxBound="cobra_default_ub" fbc:lowerFluxBound="cobra_0_bound">
        <listOfReactants>
          <speciesReference constant="true" species="M_2dmmql8[c]" stoichiometry="1"/>
          <speciesReference constant="true" species="M_amet[c]" stoichiometry="1"/>
        </listOfReactants>
        <listOfProducts>
          <speciesReference constant="true" species="M_ahcys[c]" stoichiometry="1"/>
          <speciesReference constant="true" species="M_h[c]" stoichiometry="1"/>
          <speciesReference constant="true" species="M_mql8[c]" stoichiometry="1"/>
        </listOfProducts>
        <fbc:geneProductAssociation>
          <fbc:geneProductRef fbc:geneProduct="G_CLJU_c40300"/>
        </fbc:geneProductAssociation>
      </reaction>
      <reaction fast="false" id="R_ANPRT" reversible="false" name="anthranilate phosphoribosyltransferase" fbc:upperFluxBound="cobra_default_ub" fbc:lowerFluxBound="cobra_0_bound">
        <listOfReactants>
          <speciesReference constant="true" species="M_anth[c]" stoichiometry="1"/>
          <speciesReference constant="true" species="M_prpp[c]" stoichiometry="1"/>
        </listOfReactants>
        <listOfProducts>
          <speciesReference constant="true" species="M_ppi[c]" stoichiometry="1"/>
          <speciesReference constant="true" species="M_pran[c]" stoichiometry="1"/>
        </listOfProducts>
        <fbc:geneProductAssociation>
          <fbc:geneProductRef fbc:geneProduct="G_CLJU_c16090"/>
        </fbc:geneProductAssociation>
      </reaction>
      <reaction fast="false" id="R_ANS" reversible="false" name="anthranilate synthase" fbc:upperFluxBound="cobra_default_ub" fbc:lowerFluxBound="cobra_0_bound">
        <listOfReactants>
          <speciesReference constant="true" species="M_chor[c]" stoichiometry="1"/>
          <speciesReference constant="true" species="M_gln-L[c]" stoichiometry="1"/>
        </listOfReactants>
        <listOfProducts>
          <speciesReference constant="true" species="M_anth[c]" stoichiometry="1"/>
          <speciesReference constant="true" species="M_glu-L[c]" stoichiometry="1"/>
          <speciesReference constant="true" species="M_h[c]" stoichiometry="1"/>
          <speciesReference constant="true" species="M_pyr[c]" stoichiometry="1"/>
        </listOfProducts>
        <fbc:geneProductAssociation>
          <fbc:and>
            <fbc:geneProductRef fbc:geneProduct="G_CLJU_c16070"/>
            <fbc:geneProductRef fbc:geneProduct="G_CLJU_c16080"/>
          </fbc:and>
        </fbc:geneProductAssociation>
      </reaction>
      <reaction fast="false" id="R_ANS2" reversible="false" name="anthranilate synthase 2" fbc:upperFluxBound="cobra_default_ub" fbc:lowerFluxBound="cobra_0_bound">
        <listOfReactants>
          <speciesReference constant="true" species="M_chor[c]" stoichiometry="1"/>
          <speciesReference constant="true" species="M_nh4[c]" stoichiometry="1"/>
        </listOfReactants>
        <listOfProducts>
          <speciesReference constant="true" species="M_anth[c]" stoichiometry="1"/>
          <speciesReference constant="true" species="M_h2o[c]" stoichiometry="1"/>
          <speciesReference constant="true" species="M_h[c]" stoichiometry="1"/>
          <speciesReference constant="true" species="M_pyr[c]" stoichiometry="1"/>
        </listOfProducts>
        <fbc:geneProductAssociation>
          <fbc:and>
            <fbc:geneProductRef fbc:geneProduct="G_CLJU_c16070"/>
            <fbc:geneProductRef fbc:geneProduct="G_CLJU_c16080"/>
          </fbc:and>
        </fbc:geneProductAssociation>
      </reaction>
      <reaction fast="false" id="R_AOR_CL" reversible="false" name="acetaldehyde:ferredoxin oxidoreductase" fbc:upperFluxBound="cobra_default_ub" fbc:lowerFluxBound="cobra_0_bound">
        <listOfReactants>
          <speciesReference constant="true" species="M_ac[c]" stoichiometry="1"/>
          <speciesReference constant="true" species="M_fdxr-4:2[c]" stoichiometry="1"/>
          <speciesReference constant="true" species="M_h[c]" stoichiometry="3"/>
        </listOfReactants>
        <listOfProducts>
          <speciesReference constant="true" species="M_acald[c]" stoichiometry="1"/>
          <speciesReference constant="true" species="M_fdxo-4:2[c]" stoichiometry="1"/>
          <speciesReference constant="true" species="M_h2o[c]" stoichiometry="1"/>
        </listOfProducts>
        <fbc:geneProductAssociation>
          <fbc:or>
            <fbc:geneProductRef fbc:geneProduct="G_CLJU_c20210"/>
            <fbc:geneProductRef fbc:geneProduct="G_CLJU_c20110"/>
          </fbc:or>
        </fbc:geneProductAssociation>
      </reaction>
      <reaction fast="false" id="R_APRAUR" reversible="false" name="5-amino-6-(5-phosphoribosylamino)uracil reductase" fbc:upperFluxBound="cobra_default_ub" fbc:lowerFluxBound="cobra_0_bound">
        <listOfReactants>
          <speciesReference constant="true" species="M_5apru[c]" stoichiometry="1"/>
          <speciesReference constant="true" species="M_h[c]" stoichiometry="1"/>
          <speciesReference constant="true" species="M_nadph[c]" stoichiometry="1"/>
        </listOfReactants>
        <listOfProducts>
          <speciesReference constant="true" species="M_5aprbu[c]" stoichiometry="1"/>
          <speciesReference constant="true" species="M_nadp[c]" stoichiometry="1"/>
        </listOfProducts>
        <fbc:geneProductAssociation>
          <fbc:geneProductRef fbc:geneProduct="G_CLJU_c22090"/>
        </fbc:geneProductAssociation>
      </reaction>
      <reaction fast="false" id="R_APSPr" reversible="true" name="adenosine 5'-phosphosulfate reductase;" fbc:upperFluxBound="cobra_default_ub" fbc:lowerFluxBound="cobra_default_lb">
        <listOfReactants>
          <speciesReference constant="true" species="M_aps[c]" stoichiometry="1"/>
          <speciesReference constant="true" species="M_trdrd[c]" stoichiometry="1"/>
        </listOfReactants>
        <listOfProducts>
          <speciesReference constant="true" species="M_amp[c]" stoichiometry="1"/>
          <speciesReference constant="true" species="M_h[c]" stoichiometry="2"/>
          <speciesReference constant="true" species="M_so3[c]" stoichiometry="1"/>
          <speciesReference constant="true" species="M_trdox[c]" stoichiometry="1"/>
        </listOfProducts>
      </reaction>
      <reaction fast="false" id="R_ARABR" reversible="false" name="arabinose reductase" fbc:upperFluxBound="cobra_default_ub" fbc:lowerFluxBound="cobra_0_bound">
        <listOfReactants>
          <speciesReference constant="true" species="M_arab-L[c]" stoichiometry="1"/>
          <speciesReference constant="true" species="M_h[c]" stoichiometry="1"/>
          <speciesReference constant="true" species="M_nadph[c]" stoichiometry="1"/>
        </listOfReactants>
        <listOfProducts>
          <speciesReference constant="true" species="M_abt[c]" stoichiometry="1"/>
          <speciesReference constant="true" species="M_nadp[c]" stoichiometry="1"/>
        </listOfProducts>
        <fbc:geneProductAssociation>
          <fbc:geneProductRef fbc:geneProduct="G_CLJU_c17820"/>
        </fbc:geneProductAssociation>
      </reaction>
      <reaction fast="false" id="R_ARAI" reversible="true" name="L-arabinose isomerase" fbc:upperFluxBound="cobra_default_ub" fbc:lowerFluxBound="cobra_default_lb">
        <listOfReactants>
          <speciesReference constant="true" species="M_arab-L[c]" stoichiometry="1"/>
        </listOfReactants>
        <listOfProducts>
          <speciesReference constant="true" species="M_rbl-L[c]" stoichiometry="1"/>
        </listOfProducts>
        <fbc:geneProductAssociation>
          <fbc:geneProductRef fbc:geneProduct="G_CLJU_c01200"/>
        </fbc:geneProductAssociation>
      </reaction>
      <reaction fast="false" id="R_ARBabc" reversible="false" name="L-arabinose transport via ABC system" fbc:upperFluxBound="cobra_default_ub" fbc:lowerFluxBound="cobra_0_bound">
        <listOfReactants>
          <speciesReference constant="true" species="M_arab-L[e]" stoichiometry="1"/>
          <speciesReference constant="true" species="M_atp[c]" stoichiometry="1"/>
          <speciesReference constant="true" species="M_h2o[c]" stoichiometry="1"/>
        </listOfReactants>
        <listOfProducts>
          <speciesReference constant="true" species="M_adp[c]" stoichiometry="1"/>
          <speciesReference constant="true" species="M_arab-L[c]" stoichiometry="1"/>
          <speciesReference constant="true" species="M_h[c]" stoichiometry="1"/>
          <speciesReference constant="true" species="M_pi[c]" stoichiometry="1"/>
        </listOfProducts>
        <fbc:geneProductAssociation>
          <fbc:geneProductRef fbc:geneProduct="G_CLJU_c01980"/>
        </fbc:geneProductAssociation>
      </reaction>
      <reaction fast="false" id="R_ARBt2r" reversible="true" name="L-arabinose transport via proton symport" fbc:upperFluxBound="cobra_default_ub" fbc:lowerFluxBound="cobra_default_lb">
        <listOfReactants>
          <speciesReference constant="true" species="M_arab-L[e]" stoichiometry="1"/>
          <speciesReference constant="true" species="M_h[e]" stoichiometry="1"/>
        </listOfReactants>
        <listOfProducts>
          <speciesReference constant="true" species="M_arab-L[c]" stoichiometry="1"/>
          <speciesReference constant="true" species="M_h[c]" stoichiometry="1"/>
        </listOfProducts>
        <fbc:geneProductAssociation>
          <fbc:geneProductRef fbc:geneProduct="G_CLJU_c01250"/>
        </fbc:geneProductAssociation>
      </reaction>
      <reaction fast="false" id="R_ARGD" reversible="false" name="Arginine Deiminase" fbc:upperFluxBound="cobra_default_ub" fbc:lowerFluxBound="cobra_0_bound">
        <listOfReactants>
          <speciesReference constant="true" species="M_arg-L[c]" stoichiometry="1"/>
          <speciesReference constant="true" species="M_h2o[c]" stoichiometry="1"/>
        </listOfReactants>
        <listOfProducts>
          <speciesReference constant="true" species="M_citr-L[c]" stoichiometry="1"/>
          <speciesReference constant="true" species="M_nh4[c]" stoichiometry="1"/>
        </listOfProducts>
        <fbc:geneProductAssociation>
          <fbc:geneProductRef fbc:geneProduct="G_CLJU_c09270"/>
        </fbc:geneProductAssociation>
      </reaction>
      <reaction fast="false" id="R_ARGDC" reversible="false" name="arginine decarboxylase" fbc:upperFluxBound="cobra_default_ub" fbc:lowerFluxBound="cobra_0_bound">
        <listOfReactants>
          <speciesReference constant="true" species="M_arg-L[c]" stoichiometry="1"/>
          <speciesReference constant="true" species="M_h[c]" stoichiometry="1"/>
        </listOfReactants>
        <listOfProducts>
          <speciesReference constant="true" species="M_agm[c]" stoichiometry="1"/>
          <speciesReference constant="true" species="M_co2[c]" stoichiometry="1"/>
        </listOfProducts>
        <fbc:geneProductAssociation>
          <fbc:or>
            <fbc:geneProductRef fbc:geneProduct="G_CLJU_c01380"/>
            <fbc:geneProductRef fbc:geneProduct="G_CLJU_c34220"/>
          </fbc:or>
        </fbc:geneProductAssociation>
      </reaction>
      <reaction fast="false" id="R_ARGN" reversible="false" name="arginase" fbc:upperFluxBound="cobra_default_ub" fbc:lowerFluxBound="cobra_0_bound">
        <listOfReactants>
          <speciesReference constant="true" species="M_arg-L[c]" stoichiometry="1"/>
          <speciesReference constant="true" species="M_h2o[c]" stoichiometry="1"/>
        </listOfReactants>
        <listOfProducts>
          <speciesReference constant="true" species="M_orn[c]" stoichiometry="1"/>
          <speciesReference constant="true" species="M_urea[c]" stoichiometry="1"/>
        </listOfProducts>
        <fbc:geneProductAssociation>
          <fbc:geneProductRef fbc:geneProduct="G_CLJU_c21930"/>
        </fbc:geneProductAssociation>
      </reaction>
      <reaction fast="false" id="R_ARGSL" reversible="true" name="argininosuccinate lyase" fbc:upperFluxBound="cobra_default_ub" fbc:lowerFluxBound="cobra_default_lb">
        <listOfReactants>
          <speciesReference constant="true" species="M_argsuc[c]" stoichiometry="1"/>
        </listOfReactants>
        <listOfProducts>
          <speciesReference constant="true" species="M_arg-L[c]" stoichiometry="1"/>
          <speciesReference constant="true" species="M_fum[c]" stoichiometry="1"/>
        </listOfProducts>
        <fbc:geneProductAssociation>
          <fbc:geneProductRef fbc:geneProduct="G_CLJU_c06710"/>
        </fbc:geneProductAssociation>
      </reaction>
      <reaction fast="false" id="R_ARGSS" reversible="false" name="argininosuccinate synthase" fbc:upperFluxBound="cobra_default_ub" fbc:lowerFluxBound="cobra_0_bound">
        <listOfReactants>
          <speciesReference constant="true" species="M_asp-L[c]" stoichiometry="1"/>
          <speciesReference constant="true" species="M_atp[c]" stoichiometry="1"/>
          <speciesReference constant="true" species="M_citr-L[c]" stoichiometry="1"/>
        </listOfReactants>
        <listOfProducts>
          <speciesReference constant="true" species="M_amp[c]" stoichiometry="1"/>
          <speciesReference constant="true" species="M_argsuc[c]" stoichiometry="1"/>
          <speciesReference constant="true" species="M_h[c]" stoichiometry="1"/>
          <speciesReference constant="true" species="M_ppi[c]" stoichiometry="1"/>
        </listOfProducts>
        <fbc:geneProductAssociation>
          <fbc:geneProductRef fbc:geneProduct="G_CLJU_c06700"/>
        </fbc:geneProductAssociation>
      </reaction>
      <reaction fast="false" id="R_ARGt2r" reversible="true" name="L-arganine reversible transport via proton symport" fbc:upperFluxBound="cobra_default_ub" fbc:lowerFluxBound="cobra_default_lb">
        <listOfReactants>
          <speciesReference constant="true" species="M_arg-L[e]" stoichiometry="1"/>
          <speciesReference constant="true" species="M_h[e]" stoichiometry="1"/>
        </listOfReactants>
        <listOfProducts>
          <speciesReference constant="true" species="M_arg-L[c]" stoichiometry="1"/>
          <speciesReference constant="true" species="M_h[c]" stoichiometry="1"/>
        </listOfProducts>
        <fbc:geneProductAssociation>
          <fbc:or>
            <fbc:and>
              <fbc:geneProductRef fbc:geneProduct="G_CLJU_c04750"/>
              <fbc:geneProductRef fbc:geneProduct="G_CLJU_c04760"/>
            </fbc:and>
            <fbc:geneProductRef fbc:geneProduct="G_CLJU_c21450"/>
            <fbc:geneProductRef fbc:geneProduct="G_CLJU_c28050"/>
          </fbc:or>
        </fbc:geneProductAssociation>
      </reaction>
      <reaction fast="false" id="R_ASAD" reversible="true" name="aspartate-semialdehyde dehydrogenase" fbc:upperFluxBound="cobra_default_ub" fbc:lowerFluxBound="cobra_default_lb">
        <listOfReactants>
          <speciesReference constant="true" species="M_aspsa[c]" stoichiometry="1"/>
          <speciesReference constant="true" species="M_nadp[c]" stoichiometry="1"/>
          <speciesReference constant="true" species="M_pi[c]" stoichiometry="1"/>
        </listOfReactants>
        <listOfProducts>
          <speciesReference constant="true" species="M_4pasp[c]" stoichiometry="1"/>
          <speciesReference constant="true" species="M_h[c]" stoichiometry="1"/>
          <speciesReference constant="true" species="M_nadph[c]" stoichiometry="1"/>
        </listOfProducts>
        <fbc:geneProductAssociation>
          <fbc:geneProductRef fbc:geneProduct="G_CLJU_c34570"/>
        </fbc:geneProductAssociation>
      </reaction>
      <reaction fast="false" id="R_ASNS1" reversible="false" name="asparagine synthase (glutamine-hydrolysing)" fbc:upperFluxBound="cobra_default_ub" fbc:lowerFluxBound="cobra_0_bound">
        <listOfReactants>
          <speciesReference constant="true" species="M_asp-L[c]" stoichiometry="1"/>
          <speciesReference constant="true" species="M_atp[c]" stoichiometry="1"/>
          <speciesReference constant="true" species="M_gln-L[c]" stoichiometry="1"/>
          <speciesReference constant="true" species="M_h2o[c]" stoichiometry="1"/>
        </listOfReactants>
        <listOfProducts>
          <speciesReference constant="true" species="M_amp[c]" stoichiometry="1"/>
          <speciesReference constant="true" species="M_asn-L[c]" stoichiometry="1"/>
          <speciesReference constant="true" species="M_glu-L[c]" stoichiometry="1"/>
          <speciesReference constant="true" species="M_h[c]" stoichiometry="1"/>
          <speciesReference constant="true" species="M_ppi[c]" stoichiometry="1"/>
        </listOfProducts>
        <fbc:geneProductAssociation>
          <fbc:or>
            <fbc:geneProductRef fbc:geneProduct="G_CLJU_c17710"/>
            <fbc:geneProductRef fbc:geneProduct="G_CLJU_c26720"/>
          </fbc:or>
        </fbc:geneProductAssociation>
      </reaction>
      <reaction fast="false" id="R_ASNt2r" reversible="true" name="L-asparagine reversible transport via proton symport" fbc:upperFluxBound="cobra_default_ub" fbc:lowerFluxBound="cobra_default_lb">
        <listOfReactants>
          <speciesReference constant="true" species="M_asn-L[e]" stoichiometry="1"/>
          <speciesReference constant="true" species="M_h[e]" stoichiometry="1"/>
        </listOfReactants>
        <listOfProducts>
          <speciesReference constant="true" species="M_asn-L[c]" stoichiometry="1"/>
          <speciesReference constant="true" species="M_h[c]" stoichiometry="1"/>
        </listOfProducts>
      </reaction>
      <reaction fast="false" id="R_ASP1DC" reversible="true" name="aspartate 1-decarboxylase" fbc:upperFluxBound="cobra_default_ub" fbc:lowerFluxBound="cobra_default_lb">
        <listOfReactants>
          <speciesReference constant="true" species="M_asp-L[c]" stoichiometry="1"/>
          <speciesReference constant="true" species="M_h[c]" stoichiometry="1"/>
        </listOfReactants>
        <listOfProducts>
          <speciesReference constant="true" species="M_ala-B[c]" stoichiometry="1"/>
          <speciesReference constant="true" species="M_co2[c]" stoichiometry="1"/>
        </listOfProducts>
      </reaction>
      <reaction fast="false" id="R_ASP4DC" reversible="false" name="aspartate 4-decarboxylase" fbc:upperFluxBound="cobra_default_ub" fbc:lowerFluxBound="cobra_0_bound">
        <listOfReactants>
          <speciesReference constant="true" species="M_asp-L[c]" stoichiometry="1"/>
          <speciesReference constant="true" species="M_h[c]" stoichiometry="1"/>
        </listOfReactants>
        <listOfProducts>
          <speciesReference constant="true" species="M_ala-L[c]" stoichiometry="1"/>
          <speciesReference constant="true" species="M_co2[c]" stoichiometry="1"/>
        </listOfProducts>
        <fbc:geneProductAssociation>
          <fbc:geneProductRef fbc:geneProduct="G_CLJU_c33270"/>
        </fbc:geneProductAssociation>
      </reaction>
      <reaction fast="false" id="R_ASPCT" reversible="false" name="aspartate carbamoyltransferase" fbc:upperFluxBound="cobra_default_ub" fbc:lowerFluxBound="cobra_0_bound">
        <listOfReactants>
          <speciesReference constant="true" species="M_asp-L[c]" stoichiometry="1"/>
          <speciesReference constant="true" species="M_cbp[c]" stoichiometry="1"/>
        </listOfReactants>
        <listOfProducts>
          <speciesReference constant="true" species="M_cbasp[c]" stoichiometry="1"/>
          <speciesReference constant="true" species="M_h[c]" stoichiometry="1"/>
          <speciesReference constant="true" species="M_pi[c]" stoichiometry="1"/>
        </listOfProducts>
        <fbc:geneProductAssociation>
          <fbc:and>
            <fbc:geneProductRef fbc:geneProduct="G_CLJU_c35730"/>
            <fbc:geneProductRef fbc:geneProduct="G_CLJU_c35720"/>
          </fbc:and>
        </fbc:geneProductAssociation>
      </reaction>
      <reaction fast="false" id="R_ASPK" reversible="true" name="aspartate kinase" fbc:upperFluxBound="cobra_default_ub" fbc:lowerFluxBound="cobra_default_lb">
        <listOfReactants>
          <speciesReference constant="true" species="M_asp-L[c]" stoichiometry="1"/>
          <speciesReference constant="true" species="M_atp[c]" stoichiometry="1"/>
        </listOfReactants>
        <listOfProducts>
          <speciesReference constant="true" species="M_4pasp[c]" stoichiometry="1"/>
          <speciesReference constant="true" species="M_adp[c]" stoichiometry="1"/>
        </listOfProducts>
        <fbc:geneProductAssociation>
          <fbc:or>
            <fbc:geneProductRef fbc:geneProduct="G_CLJU_c32890"/>
            <fbc:geneProductRef fbc:geneProduct="G_CLJU_c38320"/>
          </fbc:or>
        </fbc:geneProductAssociation>
      </reaction>
      <reaction fast="false" id="R_ASPO2" reversible="false" name="L-aspartate oxidase" fbc:upperFluxBound="cobra_default_ub" fbc:lowerFluxBound="cobra_0_bound">
        <listOfReactants>
          <speciesReference constant="true" species="M_asp-L[c]" stoichiometry="1"/>
          <speciesReference constant="true" species="M_nad[c]" stoichiometry="1"/>
        </listOfReactants>
        <listOfProducts>
          <speciesReference constant="true" species="M_h[c]" stoichiometry="2"/>
          <speciesReference constant="true" species="M_iasp[c]" stoichiometry="1"/>
          <speciesReference constant="true" species="M_nadh[c]" stoichiometry="1"/>
        </listOfProducts>
        <fbc:geneProductAssociation>
          <fbc:geneProductRef fbc:geneProduct="G_CLJU_c24420"/>
        </fbc:geneProductAssociation>
      </reaction>
      <reaction fast="false" id="R_ASPO2y" reversible="false" name="L-aspartate oxidase" fbc:upperFluxBound="cobra_default_ub" fbc:lowerFluxBound="cobra_0_bound">
        <listOfReactants>
          <speciesReference constant="true" species="M_asp-L[c]" stoichiometry="1"/>
          <speciesReference constant="true" species="M_nadp[c]" stoichiometry="1"/>
        </listOfReactants>
        <listOfProducts>
          <speciesReference constant="true" species="M_h[c]" stoichiometry="2"/>
          <speciesReference constant="true" species="M_iasp[c]" stoichiometry="1"/>
          <speciesReference constant="true" species="M_nadph[c]" stoichiometry="1"/>
        </listOfProducts>
        <fbc:geneProductAssociation>
          <fbc:geneProductRef fbc:geneProduct="G_CLJU_c24420"/>
        </fbc:geneProductAssociation>
      </reaction>
      <reaction fast="false" id="R_ASPR" reversible="true" name="Aspartate racemase" fbc:upperFluxBound="cobra_default_ub" fbc:lowerFluxBound="cobra_default_lb">
        <listOfReactants>
          <speciesReference constant="true" species="M_asp-D[c]" stoichiometry="1"/>
        </listOfReactants>
        <listOfProducts>
          <speciesReference constant="true" species="M_asp-L[c]" stoichiometry="1"/>
        </listOfProducts>
        <fbc:geneProductAssociation>
          <fbc:geneProductRef fbc:geneProduct="G_CLJU_c29440"/>
        </fbc:geneProductAssociation>
      </reaction>
      <reaction fast="false" id="R_ASPT" reversible="false" name="L-aspartase" fbc:upperFluxBound="cobra_default_ub" fbc:lowerFluxBound="cobra_0_bound">
        <listOfReactants>
          <speciesReference constant="true" species="M_asp-L[c]" stoichiometry="1"/>
        </listOfReactants>
        <listOfProducts>
          <speciesReference constant="true" species="M_fum[c]" stoichiometry="1"/>
          <speciesReference constant="true" species="M_nh4[c]" stoichiometry="1"/>
        </listOfProducts>
        <fbc:geneProductAssociation>
          <fbc:or>
            <fbc:geneProductRef fbc:geneProduct="G_CLJU_c04170"/>
            <fbc:geneProductRef fbc:geneProduct="G_CLJU_c42370"/>
          </fbc:or>
        </fbc:geneProductAssociation>
      </reaction>
      <reaction fast="false" id="R_ASPTA" reversible="true" name="aspartate transaminase" fbc:upperFluxBound="cobra_default_ub" fbc:lowerFluxBound="cobra_default_lb">
        <listOfReactants>
          <speciesReference constant="true" species="M_akg[c]" stoichiometry="1"/>
          <speciesReference constant="true" species="M_asp-L[c]" stoichiometry="1"/>
        </listOfReactants>
        <listOfProducts>
          <speciesReference constant="true" species="M_glu-L[c]" stoichiometry="1"/>
          <speciesReference constant="true" species="M_oaa[c]" stoichiometry="1"/>
        </listOfProducts>
        <fbc:geneProductAssociation>
          <fbc:or>
            <fbc:geneProductRef fbc:geneProduct="G_CLJU_c21290"/>
            <fbc:geneProductRef fbc:geneProduct="G_CLJU_c13340"/>
            <fbc:geneProductRef fbc:geneProduct="G_CLJU_c29390"/>
          </fbc:or>
        </fbc:geneProductAssociation>
      </reaction>
      <reaction fast="false" id="R_ASPt2" reversible="false" name="L-aspartate transport in via proton symport" fbc:upperFluxBound="cobra_default_ub" fbc:lowerFluxBound="cobra_0_bound">
        <listOfReactants>
          <speciesReference constant="true" species="M_asp-L[e]" stoichiometry="1"/>
          <speciesReference constant="true" species="M_h[e]" stoichiometry="1"/>
        </listOfReactants>
        <listOfProducts>
          <speciesReference constant="true" species="M_asp-L[c]" stoichiometry="1"/>
          <speciesReference constant="true" species="M_h[c]" stoichiometry="1"/>
        </listOfProducts>
      </reaction>
      <reaction fast="false" id="R_ATPM" reversible="false" name="ATP maintenance requirement" fbc:upperFluxBound="cobra_default_ub" fbc:lowerFluxBound="cobra_0_bound">
        <listOfReactants>
          <speciesReference constant="true" species="M_atp[c]" stoichiometry="1"/>
          <speciesReference constant="true" species="M_h2o[c]" stoichiometry="1"/>
        </listOfReactants>
        <listOfProducts>
          <speciesReference constant="true" species="M_adp[c]" stoichiometry="1"/>
          <speciesReference constant="true" species="M_h[c]" stoichiometry="1"/>
          <speciesReference constant="true" species="M_pi[c]" stoichiometry="1"/>
        </listOfProducts>
      </reaction>
      <reaction fast="false" id="R_ATPPRT" reversible="false" name="ATP phosphoribosyltransferase" fbc:upperFluxBound="cobra_default_ub" fbc:lowerFluxBound="cobra_0_bound">
        <listOfReactants>
          <speciesReference constant="true" species="M_atp[c]" stoichiometry="1"/>
          <speciesReference constant="true" species="M_prpp[c]" stoichiometry="1"/>
        </listOfReactants>
        <listOfProducts>
          <speciesReference constant="true" species="M_ppi[c]" stoichiometry="1"/>
          <speciesReference constant="true" species="M_prbatp[c]" stoichiometry="1"/>
        </listOfProducts>
        <fbc:geneProductAssociation>
          <fbc:geneProductRef fbc:geneProduct="G_CLJU_c11670"/>
        </fbc:geneProductAssociation>
      </reaction>
      <reaction fast="false" id="R_ATPS4r" reversible="true" name="ATP synthase (four protons for one ATP)" fbc:upperFluxBound="cobra_default_ub" fbc:lowerFluxBound="cobra_default_lb">
        <listOfReactants>
          <speciesReference constant="true" species="M_adp[c]" stoichiometry="1"/>
          <speciesReference constant="true" species="M_h[e]" stoichiometry="4"/>
          <speciesReference constant="true" species="M_pi[c]" stoichiometry="1"/>
        </listOfReactants>
        <listOfProducts>
          <speciesReference constant="true" species="M_atp[c]" stoichiometry="1"/>
          <speciesReference constant="true" species="M_h2o[c]" stoichiometry="1"/>
          <speciesReference constant="true" species="M_h[c]" stoichiometry="3"/>
        </listOfProducts>
        <fbc:geneProductAssociation>
          <fbc:and>
            <fbc:and>
              <fbc:geneProductRef fbc:geneProduct="G_CLJU_c02370"/>
              <fbc:geneProductRef fbc:geneProduct="G_CLJU_c02380"/>
              <fbc:geneProductRef fbc:geneProduct="G_CLJU_c02390"/>
            </fbc:and>
            <fbc:and>
              <fbc:geneProductRef fbc:geneProduct="G_CLJU_c02400"/>
              <fbc:geneProductRef fbc:geneProduct="G_CLJU_c02410"/>
              <fbc:geneProductRef fbc:geneProduct="G_CLJU_c02420"/>
              <fbc:geneProductRef fbc:geneProduct="G_CLJU_c02430"/>
              <fbc:geneProductRef fbc:geneProduct="G_CLJU_c02440"/>
            </fbc:and>
            <fbc:geneProductRef fbc:geneProduct="G_CLJU_c02360"/>
          </fbc:and>
        </fbc:geneProductAssociation>
      </reaction>
      <reaction fast="false" id="R_BACCL" reversible="false" name="biotin-[acetyl-CoA-carboxylase] ligase" fbc:upperFluxBound="cobra_default_ub" fbc:lowerFluxBound="cobra_0_bound">
        <listOfReactants>
          <speciesReference constant="true" species="M_atp[c]" stoichiometry="1"/>
          <speciesReference constant="true" species="M_btn[c]" stoichiometry="1"/>
          <speciesReference constant="true" species="M_h[c]" stoichiometry="1"/>
        </listOfReactants>
        <listOfProducts>
          <speciesReference constant="true" species="M_btamp[c]" stoichiometry="1"/>
          <speciesReference constant="true" species="M_ppi[c]" stoichiometry="1"/>
        </listOfProducts>
        <fbc:geneProductAssociation>
          <fbc:geneProductRef fbc:geneProduct="G_CLJU_c26660"/>
        </fbc:geneProductAssociation>
      </reaction>
      <reaction fast="false" id="R_BTCOARx" reversible="false" name="butyryl-coA reductase (NADH)" fbc:upperFluxBound="cobra_0_bound" fbc:lowerFluxBound="cobra_0_bound">
        <listOfReactants>
          <speciesReference constant="true" species="M_btcoa[c]" stoichiometry="1"/>
          <speciesReference constant="true" species="M_h[c]" stoichiometry="1"/>
          <speciesReference constant="true" species="M_nadh[c]" stoichiometry="1"/>
        </listOfReactants>
        <listOfProducts>
          <speciesReference constant="true" species="M_btal[c]" stoichiometry="1"/>
          <speciesReference constant="true" species="M_coa[c]" stoichiometry="1"/>
          <speciesReference constant="true" species="M_nad[c]" stoichiometry="1"/>
        </listOfProducts>
        <fbc:geneProductAssociation>
          <fbc:or>
            <fbc:geneProductRef fbc:geneProduct="G_CLJU_c16520"/>
            <fbc:geneProductRef fbc:geneProduct="G_CLJU_c16510"/>
          </fbc:or>
        </fbc:geneProductAssociation>
      </reaction>
      <reaction fast="false" id="R_BTDD-RRx" reversible="true" name="(R,R)-butanediol dehydrogenase (NADH)" fbc:upperFluxBound="cobra_default_ub" fbc:lowerFluxBound="cobra_default_lb">
        <listOfReactants>
          <speciesReference constant="true" species="M_btd-RR[c]" stoichiometry="1"/>
          <speciesReference constant="true" species="M_nad[c]" stoichiometry="1"/>
        </listOfReactants>
        <listOfProducts>
          <speciesReference constant="true" species="M_actn-R[c]" stoichiometry="1"/>
          <speciesReference constant="true" species="M_h[c]" stoichiometry="1"/>
          <speciesReference constant="true" species="M_nadh[c]" stoichiometry="1"/>
        </listOfProducts>
        <fbc:geneProductAssociation>
          <fbc:geneProductRef fbc:geneProduct="G_CLJU_c23220"/>
        </fbc:geneProductAssociation>
      </reaction>
      <reaction fast="false" id="R_BTDt-RR" reversible="true" name="(R,R)-butanediol transport" fbc:upperFluxBound="cobra_default_ub" fbc:lowerFluxBound="cobra_default_lb">
        <listOfReactants>
          <speciesReference constant="true" species="M_btd-RR[c]" stoichiometry="1"/>
        </listOfReactants>
        <listOfProducts>
          <speciesReference constant="true" species="M_btd-RR[e]" stoichiometry="1"/>
        </listOfProducts>
      </reaction>
      <reaction fast="false" id="R_BTNt2i" reversible="true" name="Biotin uptake" fbc:upperFluxBound="cobra_default_ub" fbc:lowerFluxBound="cobra_default_lb">
        <listOfReactants>
          <speciesReference constant="true" species="M_btn[e]" stoichiometry="1"/>
          <speciesReference constant="true" species="M_h[e]" stoichiometry="1"/>
        </listOfReactants>
        <listOfProducts>
          <speciesReference constant="true" species="M_btn[c]" stoichiometry="1"/>
          <speciesReference constant="true" species="M_h[c]" stoichiometry="1"/>
        </listOfProducts>
        <fbc:geneProductAssociation>
          <fbc:geneProductRef fbc:geneProduct="G_CLJU_c24470"/>
        </fbc:geneProductAssociation>
      </reaction>
      <reaction fast="false" id="R_BTOHt" reversible="false" name="Butanol transport by diffusion" fbc:upperFluxBound="cobra_0_bound" fbc:lowerFluxBound="cobra_0_bound">
        <listOfReactants>
          <speciesReference constant="true" species="M_btoh[e]" stoichiometry="1"/>
        </listOfReactants>
        <listOfProducts>
          <speciesReference constant="true" species="M_btoh[c]" stoichiometry="1"/>
        </listOfProducts>
      </reaction>
      <reaction fast="false" id="R_BUTKr" reversible="false" name="butyrate kinase" fbc:upperFluxBound="cobra_0_bound" fbc:lowerFluxBound="cobra_0_bound">
        <listOfReactants>
          <speciesReference constant="true" species="M_atp[c]" stoichiometry="1"/>
          <speciesReference constant="true" species="M_but[c]" stoichiometry="1"/>
        </listOfReactants>
        <listOfProducts>
          <speciesReference constant="true" species="M_adp[c]" stoichiometry="1"/>
          <speciesReference constant="true" species="M_butpi[c]" stoichiometry="1"/>
        </listOfProducts>
      </reaction>
      <reaction fast="false" id="R_BUTt" reversible="false" name="Butyrate transport (diffusion)" fbc:upperFluxBound="cobra_0_bound" fbc:lowerFluxBound="cobra_0_bound">
        <listOfReactants>
          <speciesReference constant="true" species="M_but[e]" stoichiometry="1"/>
        </listOfReactants>
        <listOfProducts>
          <speciesReference constant="true" species="M_but[c]" stoichiometry="1"/>
        </listOfProducts>
      </reaction>
      <reaction fast="false" id="R_CA2abc" reversible="false" name="calcium transport via ABC system" fbc:upperFluxBound="cobra_default_ub" fbc:lowerFluxBound="cobra_0_bound">
        <listOfReactants>
          <speciesReference constant="true" species="M_atp[c]" stoichiometry="1"/>
          <speciesReference constant="true" species="M_ca2[e]" stoichiometry="1"/>
          <speciesReference constant="true" species="M_h2o[c]" stoichiometry="1"/>
        </listOfReactants>
        <listOfProducts>
          <speciesReference constant="true" species="M_adp[c]" stoichiometry="1"/>
          <speciesReference constant="true" species="M_ca2[c]" stoichiometry="1"/>
          <speciesReference constant="true" species="M_h[c]" stoichiometry="1"/>
          <speciesReference constant="true" species="M_pi[c]" stoichiometry="1"/>
        </listOfProducts>
      </reaction>
      <reaction fast="false" id="R_CBIAT" reversible="true" name="Cobinamide adenyltransferase" fbc:upperFluxBound="cobra_default_ub" fbc:lowerFluxBound="cobra_default_lb">
        <listOfReactants>
          <speciesReference constant="true" species="M_atp[c]" stoichiometry="1"/>
          <speciesReference constant="true" species="M_cbi[c]" stoichiometry="1"/>
          <speciesReference constant="true" species="M_h[c]" stoichiometry="1"/>
        </listOfReactants>
        <listOfProducts>
          <speciesReference constant="true" species="M_adocbi[c]" stoichiometry="1"/>
          <speciesReference constant="true" species="M_pppi[c]" stoichiometry="1"/>
        </listOfProducts>
        <fbc:geneProductAssociation>
          <fbc:geneProductRef fbc:geneProduct="G_CLJU_c31820"/>
        </fbc:geneProductAssociation>
      </reaction>
      <reaction fast="false" id="R_CBLAT" reversible="true" name="cob(I)alamin adenosyltransferase" fbc:upperFluxBound="cobra_default_ub" fbc:lowerFluxBound="cobra_default_lb">
        <listOfReactants>
          <speciesReference constant="true" species="M_atp[c]" stoichiometry="1"/>
          <speciesReference constant="true" species="M_cbl1[c]" stoichiometry="1"/>
          <speciesReference constant="true" species="M_h[c]" stoichiometry="1"/>
        </listOfReactants>
        <listOfProducts>
          <speciesReference constant="true" species="M_adocbl[c]" stoichiometry="1"/>
          <speciesReference constant="true" species="M_pppi[c]" stoichiometry="1"/>
        </listOfProducts>
        <fbc:geneProductAssociation>
          <fbc:geneProductRef fbc:geneProduct="G_CLJU_c31820"/>
        </fbc:geneProductAssociation>
      </reaction>
      <reaction fast="false" id="R_CBMKr" reversible="true" name="Carbamate kinase" fbc:upperFluxBound="cobra_default_ub" fbc:lowerFluxBound="cobra_default_lb">
        <listOfReactants>
          <speciesReference constant="true" species="M_atp[c]" stoichiometry="1"/>
          <speciesReference constant="true" species="M_co2[c]" stoichiometry="1"/>
          <speciesReference constant="true" species="M_nh4[c]" stoichiometry="1"/>
        </listOfReactants>
        <listOfProducts>
          <speciesReference constant="true" species="M_adp[c]" stoichiometry="1"/>
          <speciesReference constant="true" species="M_cbp[c]" stoichiometry="1"/>
          <speciesReference constant="true" species="M_h[c]" stoichiometry="2"/>
        </listOfProducts>
        <fbc:geneProductAssociation>
          <fbc:or>
            <fbc:geneProductRef fbc:geneProduct="G_CLJU_c28000"/>
            <fbc:geneProductRef fbc:geneProduct="G_CLJU_c42550"/>
            <fbc:geneProductRef fbc:geneProduct="G_CLJU_c09300"/>
            <fbc:geneProductRef fbc:geneProduct="G_CLJU_c15300"/>
            <fbc:geneProductRef fbc:geneProduct="G_CLJU_c23570"/>
            <fbc:geneProductRef fbc:geneProduct="G_CLJU_c23800"/>
          </fbc:or>
        </fbc:geneProductAssociation>
      </reaction>
      <reaction fast="false" id="R_CBPS" reversible="false" name="carbamoyl-phosphate synthase (glutamine-hydrolysing)" fbc:upperFluxBound="cobra_default_ub" fbc:lowerFluxBound="cobra_0_bound">
        <listOfReactants>
          <speciesReference constant="true" species="M_atp[c]" stoichiometry="2"/>
          <speciesReference constant="true" species="M_gln-L[c]" stoichiometry="1"/>
          <speciesReference constant="true" species="M_h2o[c]" stoichiometry="1"/>
          <speciesReference constant="true" species="M_hco3[c]" stoichiometry="1"/>
        </listOfReactants>
        <listOfProducts>
          <speciesReference constant="true" species="M_adp[c]" stoichiometry="2"/>
          <speciesReference constant="true" species="M_cbp[c]" stoichiometry="1"/>
          <speciesReference constant="true" species="M_glu-L[c]" stoichiometry="1"/>
          <speciesReference constant="true" species="M_h[c]" stoichiometry="2"/>
          <speciesReference constant="true" species="M_pi[c]" stoichiometry="1"/>
        </listOfProducts>
        <fbc:geneProductAssociation>
          <fbc:or>
            <fbc:and>
              <fbc:geneProductRef fbc:geneProduct="G_CLJU_c25210"/>
              <fbc:geneProductRef fbc:geneProduct="G_CLJU_c25220"/>
            </fbc:and>
            <fbc:and>
              <fbc:geneProductRef fbc:geneProduct="G_CLJU_c04400"/>
              <fbc:geneProductRef fbc:geneProduct="G_CLJU_c04410"/>
            </fbc:and>
          </fbc:or>
        </fbc:geneProductAssociation>
      </reaction>
      <reaction fast="false" id="R_CDPMEK" reversible="false" name="4-(cytidine 5'-diphospho)-2-C-methyl-D-erythritol kinase" fbc:upperFluxBound="cobra_default_ub" fbc:lowerFluxBound="cobra_0_bound">
        <listOfReactants>
          <speciesReference constant="true" species="M_4c2me[c]" stoichiometry="1"/>
          <speciesReference constant="true" species="M_atp[c]" stoichiometry="1"/>
        </listOfReactants>
        <listOfProducts>
          <speciesReference constant="true" species="M_2p4c2me[c]" stoichiometry="1"/>
          <speciesReference constant="true" species="M_adp[c]" stoichiometry="1"/>
          <speciesReference constant="true" species="M_h[c]" stoichiometry="1"/>
        </listOfProducts>
        <fbc:geneProductAssociation>
          <fbc:geneProductRef fbc:geneProduct="G_CLJU_c02110"/>
        </fbc:geneProductAssociation>
      </reaction>
      <reaction fast="false" id="R_CHORM" reversible="false" name="chorismate mutase" fbc:upperFluxBound="cobra_default_ub" fbc:lowerFluxBound="cobra_0_bound">
        <listOfReactants>
          <speciesReference constant="true" species="M_chor[c]" stoichiometry="1"/>
        </listOfReactants>
        <listOfProducts>
          <speciesReference constant="true" species="M_pphn[c]" stoichiometry="1"/>
        </listOfProducts>
        <fbc:geneProductAssociation>
          <fbc:or>
            <fbc:geneProductRef fbc:geneProduct="G_CLJU_c29180"/>
            <fbc:geneProductRef fbc:geneProduct="G_CLJU_c29130"/>
          </fbc:or>
        </fbc:geneProductAssociation>
      </reaction>
      <reaction fast="false" id="R_CHORS" reversible="false" name="chorismate synthase" fbc:upperFluxBound="cobra_default_ub" fbc:lowerFluxBound="cobra_0_bound">
        <listOfReactants>
          <speciesReference constant="true" species="M_3psme[c]" stoichiometry="1"/>
        </listOfReactants>
        <listOfProducts>
          <speciesReference constant="true" species="M_chor[c]" stoichiometry="1"/>
          <speciesReference constant="true" species="M_pi[c]" stoichiometry="1"/>
        </listOfProducts>
        <fbc:geneProductAssociation>
          <fbc:geneProductRef fbc:geneProduct="G_CLJU_c29140"/>
        </fbc:geneProductAssociation>
      </reaction>
      <reaction fast="false" id="R_CITL" reversible="false" name="Citrate lyase" fbc:upperFluxBound="cobra_default_ub" fbc:lowerFluxBound="cobra_0_bound">
        <listOfReactants>
          <speciesReference constant="true" species="M_cit[c]" stoichiometry="1"/>
        </listOfReactants>
        <listOfProducts>
          <speciesReference constant="true" species="M_ac[c]" stoichiometry="1"/>
          <speciesReference constant="true" species="M_oaa[c]" stoichiometry="1"/>
        </listOfProducts>
        <fbc:geneProductAssociation>
          <fbc:and>
            <fbc:or>
              <fbc:geneProductRef fbc:geneProduct="G_CLJU_c25340"/>
              <fbc:geneProductRef fbc:geneProduct="G_CLJU_c40580"/>
              <fbc:geneProductRef fbc:geneProduct="G_CLJU_c30490"/>
            </fbc:or>
            <fbc:or>
              <fbc:geneProductRef fbc:geneProduct="G_CLJU_c30480"/>
              <fbc:geneProductRef fbc:geneProduct="G_CLJU_c25330"/>
              <fbc:geneProductRef fbc:geneProduct="G_CLJU_c40570"/>
            </fbc:or>
            <fbc:or>
              <fbc:geneProductRef fbc:geneProduct="G_CLJU_c25320"/>
              <fbc:geneProductRef fbc:geneProduct="G_CLJU_c40560"/>
              <fbc:geneProductRef fbc:geneProduct="G_CLJU_c30470"/>
            </fbc:or>
          </fbc:and>
        </fbc:geneProductAssociation>
      </reaction>
      <reaction fast="false" id="R_CITRt2r" reversible="true" name="Citrulline reversible transport via proton symport" fbc:upperFluxBound="cobra_default_ub" fbc:lowerFluxBound="cobra_default_lb">
        <listOfReactants>
          <speciesReference constant="true" species="M_citr-L[e]" stoichiometry="1"/>
          <speciesReference constant="true" species="M_h[e]" stoichiometry="1"/>
        </listOfReactants>
        <listOfProducts>
          <speciesReference constant="true" species="M_citr-L[c]" stoichiometry="1"/>
          <speciesReference constant="true" species="M_h[c]" stoichiometry="1"/>
        </listOfProducts>
      </reaction>
      <reaction fast="false" id="R_CLPNS120" reversible="true" name="cardiolipin synthase (n-C12:0)" fbc:upperFluxBound="cobra_default_ub" fbc:lowerFluxBound="cobra_default_lb">
        <listOfReactants>
          <speciesReference constant="true" species="M_pg120[c]" stoichiometry="2"/>
        </listOfReactants>
        <listOfProducts>
          <speciesReference constant="true" species="M_clpn120[c]" stoichiometry="1"/>
          <speciesReference constant="true" species="M_glyc[c]" stoichiometry="1"/>
        </listOfProducts>
        <fbc:geneProductAssociation>
          <fbc:or>
            <fbc:geneProductRef fbc:geneProduct="G_CLJU_c29040"/>
            <fbc:geneProductRef fbc:geneProduct="G_CLJU_c08890"/>
          </fbc:or>
        </fbc:geneProductAssociation>
      </reaction>
      <reaction fast="false" id="R_CLPNS140" reversible="true" name="cardiolipin synthase (n-C14:0)" fbc:upperFluxBound="cobra_default_ub" fbc:lowerFluxBound="cobra_default_lb">
        <listOfReactants>
          <speciesReference constant="true" species="M_pg140[c]" stoichiometry="2"/>
        </listOfReactants>
        <listOfProducts>
          <speciesReference constant="true" species="M_clpn140[c]" stoichiometry="1"/>
          <speciesReference constant="true" species="M_glyc[c]" stoichiometry="1"/>
        </listOfProducts>
        <fbc:geneProductAssociation>
          <fbc:or>
            <fbc:geneProductRef fbc:geneProduct="G_CLJU_c29040"/>
            <fbc:geneProductRef fbc:geneProduct="G_CLJU_c08890"/>
          </fbc:or>
        </fbc:geneProductAssociation>
      </reaction>
      <reaction fast="false" id="R_CLPNS160" reversible="true" name="cardiolipin synthase (n-C16:0)" fbc:upperFluxBound="cobra_default_ub" fbc:lowerFluxBound="cobra_default_lb">
        <listOfReactants>
          <speciesReference constant="true" species="M_pg160[c]" stoichiometry="2"/>
        </listOfReactants>
        <listOfProducts>
          <speciesReference constant="true" species="M_clpn160[c]" stoichiometry="1"/>
          <speciesReference constant="true" species="M_glyc[c]" stoichiometry="1"/>
        </listOfProducts>
        <fbc:geneProductAssociation>
          <fbc:or>
            <fbc:geneProductRef fbc:geneProduct="G_CLJU_c29040"/>
            <fbc:geneProductRef fbc:geneProduct="G_CLJU_c08890"/>
          </fbc:or>
        </fbc:geneProductAssociation>
      </reaction>
      <reaction fast="false" id="R_CLPNS161" reversible="true" name="cardiolipin synthase (n-C16:1)" fbc:upperFluxBound="cobra_default_ub" fbc:lowerFluxBound="cobra_default_lb">
        <listOfReactants>
          <speciesReference constant="true" species="M_pg161[c]" stoichiometry="2"/>
        </listOfReactants>
        <listOfProducts>
          <speciesReference constant="true" species="M_clpn161[c]" stoichiometry="1"/>
          <speciesReference constant="true" species="M_glyc[c]" stoichiometry="1"/>
        </listOfProducts>
        <fbc:geneProductAssociation>
          <fbc:or>
            <fbc:geneProductRef fbc:geneProduct="G_CLJU_c29040"/>
            <fbc:geneProductRef fbc:geneProduct="G_CLJU_c08890"/>
          </fbc:or>
        </fbc:geneProductAssociation>
      </reaction>
      <reaction fast="false" id="R_CLPNS180" reversible="true" name="cardiolipin synthase (n-C18:0)" fbc:upperFluxBound="cobra_default_ub" fbc:lowerFluxBound="cobra_default_lb">
        <listOfReactants>
          <speciesReference constant="true" species="M_pg180[c]" stoichiometry="2"/>
        </listOfReactants>
        <listOfProducts>
          <speciesReference constant="true" species="M_clpn180[c]" stoichiometry="1"/>
          <speciesReference constant="true" species="M_glyc[c]" stoichiometry="1"/>
        </listOfProducts>
        <fbc:geneProductAssociation>
          <fbc:or>
            <fbc:geneProductRef fbc:geneProduct="G_CLJU_c29040"/>
            <fbc:geneProductRef fbc:geneProduct="G_CLJU_c08890"/>
          </fbc:or>
        </fbc:geneProductAssociation>
      </reaction>
      <reaction fast="false" id="R_CLPNS181" reversible="true" name="cardiolipin synthase (n-C18:1)" fbc:upperFluxBound="cobra_default_ub" fbc:lowerFluxBound="cobra_default_lb">
        <listOfReactants>
          <speciesReference constant="true" species="M_pg181[c]" stoichiometry="2"/>
        </listOfReactants>
        <listOfProducts>
          <speciesReference constant="true" species="M_clpn181[c]" stoichiometry="1"/>
          <speciesReference constant="true" species="M_glyc[c]" stoichiometry="1"/>
        </listOfProducts>
        <fbc:geneProductAssociation>
          <fbc:or>
            <fbc:geneProductRef fbc:geneProduct="G_CLJU_c08890"/>
            <fbc:geneProductRef fbc:geneProduct="G_CLJU_c29040"/>
          </fbc:or>
        </fbc:geneProductAssociation>
      </reaction>
      <reaction fast="false" id="R_CLt3r_2" reversible="true" name="chloride transport via proton antiport (2:1) (periplasm)" fbc:upperFluxBound="cobra_default_ub" fbc:lowerFluxBound="cobra_default_lb">
        <listOfReactants>
          <speciesReference constant="true" species="M_cl[e]" stoichiometry="2"/>
          <speciesReference constant="true" species="M_h[c]" stoichiometry="1"/>
        </listOfReactants>
        <listOfProducts>
          <speciesReference constant="true" species="M_cl[c]" stoichiometry="2"/>
          <speciesReference constant="true" species="M_h[e]" stoichiometry="1"/>
        </listOfProducts>
      </reaction>
      <reaction fast="false" id="R_CO2t" reversible="true" name="CO2 transporter via diffusion" fbc:upperFluxBound="cobra_default_ub" fbc:lowerFluxBound="cobra_default_lb">
        <listOfReactants>
          <speciesReference constant="true" species="M_co2[e]" stoichiometry="1"/>
        </listOfReactants>
        <listOfProducts>
          <speciesReference constant="true" species="M_co2[c]" stoichiometry="1"/>
        </listOfProducts>
      </reaction>
      <reaction fast="false" id="R_CODH4" reversible="false" name="carbon monoxide dehydrogenase / acetyl-CoA synthase 2" fbc:upperFluxBound="cobra_default_ub" fbc:lowerFluxBound="cobra_0_bound">
        <listOfReactants>
          <speciesReference constant="true" species="M_co[c]" stoichiometry="1"/>
          <speciesReference constant="true" species="M_fdxo-4:2[c]" stoichiometry="1"/>
          <speciesReference constant="true" species="M_h2o[c]" stoichiometry="1"/>
        </listOfReactants>
        <listOfProducts>
          <speciesReference constant="true" species="M_co2[c]" stoichiometry="1"/>
          <speciesReference constant="true" species="M_fdxr-4:2[c]" stoichiometry="1"/>
          <speciesReference constant="true" species="M_h[c]" stoichiometry="2"/>
        </listOfProducts>
        <fbc:geneProductAssociation>
          <fbc:and>
            <fbc:geneProductRef fbc:geneProduct="G_CLJU_c09090"/>
            <fbc:geneProductRef fbc:geneProduct="G_CLJU_c09100"/>
            <fbc:geneProductRef fbc:geneProduct="G_CLJU_c09110"/>
          </fbc:and>
        </fbc:geneProductAssociation>
      </reaction>
      <reaction fast="false" id="R_CODH_ACS" reversible="false" name="CODH/Acetyl-CoA synthase (Wood-Ljundahl)" fbc:upperFluxBound="cobra_default_ub" fbc:lowerFluxBound="cobra_0_bound">
        <listOfReactants>
          <speciesReference constant="true" species="M_co2[c]" stoichiometry="1"/>
          <speciesReference constant="true" species="M_coa[c]" stoichiometry="1"/>
          <speciesReference constant="true" species="M_fdxr-4:2[c]" stoichiometry="1"/>
          <speciesReference constant="true" species="M_h[c]" stoichiometry="1"/>
          <speciesReference constant="true" species="M_mecfsp[c]" stoichiometry="1"/>
        </listOfReactants>
        <listOfProducts>
          <speciesReference constant="true" species="M_accoa[c]" stoichiometry="1"/>
          <speciesReference constant="true" species="M_cfesp[c]" stoichiometry="1"/>
          <speciesReference constant="true" species="M_fdxo-4:2[c]" stoichiometry="1"/>
          <speciesReference constant="true" species="M_h2o[c]" stoichiometry="1"/>
        </listOfProducts>
        <fbc:geneProductAssociation>
          <fbc:and>
            <fbc:geneProductRef fbc:geneProduct="G_CLJU_c37500"/>
            <fbc:geneProductRef fbc:geneProduct="G_CLJU_c37530"/>
            <fbc:geneProductRef fbc:geneProduct="G_CLJU_c37550"/>
            <fbc:geneProductRef fbc:geneProduct="G_CLJU_c37570"/>
            <fbc:geneProductRef fbc:geneProduct="G_CLJU_c37580"/>
            <fbc:geneProductRef fbc:geneProduct="G_CLJU_c37590"/>
            <fbc:geneProductRef fbc:geneProduct="G_CLJU_c37660"/>
            <fbc:geneProductRef fbc:geneProduct="G_CLJU_c37670"/>
          </fbc:and>
        </fbc:geneProductAssociation>
      </reaction>
      <reaction fast="false" id="R_COabc" reversible="false" name="Cobalt transport via ABC system" fbc:upperFluxBound="cobra_default_ub" fbc:lowerFluxBound="cobra_0_bound">
        <listOfReactants>
          <speciesReference constant="true" species="M_atp[c]" stoichiometry="1"/>
          <speciesReference constant="true" species="M_cobalt2[e]" stoichiometry="1"/>
          <speciesReference constant="true" species="M_h2o[c]" stoichiometry="1"/>
        </listOfReactants>
        <listOfProducts>
          <speciesReference constant="true" species="M_adp[c]" stoichiometry="1"/>
          <speciesReference constant="true" species="M_cobalt2[c]" stoichiometry="1"/>
          <speciesReference constant="true" species="M_h[c]" stoichiometry="1"/>
          <speciesReference constant="true" species="M_pi[c]" stoichiometry="1"/>
        </listOfProducts>
      </reaction>
      <reaction fast="false" id="R_COt" reversible="true" name="CO transporter via diffusion" fbc:upperFluxBound="cobra_default_ub" fbc:lowerFluxBound="cobra_default_lb">
        <listOfReactants>
          <speciesReference constant="true" species="M_co[c]" stoichiometry="1"/>
        </listOfReactants>
        <listOfProducts>
          <speciesReference constant="true" species="M_co[e]" stoichiometry="1"/>
        </listOfProducts>
      </reaction>
      <reaction fast="false" id="R_CPC2MT" reversible="false" name="precorrin-2 C20-methyltransferase" fbc:upperFluxBound="cobra_default_ub" fbc:lowerFluxBound="cobra_0_bound">
        <listOfReactants>
          <speciesReference constant="true" species="M_amet[c]" stoichiometry="1"/>
          <speciesReference constant="true" species="M_copre2[c]" stoichiometry="1"/>
        </listOfReactants>
        <listOfProducts>
          <speciesReference constant="true" species="M_ahcys[c]" stoichiometry="1"/>
          <speciesReference constant="true" species="M_copre3[c]" stoichiometry="1"/>
          <speciesReference constant="true" species="M_h[c]" stoichiometry="1"/>
        </listOfProducts>
        <fbc:geneProductAssociation>
          <fbc:geneProductRef fbc:geneProduct="G_CLJU_c31890"/>
        </fbc:geneProductAssociation>
      </reaction>
      <reaction fast="false" id="R_CPC3MT" reversible="false" name="precorrin-3B C17-methyltransferase" fbc:upperFluxBound="cobra_default_ub" fbc:lowerFluxBound="cobra_0_bound">
        <listOfReactants>
          <speciesReference constant="true" species="M_amet[c]" stoichiometry="1"/>
          <speciesReference constant="true" species="M_copre3[c]" stoichiometry="1"/>
        </listOfReactants>
        <listOfProducts>
          <speciesReference constant="true" species="M_ahcys[c]" stoichiometry="1"/>
          <speciesReference constant="true" species="M_copre4[c]" stoichiometry="1"/>
        </listOfProducts>
        <fbc:geneProductAssociation>
          <fbc:geneProductRef fbc:geneProduct="G_CLJU_c31860"/>
        </fbc:geneProductAssociation>
      </reaction>
      <reaction fast="false" id="R_CPC4MT" reversible="false" name="precorrin-4 C11-methyltransferase" fbc:upperFluxBound="cobra_default_ub" fbc:lowerFluxBound="cobra_0_bound">
        <listOfReactants>
          <speciesReference constant="true" species="M_amet[c]" stoichiometry="1"/>
          <speciesReference constant="true" species="M_copre4[c]" stoichiometry="1"/>
        </listOfReactants>
        <listOfProducts>
          <speciesReference constant="true" species="M_ahcys[c]" stoichiometry="1"/>
          <speciesReference constant="true" species="M_copre5[c]" stoichiometry="1"/>
          <speciesReference constant="true" species="M_h[c]" stoichiometry="1"/>
        </listOfProducts>
        <fbc:geneProductAssociation>
          <fbc:geneProductRef fbc:geneProduct="G_CLJU_c31880"/>
        </fbc:geneProductAssociation>
      </reaction>
      <reaction fast="false" id="R_CPC5MT" reversible="false" name="precorrin-5 C1-methyltransferase" fbc:upperFluxBound="cobra_default_ub" fbc:lowerFluxBound="cobra_0_bound">
        <listOfReactants>
          <speciesReference constant="true" species="M_amet[c]" stoichiometry="1"/>
          <speciesReference constant="true" species="M_copre5[c]" stoichiometry="1"/>
          <speciesReference constant="true" species="M_h2o[c]" stoichiometry="1"/>
        </listOfReactants>
        <listOfProducts>
          <speciesReference constant="true" species="M_acald[c]" stoichiometry="1"/>
          <speciesReference constant="true" species="M_ahcys[c]" stoichiometry="1"/>
          <speciesReference constant="true" species="M_copre6[c]" stoichiometry="1"/>
          <speciesReference constant="true" species="M_h[c]" stoichiometry="1"/>
        </listOfProducts>
        <fbc:geneProductAssociation>
          <fbc:and>
            <fbc:geneProductRef fbc:geneProduct="G_CLJU_c31920"/>
            <fbc:geneProductRef fbc:geneProduct="G_CLJU_c31870"/>
          </fbc:and>
        </fbc:geneProductAssociation>
      </reaction>
      <reaction fast="false" id="R_CPC6MT" reversible="false" name="precorrin-6Y C5,15-methyltransferase (decarboxylating)" fbc:upperFluxBound="cobra_default_ub" fbc:lowerFluxBound="cobra_0_bound">
        <listOfReactants>
          <speciesReference constant="true" species="M_amet[c]" stoichiometry="2"/>
          <speciesReference constant="true" species="M_codhpre6[c]" stoichiometry="1"/>
        </listOfReactants>
        <listOfProducts>
          <speciesReference constant="true" species="M_ahcys[c]" stoichiometry="2"/>
          <speciesReference constant="true" species="M_co2[c]" stoichiometry="1"/>
          <speciesReference constant="true" species="M_copre8[c]" stoichiometry="1"/>
          <speciesReference constant="true" species="M_h[c]" stoichiometry="1"/>
        </listOfProducts>
        <fbc:geneProductAssociation>
          <fbc:and>
            <fbc:geneProductRef fbc:geneProduct="G_CLJU_c31910"/>
            <fbc:geneProductRef fbc:geneProduct="G_CLJU_c31900"/>
          </fbc:and>
        </fbc:geneProductAssociation>
      </reaction>
      <reaction fast="false" id="R_CPC6R" reversible="false" name="precorrin-6A reductase" fbc:upperFluxBound="cobra_default_ub" fbc:lowerFluxBound="cobra_0_bound">
        <listOfReactants>
          <speciesReference constant="true" species="M_copre6[c]" stoichiometry="1"/>
          <speciesReference constant="true" species="M_h[c]" stoichiometry="1"/>
          <speciesReference constant="true" species="M_nadph[c]" stoichiometry="1"/>
        </listOfReactants>
        <listOfProducts>
          <speciesReference constant="true" species="M_codhpre6[c]" stoichiometry="1"/>
          <speciesReference constant="true" species="M_nadp[c]" stoichiometry="1"/>
        </listOfProducts>
        <fbc:geneProductAssociation>
          <fbc:geneProductRef fbc:geneProduct="G_CLJU_c31840"/>
        </fbc:geneProductAssociation>
      </reaction>
      <reaction fast="false" id="R_CPC8MM" reversible="true" name="precorrin-8X methylmutase" fbc:upperFluxBound="cobra_default_ub" fbc:lowerFluxBound="cobra_default_lb">
        <listOfReactants>
          <speciesReference constant="true" species="M_copre8[c]" stoichiometry="1"/>
        </listOfReactants>
        <listOfProducts>
          <speciesReference constant="true" species="M_cobya[c]" stoichiometry="1"/>
        </listOfProducts>
        <fbc:geneProductAssociation>
          <fbc:geneProductRef fbc:geneProduct="G_CLJU_c31930"/>
        </fbc:geneProductAssociation>
      </reaction>
      <reaction fast="false" id="R_CPPPGOAN2" reversible="false" name="Oxygen Independent coproporphyrinogen-III oxidase" fbc:upperFluxBound="cobra_default_ub" fbc:lowerFluxBound="cobra_0_bound">
        <listOfReactants>
          <speciesReference constant="true" species="M_amet[c]" stoichiometry="2"/>
          <speciesReference constant="true" species="M_cpppg3[c]" stoichiometry="1"/>
          <speciesReference constant="true" species="M_fdxo-4:2[c]" stoichiometry="2"/>
          <speciesReference constant="true" species="M_nadph[c]" stoichiometry="2"/>
        </listOfReactants>
        <listOfProducts>
          <speciesReference constant="true" species="M_co2[c]" stoichiometry="2"/>
          <speciesReference constant="true" species="M_dad-5[c]" stoichiometry="2"/>
          <speciesReference constant="true" species="M_fdxr-4:2[c]" stoichiometry="2"/>
          <speciesReference constant="true" species="M_h[c]" stoichiometry="2"/>
          <speciesReference constant="true" species="M_met-L[c]" stoichiometry="2"/>
          <speciesReference constant="true" species="M_nadp[c]" stoichiometry="2"/>
          <speciesReference constant="true" species="M_pppg9[c]" stoichiometry="1"/>
        </listOfProducts>
        <fbc:geneProductAssociation>
          <fbc:geneProductRef fbc:geneProduct="G_CLJU_c07950"/>
        </fbc:geneProductAssociation>
      </reaction>
      <reaction fast="false" id="R_CS" reversible="false" name="citrate synthase" fbc:upperFluxBound="cobra_default_ub" fbc:lowerFluxBound="cobra_0_bound">
        <listOfReactants>
          <speciesReference constant="true" species="M_accoa[c]" stoichiometry="1"/>
          <speciesReference constant="true" species="M_h2o[c]" stoichiometry="1"/>
          <speciesReference constant="true" species="M_oaa[c]" stoichiometry="1"/>
        </listOfReactants>
        <listOfProducts>
          <speciesReference constant="true" species="M_cit[c]" stoichiometry="1"/>
          <speciesReference constant="true" species="M_coa[c]" stoichiometry="1"/>
          <speciesReference constant="true" species="M_h[c]" stoichiometry="1"/>
        </listOfProducts>
        <fbc:geneProductAssociation>
          <fbc:geneProductRef fbc:geneProduct="G_CLJU_c06610"/>
        </fbc:geneProductAssociation>
      </reaction>
      <reaction fast="false" id="R_CSND" reversible="false" name="Cytosine deaminase" fbc:upperFluxBound="cobra_default_ub" fbc:lowerFluxBound="cobra_0_bound">
        <listOfReactants>
          <speciesReference constant="true" species="M_csn[c]" stoichiometry="1"/>
          <speciesReference constant="true" species="M_h2o[c]" stoichiometry="1"/>
          <speciesReference constant="true" species="M_h[c]" stoichiometry="1"/>
        </listOfReactants>
        <listOfProducts>
          <speciesReference constant="true" species="M_nh4[c]" stoichiometry="1"/>
          <speciesReference constant="true" species="M_ura[c]" stoichiometry="1"/>
        </listOfProducts>
        <fbc:geneProductAssociation>
          <fbc:geneProductRef fbc:geneProduct="G_CLJU_c19230"/>
        </fbc:geneProductAssociation>
      </reaction>
      <reaction fast="false" id="R_CSNt2" reversible="false" name="cytosine transport in via proton symport" fbc:upperFluxBound="cobra_default_ub" fbc:lowerFluxBound="cobra_0_bound">
        <listOfReactants>
          <speciesReference constant="true" species="M_csn[e]" stoichiometry="1"/>
          <speciesReference constant="true" species="M_h[e]" stoichiometry="1"/>
        </listOfReactants>
        <listOfProducts>
          <speciesReference constant="true" species="M_csn[c]" stoichiometry="1"/>
          <speciesReference constant="true" species="M_h[c]" stoichiometry="1"/>
        </listOfProducts>
        <fbc:geneProductAssociation>
          <fbc:or>
            <fbc:geneProductRef fbc:geneProduct="G_CLJU_c27940"/>
            <fbc:geneProductRef fbc:geneProduct="G_CLJU_c19220"/>
          </fbc:or>
        </fbc:geneProductAssociation>
      </reaction>
      <reaction fast="false" id="R_CTPS1" reversible="false" name="CTP synthase (NH3)" fbc:upperFluxBound="cobra_default_ub" fbc:lowerFluxBound="cobra_0_bound">
        <listOfReactants>
          <speciesReference constant="true" species="M_atp[c]" stoichiometry="1"/>
          <speciesReference constant="true" species="M_nh4[c]" stoichiometry="1"/>
          <speciesReference constant="true" species="M_utp[c]" stoichiometry="1"/>
        </listOfReactants>
        <listOfProducts>
          <speciesReference constant="true" species="M_adp[c]" stoichiometry="1"/>
          <speciesReference constant="true" species="M_ctp[c]" stoichiometry="1"/>
          <speciesReference constant="true" species="M_h[c]" stoichiometry="2"/>
          <speciesReference constant="true" species="M_pi[c]" stoichiometry="1"/>
        </listOfProducts>
        <fbc:geneProductAssociation>
          <fbc:geneProductRef fbc:geneProduct="G_CLJU_c02200"/>
        </fbc:geneProductAssociation>
      </reaction>
      <reaction fast="false" id="R_CTPS2" reversible="false" name="CTP synthase (glutamine)" fbc:upperFluxBound="cobra_default_ub" fbc:lowerFluxBound="cobra_0_bound">
        <listOfReactants>
          <speciesReference constant="true" species="M_atp[c]" stoichiometry="1"/>
          <speciesReference constant="true" species="M_gln-L[c]" stoichiometry="1"/>
          <speciesReference constant="true" species="M_h2o[c]" stoichiometry="1"/>
          <speciesReference constant="true" species="M_utp[c]" stoichiometry="1"/>
        </listOfReactants>
        <listOfProducts>
          <speciesReference constant="true" species="M_adp[c]" stoichiometry="1"/>
          <speciesReference constant="true" species="M_ctp[c]" stoichiometry="1"/>
          <speciesReference constant="true" species="M_glu-L[c]" stoichiometry="1"/>
          <speciesReference constant="true" species="M_h[c]" stoichiometry="2"/>
          <speciesReference constant="true" species="M_pi[c]" stoichiometry="1"/>
        </listOfProducts>
        <fbc:geneProductAssociation>
          <fbc:geneProductRef fbc:geneProduct="G_CLJU_c02200"/>
        </fbc:geneProductAssociation>
      </reaction>
      <reaction fast="false" id="R_CYRDAAT" reversible="false" name="cob(I)yrinic acid a,c-diamide adenosyltransferase" fbc:upperFluxBound="cobra_default_ub" fbc:lowerFluxBound="cobra_0_bound">
        <listOfReactants>
          <speciesReference constant="true" species="M_atp[c]" stoichiometry="1"/>
          <speciesReference constant="true" species="M_co1dam[c]" stoichiometry="1"/>
          <speciesReference constant="true" species="M_h[c]" stoichiometry="1"/>
        </listOfReactants>
        <listOfProducts>
          <speciesReference constant="true" species="M_adcobdam[c]" stoichiometry="1"/>
          <speciesReference constant="true" species="M_pppi[c]" stoichiometry="1"/>
        </listOfProducts>
        <fbc:geneProductAssociation>
          <fbc:geneProductRef fbc:geneProduct="G_CLJU_c31820"/>
        </fbc:geneProductAssociation>
      </reaction>
      <reaction fast="false" id="R_CYRDAR" reversible="false" name="cob(II)yrinic acid a,c-diamide reductase" fbc:upperFluxBound="cobra_default_ub" fbc:lowerFluxBound="cobra_0_bound">
        <listOfReactants>
          <speciesReference constant="true" species="M_co2dam[c]" stoichiometry="2"/>
          <speciesReference constant="true" species="M_nadh[c]" stoichiometry="1"/>
        </listOfReactants>
        <listOfProducts>
          <speciesReference constant="true" species="M_co1dam[c]" stoichiometry="2"/>
          <speciesReference constant="true" species="M_h[c]" stoichiometry="1"/>
          <speciesReference constant="true" species="M_nad[c]" stoichiometry="1"/>
        </listOfProducts>
      </reaction>
      <reaction fast="false" id="R_CYRDAS" reversible="false" name="Cob(II)yrinate a,c-diamide synthase (glutamine-hydrolysing)" fbc:upperFluxBound="cobra_default_ub" fbc:lowerFluxBound="cobra_0_bound">
        <listOfReactants>
          <speciesReference constant="true" species="M_atp[c]" stoichiometry="2"/>
          <speciesReference constant="true" species="M_cobya[c]" stoichiometry="1"/>
          <speciesReference constant="true" species="M_gln-L[c]" stoichiometry="2"/>
          <speciesReference constant="true" species="M_h2o[c]" stoichiometry="1"/>
        </listOfReactants>
        <listOfProducts>
          <speciesReference constant="true" species="M_adp[c]" stoichiometry="2"/>
          <speciesReference constant="true" species="M_co2dam[c]" stoichiometry="1"/>
          <speciesReference constant="true" species="M_glu-L[c]" stoichiometry="2"/>
          <speciesReference constant="true" species="M_h[c]" stoichiometry="1"/>
          <speciesReference constant="true" species="M_ppi[c]" stoichiometry="1"/>
        </listOfProducts>
        <fbc:geneProductAssociation>
          <fbc:geneProductRef fbc:geneProduct="G_CLJU_c31950"/>
        </fbc:geneProductAssociation>
      </reaction>
      <reaction fast="false" id="R_CYSDS" reversible="false" name="Cysteine Desulfhydrase" fbc:upperFluxBound="cobra_default_ub" fbc:lowerFluxBound="cobra_0_bound">
        <listOfReactants>
          <speciesReference constant="true" species="M_cys-L[c]" stoichiometry="1"/>
          <speciesReference constant="true" species="M_h2o[c]" stoichiometry="1"/>
        </listOfReactants>
        <listOfProducts>
          <speciesReference constant="true" species="M_h2s[c]" stoichiometry="1"/>
          <speciesReference constant="true" species="M_nh4[c]" stoichiometry="1"/>
          <speciesReference constant="true" species="M_pyr[c]" stoichiometry="1"/>
        </listOfProducts>
        <fbc:geneProductAssociation>
          <fbc:geneProductRef fbc:geneProduct="G_CLJU_c24380"/>
        </fbc:geneProductAssociation>
      </reaction>
      <reaction fast="false" id="R_CYSS" reversible="false" name="cysteine synthase" fbc:upperFluxBound="cobra_default_ub" fbc:lowerFluxBound="cobra_0_bound">
        <listOfReactants>
          <speciesReference constant="true" species="M_acser[c]" stoichiometry="1"/>
          <speciesReference constant="true" species="M_h2s[c]" stoichiometry="1"/>
        </listOfReactants>
        <listOfProducts>
          <speciesReference constant="true" species="M_ac[c]" stoichiometry="1"/>
          <speciesReference constant="true" species="M_cys-L[c]" stoichiometry="1"/>
          <speciesReference constant="true" species="M_h[c]" stoichiometry="1"/>
        </listOfProducts>
        <fbc:geneProductAssociation>
          <fbc:or>
            <fbc:geneProductRef fbc:geneProduct="G_CLJU_c24370"/>
            <fbc:geneProductRef fbc:geneProduct="G_CLJU_c39310"/>
          </fbc:or>
        </fbc:geneProductAssociation>
      </reaction>
      <reaction fast="false" id="R_CYSSADS" reversible="false" name="L-cysteine sulfinic acid desulfurase" fbc:upperFluxBound="cobra_default_ub" fbc:lowerFluxBound="cobra_0_bound">
        <listOfReactants>
          <speciesReference constant="true" species="M_3sala[c]" stoichiometry="1"/>
          <speciesReference constant="true" species="M_h[c]" stoichiometry="2"/>
        </listOfReactants>
        <listOfProducts>
          <speciesReference constant="true" species="M_ala-L[c]" stoichiometry="1"/>
          <speciesReference constant="true" species="M_so2[c]" stoichiometry="1"/>
        </listOfProducts>
        <fbc:geneProductAssociation>
          <fbc:geneProductRef fbc:geneProduct="G_CLJU_c33270"/>
        </fbc:geneProductAssociation>
      </reaction>
      <reaction fast="false" id="R_CYSTGL" reversible="false" name="cystathionine g-lyase" fbc:upperFluxBound="cobra_default_ub" fbc:lowerFluxBound="cobra_0_bound">
        <listOfReactants>
          <speciesReference constant="true" species="M_cyst-L[c]" stoichiometry="1"/>
          <speciesReference constant="true" species="M_h2o[c]" stoichiometry="1"/>
        </listOfReactants>
        <listOfProducts>
          <speciesReference constant="true" species="M_2obut[c]" stoichiometry="1"/>
          <speciesReference constant="true" species="M_cys-L[c]" stoichiometry="1"/>
          <speciesReference constant="true" species="M_nh4[c]" stoichiometry="1"/>
        </listOfProducts>
        <fbc:geneProductAssociation>
          <fbc:geneProductRef fbc:geneProduct="G_CLJU_c24380"/>
        </fbc:geneProductAssociation>
      </reaction>
      <reaction fast="false" id="R_CYSTL" reversible="false" name="cystathionine b-lyase" fbc:upperFluxBound="cobra_default_ub" fbc:lowerFluxBound="cobra_0_bound">
        <listOfReactants>
          <speciesReference constant="true" species="M_cyst-L[c]" stoichiometry="1"/>
          <speciesReference constant="true" species="M_h2o[c]" stoichiometry="1"/>
        </listOfReactants>
        <listOfProducts>
          <speciesReference constant="true" species="M_hcys-L[c]" stoichiometry="1"/>
          <speciesReference constant="true" species="M_nh4[c]" stoichiometry="1"/>
          <speciesReference constant="true" species="M_pyr[c]" stoichiometry="1"/>
        </listOfProducts>
        <fbc:geneProductAssociation>
          <fbc:geneProductRef fbc:geneProduct="G_CLJU_c27610"/>
        </fbc:geneProductAssociation>
      </reaction>
      <reaction fast="false" id="R_CYSTS" reversible="false" name="cystathionine beta-synthase" fbc:upperFluxBound="cobra_default_ub" fbc:lowerFluxBound="cobra_0_bound">
        <listOfReactants>
          <speciesReference constant="true" species="M_hcys-L[c]" stoichiometry="1"/>
          <speciesReference constant="true" species="M_ser-L[c]" stoichiometry="1"/>
        </listOfReactants>
        <listOfProducts>
          <speciesReference constant="true" species="M_cyst-L[c]" stoichiometry="1"/>
          <speciesReference constant="true" species="M_h2o[c]" stoichiometry="1"/>
        </listOfProducts>
        <fbc:geneProductAssociation>
          <fbc:geneProductRef fbc:geneProduct="G_CLJU_c24370"/>
        </fbc:geneProductAssociation>
      </reaction>
      <reaction fast="false" id="R_CYSabc" reversible="false" name="L-cysteine transport via ABC system" fbc:upperFluxBound="cobra_default_ub" fbc:lowerFluxBound="cobra_0_bound">
        <listOfReactants>
          <speciesReference constant="true" species="M_atp[c]" stoichiometry="1"/>
          <speciesReference constant="true" species="M_cys-L[e]" stoichiometry="1"/>
          <speciesReference constant="true" species="M_h2o[c]" stoichiometry="1"/>
        </listOfReactants>
        <listOfProducts>
          <speciesReference constant="true" species="M_adp[c]" stoichiometry="1"/>
          <speciesReference constant="true" species="M_cys-L[c]" stoichiometry="1"/>
          <speciesReference constant="true" species="M_h[c]" stoichiometry="1"/>
          <speciesReference constant="true" species="M_pi[c]" stoichiometry="1"/>
        </listOfProducts>
      </reaction>
      <reaction fast="false" id="R_CYTD" reversible="false" name="cytidine deaminase" fbc:upperFluxBound="cobra_default_ub" fbc:lowerFluxBound="cobra_0_bound">
        <listOfReactants>
          <speciesReference constant="true" species="M_cytd[c]" stoichiometry="1"/>
          <speciesReference constant="true" species="M_h2o[c]" stoichiometry="1"/>
          <speciesReference constant="true" species="M_h[c]" stoichiometry="1"/>
        </listOfReactants>
        <listOfProducts>
          <speciesReference constant="true" species="M_nh4[c]" stoichiometry="1"/>
          <speciesReference constant="true" species="M_uri[c]" stoichiometry="1"/>
        </listOfProducts>
        <fbc:geneProductAssociation>
          <fbc:geneProductRef fbc:geneProduct="G_CLJU_c18120"/>
        </fbc:geneProductAssociation>
      </reaction>
      <reaction fast="false" id="R_CYTDK2" reversible="false" name="cytidine kinase (GTP)" fbc:upperFluxBound="cobra_default_ub" fbc:lowerFluxBound="cobra_0_bound">
        <listOfReactants>
          <speciesReference constant="true" species="M_cytd[c]" stoichiometry="1"/>
          <speciesReference constant="true" species="M_gtp[c]" stoichiometry="1"/>
        </listOfReactants>
        <listOfProducts>
          <speciesReference constant="true" species="M_cmp[c]" stoichiometry="1"/>
          <speciesReference constant="true" species="M_gdp[c]" stoichiometry="1"/>
          <speciesReference constant="true" species="M_h[c]" stoichiometry="1"/>
        </listOfProducts>
        <fbc:geneProductAssociation>
          <fbc:geneProductRef fbc:geneProduct="G_CLJU_c02840"/>
        </fbc:geneProductAssociation>
      </reaction>
      <reaction fast="false" id="R_CYTK1" reversible="true" name="cytidylate kinase (CMP)" fbc:upperFluxBound="cobra_default_ub" fbc:lowerFluxBound="cobra_default_lb">
        <listOfReactants>
          <speciesReference constant="true" species="M_atp[c]" stoichiometry="1"/>
          <speciesReference constant="true" species="M_cmp[c]" stoichiometry="1"/>
        </listOfReactants>
        <listOfProducts>
          <speciesReference constant="true" species="M_adp[c]" stoichiometry="1"/>
          <speciesReference constant="true" species="M_cdp[c]" stoichiometry="1"/>
        </listOfProducts>
        <fbc:geneProductAssociation>
          <fbc:geneProductRef fbc:geneProduct="G_CLJU_c21330"/>
        </fbc:geneProductAssociation>
      </reaction>
      <reaction fast="false" id="R_CYTK2" reversible="true" name="cytidylate kinase (dCMP)" fbc:upperFluxBound="cobra_default_ub" fbc:lowerFluxBound="cobra_default_lb">
        <listOfReactants>
          <speciesReference constant="true" species="M_atp[c]" stoichiometry="1"/>
          <speciesReference constant="true" species="M_dcmp[c]" stoichiometry="1"/>
        </listOfReactants>
        <listOfProducts>
          <speciesReference constant="true" species="M_adp[c]" stoichiometry="1"/>
          <speciesReference constant="true" species="M_dcdp[c]" stoichiometry="1"/>
        </listOfProducts>
        <fbc:geneProductAssociation>
          <fbc:geneProductRef fbc:geneProduct="G_CLJU_c21330"/>
        </fbc:geneProductAssociation>
      </reaction>
      <reaction fast="false" id="R_Cuabc" reversible="false" name="Copper transport via ABC system" fbc:upperFluxBound="cobra_default_ub" fbc:lowerFluxBound="cobra_0_bound">
        <listOfReactants>
          <speciesReference constant="true" species="M_atp[c]" stoichiometry="1"/>
          <speciesReference constant="true" species="M_cu2[e]" stoichiometry="1"/>
          <speciesReference constant="true" species="M_h2o[c]" stoichiometry="1"/>
        </listOfReactants>
        <listOfProducts>
          <speciesReference constant="true" species="M_adp[c]" stoichiometry="1"/>
          <speciesReference constant="true" species="M_cu2[c]" stoichiometry="1"/>
          <speciesReference constant="true" species="M_h[c]" stoichiometry="1"/>
          <speciesReference constant="true" species="M_pi[c]" stoichiometry="1"/>
        </listOfProducts>
      </reaction>
      <reaction fast="false" id="R_D-LACt2" reversible="true" name="D-lactate transport via proton symport" fbc:upperFluxBound="cobra_default_ub" fbc:lowerFluxBound="cobra_default_lb">
        <listOfReactants>
          <speciesReference constant="true" species="M_h[e]" stoichiometry="1"/>
          <speciesReference constant="true" species="M_lac-D[e]" stoichiometry="1"/>
        </listOfReactants>
        <listOfProducts>
          <speciesReference constant="true" species="M_h[c]" stoichiometry="1"/>
          <speciesReference constant="true" species="M_lac-D[c]" stoichiometry="1"/>
        </listOfProducts>
[truncated: 440,349 more chars]
