# Supplementary material for: Engineering of vitamin prototrophy in Clostridium ljungdahlii and Clostridium autoethanogenum
Source: Appl Microbiol Biotechnol. 2019 Apr 10;103(11):4633–48. doi: 10.1007/s00253-019-09763-6 (PMC6505512; doi:10.1007/s00253-019-09763-6)
Supplement: Supplementary file 3 — (SBML 1755 kb) [file 253_2019_9763_MOESM3_ESM.sbml]

<?xml version="1.0" encoding="UTF-8"?>
<sbml xmlns="http://www.sbml.org/sbml/level3/version1/core" xmlns:fbc="http://www.sbml.org/sbml/level3/version1/fbc/version1" level="3" version="1" fbc:required="false">
  <model substanceUnits="substance" timeUnits="second" volumeUnits="volume" areaUnits="area" lengthUnits="metre" extentUnits="substance">
    <annotation>
      <listOfGeneAssociations xmlns="http://www.sbml.org/sbml/level3/version1/fbc/version1">
        <geneAssociation id="ga_1" reaction="R_rxn12008_c0">
          <gene reference="CAETHG_RS09090"/>
        </geneAssociation>
        <geneAssociation id="ga_2" reaction="R_rxn00541_c0">
          <gene reference="CAETHG_RS03265"/>
        </geneAssociation>
        <geneAssociation id="ga_3" reaction="R_rxn00225_c0">
          <gene reference="CAETHG_RS16495"/>
        </geneAssociation>
        <geneAssociation id="ga_4" reaction="R_rxn01199_c0">
          <or>
            <gene reference="CAETHG_RS17650"/>
            <gene reference="CAETHG_RS19295"/>
            <gene reference="CAETHG_RS15945"/>
          </or>
        </geneAssociation>
        <geneAssociation id="ga_5" reaction="R_rxn10215_c0">
          <or>
            <gene reference="CAETHG_RS13530"/>
            <gene reference="CAETHG_RS08580"/>
          </or>
        </geneAssociation>
        <geneAssociation id="ga_6" reaction="R_rxn02483_c0">
          <or>
            <gene reference="CAETHG_RS03005"/>
            <gene reference="CAETHG_RS07260"/>
          </or>
        </geneAssociation>
        <geneAssociation id="ga_7" reaction="R_rxn00802_c0">
          <gene reference="CAETHG_RS13585"/>
        </geneAssociation>
        <geneAssociation id="ga_8" reaction="R_rxn03638_c0">
          <and>
            <gene reference="CAETHG_RS09810"/>
            <gene reference="CAETHG_RS09810"/>
          </and>
        </geneAssociation>
        <geneAssociation id="ga_9" reaction="R_rxn06078_c0">
          <or>
            <gene reference="CAETHG_RS13550"/>
            <gene reference="CAETHG_RS19855"/>
          </or>
        </geneAssociation>
        <geneAssociation id="ga_10" reaction="R_rxn00868_c0">
          <or>
            <gene reference="CAETHG_RS08650"/>
            <gene reference="CAETHG_RS08660"/>
          </or>
        </geneAssociation>
        <geneAssociation id="ga_11" reaction="R_rxn01675_c0">
          <or>
            <gene reference="CAETHG_RS12970"/>
            <gene reference="CAETHG_RS12870"/>
          </or>
        </geneAssociation>
        <geneAssociation id="ga_12" reaction="R_rxn12636_c0">
          <or>
            <gene reference="CAETHG_RS04585"/>
            <gene reference="CAETHG_RS15660"/>
            <gene reference="CAETHG_RS07155"/>
            <gene reference="CAETHG_RS03545"/>
          </or>
        </geneAssociation>
        <geneAssociation id="ga_13" reaction="R_rxn12644_c0">
          <or>
            <gene reference="CAETHG_RS04585"/>
            <gene reference="CAETHG_RS15660"/>
            <gene reference="CAETHG_RS03545"/>
            <gene reference="CAETHG_RS07155"/>
          </or>
        </geneAssociation>
        <geneAssociation id="ga_14" reaction="R_rxn05536_c0">
          <gene reference="CAETHG_RS07520"/>
        </geneAssociation>
        <geneAssociation id="ga_15" reaction="R_rxn05544_c0">
          <gene reference="CAETHG_RS07520"/>
        </geneAssociation>
        <geneAssociation id="ga_16" reaction="R_rxn03910_c0">
          <gene reference="CAETHG_RS11150"/>
        </geneAssociation>
        <geneAssociation id="ga_17" reaction="R_rxn05616_c0">
          <or>
            <gene reference="CAETHG_RS01345"/>
            <gene reference="CAETHG_RS14785"/>
          </or>
        </geneAssociation>
        <geneAssociation id="ga_18" reaction="R_rxn12848_c0">
          <gene reference="CAETHG_RS07520"/>
        </geneAssociation>
        <geneAssociation id="ga_19" reaction="R_rxn00369_c0">
          <gene reference="CAETHG_RS11755"/>
        </geneAssociation>
        <geneAssociation id="ga_20" reaction="R_rxn02212_c0">
          <gene reference="CAETHG_RS04340"/>
        </geneAssociation>
        <geneAssociation id="ga_21" reaction="R_rxn03419_c0">
          <gene reference="CAETHG_RS13405"/>
        </geneAssociation>
        <geneAssociation id="ga_22" reaction="R_rxn02160_c0">
          <gene reference="CAETHG_RS16065"/>
        </geneAssociation>
        <geneAssociation id="ga_23" reaction="R_rxn10304_c0">
          <gene reference="CAETHG_RS06265"/>
        </geneAssociation>
        <geneAssociation id="ga_24" reaction="R_rxn01302_c0">
          <or>
            <gene reference="CAETHG_RS15215"/>
            <gene reference="CAETHG_RS13805"/>
          </or>
        </geneAssociation>
        <geneAssociation id="ga_25" reaction="R_rxn05422_c0">
          <or>
            <gene reference="CAETHG_RS08435"/>
            <gene reference="CAETHG_RS00375"/>
            <gene reference="CAETHG_RS00860"/>
            <gene reference="CAETHG_RS04365"/>
            <gene reference="CAETHG_RS06705"/>
            <gene reference="CAETHG_RS03500"/>
            <gene reference="CAETHG_RS04680"/>
            <gene reference="CAETHG_RS09990"/>
          </or>
        </geneAssociation>
        <geneAssociation id="ga_26" reaction="R_rxn00048_c0">
          <gene reference="CAETHG_RS01440"/>
        </geneAssociation>
        <geneAssociation id="ga_27" reaction="R_rxn07584_c0">
          <or>
            <gene reference="CAETHG_RS05855"/>
            <gene reference="CAETHG_RS14825"/>
          </or>
        </geneAssociation>
        <geneAssociation id="ga_28" reaction="R_rxn05298_c0">
          <gene reference="CAETHG_RS12305"/>
        </geneAssociation>
        <geneAssociation id="ga_29" reaction="R_rxn00879_c0">
          <gene reference="CAETHG_RS06285"/>
        </geneAssociation>
        <geneAssociation id="ga_30" reaction="R_rxn12637_c0">
          <or>
            <gene reference="CAETHG_RS04585"/>
            <gene reference="CAETHG_RS15660"/>
            <gene reference="CAETHG_RS03545"/>
            <gene reference="CAETHG_RS07155"/>
          </or>
        </geneAssociation>
        <geneAssociation id="ga_31" reaction="R_rxn08297_c0">
          <gene reference="CAETHG_RS14270"/>
        </geneAssociation>
        <geneAssociation id="ga_32" reaction="R_rxn00902_c0">
          <gene reference="CAETHG_RS14745"/>
        </geneAssociation>
        <geneAssociation id="ga_33" reaction="R_rxn03852_c0">
          <gene reference="CAETHG_RS06245"/>
        </geneAssociation>
        <geneAssociation id="ga_34" reaction="R_rxn00952_c0">
          <or>
            <gene reference="CAETHG_RS13550"/>
            <gene reference="CAETHG_RS19855"/>
          </or>
        </geneAssociation>
        <geneAssociation id="ga_35" reaction="R_rxn03909_c0">
          <gene reference="CAETHG_RS15740"/>
        </geneAssociation>
        <geneAssociation id="ga_36" reaction="R_rxn05187_c0">
          <and>
            <gene reference="CAETHG_RS13145"/>
            <gene reference="CAETHG_RS13140"/>
            <gene reference="CAETHG_RS13135"/>
          </and>
        </geneAssociation>
        <geneAssociation id="ga_37" reaction="R_rxn10230_c0">
          <gene reference="CAETHG_RS11850"/>
        </geneAssociation>
        <geneAssociation id="ga_38" reaction="R_rxn05372_c0">
          <or>
            <gene reference="CAETHG_RS08435"/>
            <gene reference="CAETHG_RS00375"/>
            <gene reference="CAETHG_RS00860"/>
            <gene reference="CAETHG_RS04365"/>
            <gene reference="CAETHG_RS06705"/>
            <gene reference="CAETHG_RS03500"/>
            <gene reference="CAETHG_RS04680"/>
            <gene reference="CAETHG_RS09990"/>
          </or>
        </geneAssociation>
        <geneAssociation id="ga_39" reaction="R_rxn00459_c0">
          <gene reference="CAETHG_RS08495"/>
        </geneAssociation>
        <geneAssociation id="ga_40" reaction="R_rxn00405_c0">
          <gene reference="CAETHG_RS06350"/>
        </geneAssociation>
        <geneAssociation id="ga_41" reaction="R_rxn10277_c0">
          <gene reference="CAETHG_RS11420"/>
        </geneAssociation>
        <geneAssociation id="ga_42" reaction="R_rxn10225_c0">
          <gene reference="CAETHG_RS16645"/>
        </geneAssociation>
        <geneAssociation id="ga_43" reaction="R_rxn10259_c0">
          <or>
            <gene reference="CAETHG_RS16745"/>
            <gene reference="CAETHG_RS06675"/>
          </or>
        </geneAssociation>
        <geneAssociation id="ga_44" reaction="R_rxn00929_c0">
          <gene reference="CAETHG_RS07730"/>
        </geneAssociation>
        <geneAssociation id="ga_45" reaction="R_rxn05316_c0">
          <gene reference="CAETHG_RS19245"/>
        </geneAssociation>
        <geneAssociation id="ga_46" reaction="R_rxn08311_c0">
          <gene reference="CAETHG_RS16645"/>
        </geneAssociation>
        <geneAssociation id="ga_47" reaction="R_rxn10288_c0">
          <gene reference="CAETHG_RS11420"/>
        </geneAssociation>
        <geneAssociation id="ga_48" reaction="R_rxn01101_c0">
          <or>
            <gene reference="CAETHG_RS15950"/>
            <gene reference="CAETHG_RS10850"/>
            <gene reference="CAETHG_RS05635"/>
            <gene reference="CAETHG_RS04820"/>
            <gene reference="CAETHG_RS09955"/>
            <gene reference="CAETHG_RS05085"/>
            <gene reference="CAETHG_RS06620"/>
            <gene reference="CAETHG_RS00020"/>
            <gene reference="CAETHG_RS05960"/>
            <gene reference="CAETHG_RS12055"/>
            <gene reference="CAETHG_RS15970"/>
          </or>
        </geneAssociation>
        <geneAssociation id="ga_49" reaction="R_rxn10193_c0">
          <gene reference="CAETHG_RS06265"/>
        </geneAssociation>
        <geneAssociation id="ga_50" reaction="R_rxn00358_c0">
          <gene reference="CAETHG_RS06005"/>
        </geneAssociation>
        <geneAssociation id="ga_51" reaction="R_rxn00302_c0">
          <gene reference="CAETHG_RS13405"/>
        </geneAssociation>
        <geneAssociation id="ga_52" reaction="R_rxn05145_c0">
          <and>
            <gene reference="CAETHG_RS16325"/>
            <gene reference="CAETHG_RS16315"/>
            <gene reference="CAETHG_RS16320"/>
            <gene reference="CAETHG_RS16310"/>
          </and>
        </geneAssociation>
        <geneAssociation id="ga_53" reaction="R_rxn02988_c0">
          <gene reference="CAETHG_RS02395"/>
        </geneAssociation>
        <geneAssociation id="ga_54" reaction="R_rxn10281_c0">
          <gene reference="CAETHG_RS11420"/>
        </geneAssociation>
        <geneAssociation id="ga_55" reaction="R_rxn10199_c0">
          <or>
            <gene reference="CAETHG_RS18130"/>
            <gene reference="CAETHG_RS06210"/>
            <gene reference="CAETHG_RS18135"/>
          </or>
        </geneAssociation>
        <geneAssociation id="ga_56" reaction="R_rxn09200_c0">
          <gene reference="CAETHG_RS10720"/>
        </geneAssociation>
        <geneAssociation id="ga_57" reaction="R_rxn02937_c0">
          <gene reference="CAETHG_RS14505"/>
        </geneAssociation>
        <geneAssociation id="ga_58" reaction="R_rxn00640_c0">
          <or>
            <gene reference="CAETHG_RS12860"/>
            <gene reference="CAETHG_RS11305"/>
          </or>
        </geneAssociation>
        <geneAssociation id="ga_59" reaction="R_rxn00649_c0">
          <or>
            <gene reference="CAETHG_RS14360"/>
            <gene reference="CAETHG_RS08595"/>
          </or>
        </geneAssociation>
        <geneAssociation id="ga_60" reaction="R_rxn01763_c0">
          <gene reference="CAETHG_RS10975"/>
        </geneAssociation>
        <geneAssociation id="ga_61" reaction="R_rxn12851_c0">
          <gene reference="CAETHG_RS07520"/>
        </geneAssociation>
        <geneAssociation id="ga_62" reaction="R_rxn01446_c0">
          <gene reference="CAETHG_RS00760"/>
        </geneAssociation>
        <geneAssociation id="ga_63" reaction="R_rxn01654_c0">
          <or>
            <gene reference="CAETHG_RS08360"/>
            <gene reference="CAETHG_RS01095"/>
            <gene reference="CAETHG_RS07845"/>
          </or>
        </geneAssociation>
        <geneAssociation id="ga_64" reaction="R_rxn00558_c0">
          <gene reference="CAETHG_RS07610"/>
        </geneAssociation>
        <geneAssociation id="ga_65" reaction="R_rxn01406_c0">
          <gene reference="CAETHG_RS03880"/>
        </geneAssociation>
        <geneAssociation id="ga_66" reaction="R_rxn10340_c0">
          <or>
            <gene reference="CAETHG_RS14670"/>
            <gene reference="CAETHG_RS04280"/>
          </or>
        </geneAssociation>
        <geneAssociation id="ga_67" reaction="R_rxn00375_c0">
          <gene reference="CAETHG_RS02405"/>
        </geneAssociation>
        <geneAssociation id="ga_68" reaction="R_rxn00143_c0">
          <and>
            <or>
              <gene reference="CAETHG_RS15525"/>
              <gene reference="CAETHG_RS19065"/>
              <gene reference="CAETHG_RS03510"/>
            </or>
            <or>
              <gene reference="CAETHG_RS15525"/>
              <gene reference="CAETHG_RS19065"/>
              <gene reference="CAETHG_RS03510"/>
            </or>
          </and>
        </geneAssociation>
        <geneAssociation id="ga_69" reaction="R_rxn00187_c0">
          <gene reference="CAETHG_RS09895"/>
        </geneAssociation>
        <geneAssociation id="ga_70" reaction="R_rxn02875_c0">
          <or>
            <gene reference="CAETHG_RS18455"/>
            <gene reference="CAETHG_RS08540"/>
            <gene reference="CAETHG_RS08010"/>
            <gene reference="CAETHG_RS04355"/>
            <gene reference="CAETHG_RS19190"/>
          </or>
        </geneAssociation>
        <geneAssociation id="ga_71" reaction="R_rxn00737_c0">
          <gene reference="CAETHG_RS17735"/>
        </geneAssociation>
        <geneAssociation id="ga_72" reaction="R_rxn01200_c0">
          <or>
            <gene reference="CAETHG_RS11925"/>
            <gene reference="CAETHG_RS03090"/>
            <gene reference="CAETHG_RS03095"/>
            <gene reference="CAETHG_RS11920"/>
          </or>
        </geneAssociation>
        <geneAssociation id="ga_73" reaction="R_rxn05232_c0">
          <gene reference="CAETHG_RS11260"/>
        </geneAssociation>
        <geneAssociation id="ga_74" reaction="R_rxn03841_c0">
          <gene reference="CAETHG_RS07245"/>
        </geneAssociation>
        <geneAssociation id="ga_75" reaction="R_rxn04454_c0">
          <or>
            <gene reference="CAETHG_RS05755"/>
            <gene reference="CAETHG_RS03505"/>
          </or>
        </geneAssociation>
        <geneAssociation id="ga_76" reaction="R_rxn00193_c0">
          <gene reference="CAETHG_RS09890"/>
        </geneAssociation>
        <geneAssociation id="ga_77" reaction="R_rxn08294_c0">
          <gene reference="CAETHG_RS14270"/>
        </geneAssociation>
        <geneAssociation id="ga_78" reaction="R_rxn05958_c0">
          <gene reference="CAETHG_RS01960"/>
        </geneAssociation>
        <geneAssociation id="ga_79" reaction="R_rxn12844_c0">
          <or>
            <gene reference="CAETHG_RS04585"/>
            <gene reference="CAETHG_RS15660"/>
            <gene reference="CAETHG_RS03545"/>
            <gene reference="CAETHG_RS07155"/>
          </or>
        </geneAssociation>
        <geneAssociation id="ga_80" reaction="R_rxn01858_c0">
          <gene reference="CAETHG_RS03915"/>
        </geneAssociation>
        <geneAssociation id="ga_81" reaction="R_rxn09208_c0">
          <gene reference="CAETHG_RS11850"/>
        </geneAssociation>
        <geneAssociation id="ga_82" reaction="R_rxn10060_c0">
          <gene reference="CAETHG_RS15750"/>
        </geneAssociation>
        <geneAssociation id="ga_83" reaction="R_rxn06377_c0">
          <or>
            <gene reference="CAETHG_RS02260"/>
            <gene reference="CAETHG_RS02255"/>
          </or>
        </geneAssociation>
        <geneAssociation id="ga_84" reaction="R_rxn00762_c0">
          <or>
            <gene reference="CAETHG_RS03495"/>
            <gene reference="CAETHG_RS03870"/>
          </or>
        </geneAssociation>
        <geneAssociation id="ga_85" reaction="R_rxn00100_c0">
          <gene reference="CAETHG_RS06040"/>
        </geneAssociation>
        <geneAssociation id="ga_86" reaction="R_rxn01018_c0">
          <or>
            <gene reference="CAETHG_RS07125"/>
            <gene reference="CAETHG_RS17835"/>
            <gene reference="CAETHG_RS07130"/>
          </or>
        </geneAssociation>
        <geneAssociation id="ga_87" reaction="R_rxn00806_c0">
          <or>
            <gene reference="CAETHG_RS14595"/>
            <gene reference="CAETHG_RS17440"/>
            <gene reference="CAETHG_RS14905"/>
          </or>
        </geneAssociation>
        <geneAssociation id="ga_88" reaction="R_rxn02834_c0">
          <and>
            <gene reference="CAETHG_RS16035"/>
            <gene reference="CAETHG_RS16030"/>
          </and>
        </geneAssociation>
        <geneAssociation id="ga_89" reaction="R_rxn10121_c0">
          <gene reference="CAETHG_RS02085"/>
        </geneAssociation>
        <geneAssociation id="ga_90" reaction="R_rxn03175_c0">
          <gene reference="CAETHG_RS16015"/>
        </geneAssociation>
        <geneAssociation id="ga_91" reaction="R_rxn00157_c0">
          <or>
            <gene reference="CAETHG_RS16075"/>
            <gene reference="CAETHG_RS03170"/>
            <gene reference="CAETHG_RS08860"/>
            <gene reference="CAETHG_RS08855"/>
            <gene reference="CAETHG_RS03165"/>
            <gene reference="CAETHG_RS16080"/>
          </or>
        </geneAssociation>
        <geneAssociation id="ga_92" reaction="R_rxn05649_c0">
          <or>
            <gene reference="CAETHG_RS12240"/>
            <gene reference="CAETHG_RS09250"/>
            <gene reference="CAETHG_RS14390"/>
            <gene reference="CAETHG_RS19125"/>
          </or>
        </geneAssociation>
        <geneAssociation id="ga_93" reaction="R_rxn10219_c0">
          <or>
            <gene reference="CAETHG_RS13530"/>
            <gene reference="CAETHG_RS08580"/>
          </or>
        </geneAssociation>
        <geneAssociation id="ga_94" reaction="R_rxn00786_c0">
          <or>
            <gene reference="CAETHG_RS11740"/>
            <gene reference="CAETHG_RS10700"/>
          </or>
        </geneAssociation>
        <geneAssociation id="ga_95" reaction="R_rxn00074_c0">
          <gene reference="CAETHG_RS08830"/>
        </geneAssociation>
        <geneAssociation id="ga_96" reaction="R_rxn01637_c0">
          <or>
            <gene reference="CAETHG_RS09670"/>
            <gene reference="CAETHG_RS01130"/>
          </or>
        </geneAssociation>
        <geneAssociation id="ga_97" reaction="R_rxn09674_c0">
          <or>
            <gene reference="CAETHG_RS02360"/>
            <gene reference="CAETHG_RS01275"/>
          </or>
        </geneAssociation>
        <geneAssociation id="ga_98" reaction="R_rxn00689_c0">
          <and>
            <gene reference="CAETHG_RS06580"/>
            <gene reference="CAETHG_RS06580"/>
          </and>
        </geneAssociation>
        <geneAssociation id="ga_99" reaction="R_rxn12640_c0">
          <or>
            <gene reference="CAETHG_RS04585"/>
            <gene reference="CAETHG_RS15660"/>
            <gene reference="CAETHG_RS03545"/>
            <gene reference="CAETHG_RS07155"/>
          </or>
        </geneAssociation>
        <geneAssociation id="ga_100" reaction="R_rxn05376_c0">
          <or>
            <gene reference="CAETHG_RS08435"/>
            <gene reference="CAETHG_RS00375"/>
            <gene reference="CAETHG_RS00860"/>
            <gene reference="CAETHG_RS04365"/>
            <gene reference="CAETHG_RS06705"/>
            <gene reference="CAETHG_RS03500"/>
            <gene reference="CAETHG_RS04680"/>
            <gene reference="CAETHG_RS09990"/>
          </or>
        </geneAssociation>
        <geneAssociation id="ga_101" reaction="R_rxn06510_c0">
          <gene reference="CAETHG_RS02035"/>
        </geneAssociation>
        <geneAssociation id="ga_102" reaction="R_rxn10278_c0">
          <gene reference="CAETHG_RS11420"/>
        </geneAssociation>
        <geneAssociation id="ga_103" reaction="R_rxn05733_c0">
          <or>
            <gene reference="CAETHG_RS14360"/>
            <gene reference="CAETHG_RS08595"/>
          </or>
        </geneAssociation>
        <geneAssociation id="ga_104" reaction="R_rxn00720_c0">
          <gene reference="CAETHG_RS07185"/>
        </geneAssociation>
        <geneAssociation id="ga_105" reaction="R_rxn10255_c0">
          <gene reference="CAETHG_RS14270"/>
        </geneAssociation>
        <geneAssociation id="ga_106" reaction="R_rxn02569_c0">
          <gene reference="CAETHG_RS13960"/>
        </geneAssociation>
        <geneAssociation id="ga_107" reaction="R_rxn00710_c0">
          <gene reference="CAETHG_RS07120"/>
        </geneAssociation>
        <geneAssociation id="ga_108" reaction="R_rxn05539_c0">
          <gene reference="CAETHG_RS07520"/>
        </geneAssociation>
        <geneAssociation id="ga_109" reaction="R_rxn02775_c0">
          <gene reference="CAETHG_RS05350"/>
        </geneAssociation>
        <geneAssociation id="ga_110" reaction="R_rxn10280_c0">
          <gene reference="CAETHG_RS11420"/>
        </geneAssociation>
        <geneAssociation id="ga_111" reaction="R_rxn00717_c0">
          <or>
            <gene reference="CAETHG_RS19880"/>
            <gene reference="CAETHG_RS04720"/>
          </or>
        </geneAssociation>
        <geneAssociation id="ga_112" reaction="R_rxn01642_c0">
          <gene reference="CAETHG_RS01110"/>
        </geneAssociation>
        <geneAssociation id="ga_113" reaction="R_rxn00545_c0">
          <or>
            <gene reference="CAETHG_RS03075"/>
            <gene reference="CAETHG_RS12015"/>
          </or>
        </geneAssociation>
        <geneAssociation id="ga_114" reaction="R_rxn10308_c0">
          <gene reference="CAETHG_RS11510"/>
        </geneAssociation>
        <geneAssociation id="ga_115" reaction="R_rxn05249_c0">
          <gene reference="CAETHG_RS08635"/>
        </geneAssociation>
        <geneAssociation id="ga_116" reaction="R_rxn02897_c0">
          <gene reference="CAETHG_RS05375"/>
        </geneAssociation>
        <geneAssociation id="ga_117" reaction="R_rxn01649_c0">
          <gene reference="CAETHG_RS00760"/>
        </geneAssociation>
        <geneAssociation id="ga_118" reaction="R_rxn01301_c0">
          <or>
            <gene reference="CAETHG_RS15215"/>
            <gene reference="CAETHG_RS13805"/>
          </or>
        </geneAssociation>
        <geneAssociation id="ga_119" reaction="R_rxn04046_c0">
          <gene reference="CAETHG_RS05350"/>
        </geneAssociation>
        <geneAssociation id="ga_120" reaction="R_rxn10334_c0">
          <or>
            <gene reference="CAETHG_RS14670"/>
            <gene reference="CAETHG_RS04280"/>
          </or>
        </geneAssociation>
        <geneAssociation id="ga_121" reaction="R_rxn00910_c0">
          <gene reference="CAETHG_RS07830"/>
        </geneAssociation>
        <geneAssociation id="ga_122" reaction="R_rxn02286_c0">
          <gene reference="CAETHG_RS09825"/>
        </geneAssociation>
        <geneAssociation id="ga_123" reaction="R_rxn02474_c0">
          <gene reference="CAETHG_RS01445"/>
        </geneAssociation>
        <geneAssociation id="ga_124" reaction="R_rxn01292_c0">
          <gene reference="CAETHG_RS10965"/>
        </geneAssociation>
        <geneAssociation id="ga_125" reaction="R_rxn10302_c0">
          <gene reference="CAETHG_RS06265"/>
        </geneAssociation>
        <geneAssociation id="ga_126" reaction="R_rxn10311_c0">
          <gene reference="CAETHG_RS11510"/>
        </geneAssociation>
        <geneAssociation id="ga_127" reaction="R_rxn01486_c0">
          <or>
            <gene reference="CAETHG_RS15870"/>
            <gene reference="CAETHG_RS09090"/>
            <gene reference="CAETHG_RS09090"/>
          </or>
        </geneAssociation>
        <geneAssociation id="ga_128" reaction="R_rxn00898_c0">
          <or>
            <gene reference="CAETHG_RS10675"/>
            <gene reference="CAETHG_RS00585"/>
          </or>
        </geneAssociation>
        <geneAssociation id="ga_129" reaction="R_rxn01069_c0">
          <or>
            <gene reference="CAETHG_RS09115"/>
            <gene reference="CAETHG_RS05835"/>
          </or>
        </geneAssociation>
        <geneAssociation id="ga_130" reaction="R_rxn02113_c0">
          <gene reference="CAETHG_RS14410"/>
        </geneAssociation>
        <geneAssociation id="ga_131" reaction="R_rxn01997_c0">
          <or>
            <gene reference="CAETHG_RS12865"/>
            <gene reference="CAETHG_RS12965"/>
          </or>
        </geneAssociation>
        <geneAssociation id="ga_132" reaction="R_rxn00555_c0">
          <gene reference="CAETHG_RS09130"/>
        </geneAssociation>
        <geneAssociation id="ga_133" reaction="R_rxn05541_c0">
          <gene reference="CAETHG_RS07520"/>
        </geneAssociation>
        <geneAssociation id="ga_134" reaction="R_rxn08298_c0">
          <gene reference="CAETHG_RS14270"/>
        </geneAssociation>
        <geneAssociation id="ga_135" reaction="R_rxn00260_c0">
          <or>
            <gene reference="CAETHG_RS05435"/>
            <gene reference="CAETHG_RS06185"/>
            <gene reference="CAETHG_RS16780"/>
            <gene reference="CAETHG_RS04450"/>
            <gene reference="CAETHG_RS01020"/>
            <gene reference="CAETHG_RS14650"/>
            <gene reference="CAETHG_RS00180"/>
            <gene reference="CAETHG_RS19100"/>
            <gene reference="CAETHG_RS12490"/>
            <gene reference="CAETHG_RS08900"/>
          </or>
        </geneAssociation>
        <geneAssociation id="ga_136" reaction="R_rxn02484_c0">
          <gene reference="CAETHG_RS05765"/>
        </geneAssociation>
        <geneAssociation id="ga_137" reaction="R_rxn03137_c0">
          <and>
            <or>
              <gene reference="CAETHG_RS01505"/>
              <gene reference="CAETHG_RS14515"/>
            </or>
            <or>
              <gene reference="CAETHG_RS01505"/>
              <gene reference="CAETHG_RS14515"/>
            </or>
          </and>
        </geneAssociation>
        <geneAssociation id="ga_138" reaction="R_rxn00690_c0">
          <gene reference="CAETHG_RS07850"/>
        </geneAssociation>
        <geneAssociation id="ga_139" reaction="R_rxn01114_c0">
          <gene reference="CAETHG_RS10975"/>
        </geneAssociation>
        <geneAssociation id="ga_140" reaction="R_rxn05171_c0">
          <gene reference="CAETHG_RS03475"/>
        </geneAssociation>
        <geneAssociation id="ga_141" reaction="R_rxn04052_c0">
          <gene reference="CAETHG_RS05370"/>
        </geneAssociation>
        <geneAssociation id="ga_142" reaction="R_rxn04045_c0">
          <gene reference="CAETHG_RS05330"/>
        </geneAssociation>
        <geneAssociation id="ga_143" reaction="R_rxn01390_c0">
          <gene reference="CAETHG_RS10205"/>
        </geneAssociation>
        <geneAssociation id="ga_144" reaction="R_rxn09111_c0">
          <or>
            <gene reference="CAETHG_RS16745"/>
            <gene reference="CAETHG_RS06675"/>
          </or>
        </geneAssociation>
        <geneAssociation id="ga_145" reaction="R_rxn01974_c0">
          <gene reference="CAETHG_RS15555"/>
        </geneAssociation>
        <geneAssociation id="ga_146" reaction="R_rxn12645_c0">
          <or>
            <gene reference="CAETHG_RS04585"/>
            <gene reference="CAETHG_RS15660"/>
            <gene reference="CAETHG_RS03545"/>
            <gene reference="CAETHG_RS07155"/>
          </or>
        </geneAssociation>
        <geneAssociation id="ga_147" reaction="R_rxn02008_c0">
          <gene reference="CAETHG_RS09645"/>
        </geneAssociation>
        <geneAssociation id="ga_148" reaction="R_rxn05385_c0">
          <or>
            <gene reference="CAETHG_RS08435"/>
            <gene reference="CAETHG_RS00375"/>
            <gene reference="CAETHG_RS00860"/>
            <gene reference="CAETHG_RS04365"/>
            <gene reference="CAETHG_RS06705"/>
            <gene reference="CAETHG_RS03500"/>
            <gene reference="CAETHG_RS04680"/>
            <gene reference="CAETHG_RS09990"/>
          </or>
        </geneAssociation>
        <geneAssociation id="ga_149" reaction="R_rxn02155_c0">
          <gene reference="CAETHG_RS13930"/>
        </geneAssociation>
        <geneAssociation id="ga_150" reaction="R_rxn00915_c0">
          <or>
            <gene reference="CAETHG_RS06200"/>
            <gene reference="CAETHG_RS09690"/>
          </or>
        </geneAssociation>
        <geneAssociation id="ga_151" reaction="R_rxn00299_c0">
          <gene reference="CAETHG_RS13405"/>
        </geneAssociation>
        <geneAssociation id="ga_152" reaction="R_rxn00461_c0">
          <or>
            <gene reference="CAETHG_RS09905"/>
            <gene reference="CAETHG_RS11570"/>
          </or>
        </geneAssociation>
        <geneAssociation id="ga_153" reaction="R_rxn00748_c0">
          <gene reference="CAETHG_RS13880"/>
        </geneAssociation>
        <geneAssociation id="ga_154" reaction="R_rxn06799_c0">
          <gene reference="CAETHG_RS02375"/>
        </geneAssociation>
        <geneAssociation id="ga_155" reaction="R_rxn08089_c0">
          <or>
            <gene reference="CAETHG_RS13530"/>
            <gene reference="CAETHG_RS08580"/>
          </or>
        </geneAssociation>
        <geneAssociation id="ga_156" reaction="R_rxn00283_c0">
          <gene reference="CAETHG_RS05465"/>
        </geneAssociation>
        <geneAssociation id="ga_157" reaction="R_rxn10212_c0">
          <or>
            <gene reference="CAETHG_RS13530"/>
            <gene reference="CAETHG_RS08580"/>
          </or>
        </geneAssociation>
        <geneAssociation id="ga_158" reaction="R_rxn00953_c0">
          <gene reference="CAETHG_RS02365"/>
        </geneAssociation>
        <geneAssociation id="ga_159" reaction="R_rxn10337_c0">
          <or>
            <gene reference="CAETHG_RS14670"/>
            <gene reference="CAETHG_RS04280"/>
          </or>
        </geneAssociation>
        <geneAssociation id="ga_160" reaction="R_rxn10235_c0">
          <gene reference="CAETHG_RS10720"/>
        </geneAssociation>
        <geneAssociation id="ga_161" reaction="R_rxn10273_c0">
          <gene reference="CAETHG_RS11420"/>
        </geneAssociation>
        <geneAssociation id="ga_162" reaction="R_rxn00938_c0">
          <gene reference="CAETHG_RS01795"/>
        </geneAssociation>
        <geneAssociation id="ga_163" reaction="R_rxn10305_c0">
          <gene reference="CAETHG_RS06265"/>
        </geneAssociation>
        <geneAssociation id="ga_164" reaction="R_rxn10221_c0">
          <gene reference="CAETHG_RS16645"/>
        </geneAssociation>
        <geneAssociation id="ga_165" reaction="R_rxn09177_c0">
          <gene reference="CAETHG_RS16385"/>
        </geneAssociation>
        <geneAssociation id="ga_166" reaction="R_rxn03437_c0">
          <or>
            <gene reference="CAETHG_RS10675"/>
            <gene reference="CAETHG_RS00585"/>
          </or>
        </geneAssociation>
        <geneAssociation id="ga_167" reaction="R_rxn09199_c0">
          <gene reference="CAETHG_RS10720"/>
        </geneAssociation>
        <geneAssociation id="ga_168" reaction="R_rxn01648_c0">
          <gene reference="CAETHG_RS19255"/>
        </geneAssociation>
        <geneAssociation id="ga_169" reaction="R_rxn10126_c0">
          <and>
            <gene reference="CAETHG_RS01630"/>
            <gene reference="CAETHG_RS01620"/>
          </and>
        </geneAssociation>
        <geneAssociation id="ga_170" reaction="R_rxn08083_c0">
          <or>
            <gene reference="CAETHG_RS13530"/>
            <gene reference="CAETHG_RS08580"/>
          </or>
        </geneAssociation>
        <geneAssociation id="ga_171" reaction="R_rxn02507_c0">
          <gene reference="CAETHG_RS18190"/>
        </geneAssociation>
        <geneAssociation id="ga_172" reaction="R_rxn03901_c0">
          <gene reference="CAETHG_RS13340"/>
        </geneAssociation>
        <geneAssociation id="ga_173" reaction="R_rxn03933_c0">
          <gene reference="CAETHG_RS14885"/>
        </geneAssociation>
        <geneAssociation id="ga_174" reaction="R_rxn05202_c0">
          <gene reference="CAETHG_RS02145"/>
        </geneAssociation>
        <geneAssociation id="ga_175" reaction="R_rxn05537_c0">
          <gene reference="CAETHG_RS07520"/>
        </geneAssociation>
        <geneAssociation id="ga_176" reaction="R_rxn01333_c0">
          <or>
            <gene reference="CAETHG_RS08760"/>
            <gene reference="CAETHG_RS03160"/>
          </or>
        </geneAssociation>
        <geneAssociation id="ga_177" reaction="R_rxn01626_c0">
          <or>
            <gene reference="CAETHG_RS07195"/>
            <gene reference="CAETHG_RS02115"/>
          </or>
        </geneAssociation>
        <geneAssociation id="ga_178" reaction="R_rxn02161_c0">
          <gene reference="CAETHG_RS10205"/>
        </geneAssociation>
        <geneAssociation id="ga_179" reaction="R_rxn00714_c0">
          <gene reference="CAETHG_RS14235"/>
        </geneAssociation>
        <geneAssociation id="ga_180" reaction="R_rxn00303_c0">
          <or>
            <gene reference="CAETHG_RS06095"/>
            <gene reference="CAETHG_RS11705"/>
            <gene reference="CAETHG_RS05090"/>
            <gene reference="CAETHG_RS00360"/>
          </or>
        </geneAssociation>
        <geneAssociation id="ga_181" reaction="R_rxn00693_c0">
          <or>
            <gene reference="CAETHG_RS13555"/>
            <gene reference="CAETHG_RS14005"/>
            <gene reference="CAETHG_RS13980"/>
            <gene reference="CAETHG_RS00695"/>
          </or>
        </geneAssociation>
        <geneAssociation id="ga_182" reaction="R_rxn00122_c0">
          <and>
            <gene reference="CAETHG_RS16705"/>
            <gene reference="CAETHG_RS16705"/>
          </and>
        </geneAssociation>
        <geneAssociation id="ga_183" reaction="R_rxn01116_c0">
          <gene reference="CAETHG_RS16435"/>
        </geneAssociation>
        <geneAssociation id="ga_184" reaction="R_rxn00470_c0">
          <gene reference="CAETHG_RS06350"/>
        </geneAssociation>
        <geneAssociation id="ga_185" reaction="R_rxn03908_c0">
          <gene reference="CAETHG_RS11395"/>
        </geneAssociation>
        <geneAssociation id="ga_186" reaction="R_rxn08308_c0">
          <gene reference="CAETHG_RS16645"/>
        </geneAssociation>
        <geneAssociation id="ga_187" reaction="R_rxn01986_c0">
          <gene reference="CAETHG_RS19250"/>
        </geneAssociation>
        <geneAssociation id="ga_188" reaction="R_rxn05207_c0">
          <gene reference="CAETHG_RS03875"/>
        </geneAssociation>
        <geneAssociation id="ga_189" reaction="R_rxn02213_c0">
          <gene reference="CAETHG_RS04145"/>
        </geneAssociation>
        <geneAssociation id="ga_190" reaction="R_rxn02200_c0">
          <gene reference="CAETHG_RS13400"/>
        </geneAssociation>
        <geneAssociation id="ga_191" reaction="R_rxn05397_c0">
          <or>
            <gene reference="CAETHG_RS08435"/>
            <gene reference="CAETHG_RS00375"/>
            <gene reference="CAETHG_RS00860"/>
            <gene reference="CAETHG_RS04365"/>
            <gene reference="CAETHG_RS06705"/>
            <gene reference="CAETHG_RS03500"/>
            <gene reference="CAETHG_RS04680"/>
            <gene reference="CAETHG_RS09990"/>
          </or>
        </geneAssociation>
        <geneAssociation id="ga_192" reaction="R_rxn04308_c0">
          <or>
            <gene reference="CAETHG_RS16640"/>
            <gene reference="CAETHG_RS07000"/>
          </or>
        </geneAssociation>
        <geneAssociation id="ga_193" reaction="R_rxn03062_c0">
          <or>
            <gene reference="CAETHG_RS08690"/>
            <gene reference="CAETHG_RS14760"/>
          </or>
        </geneAssociation>
        <geneAssociation id="ga_194" reaction="R_rxn01171_c0">
          <or>
            <gene reference="CAETHG_RS19300"/>
            <gene reference="CAETHG_RS10960"/>
          </or>
        </geneAssociation>
        <geneAssociation id="ga_195" reaction="R_rxn10214_c0">
          <or>
            <gene reference="CAETHG_RS13530"/>
            <gene reference="CAETHG_RS08580"/>
          </or>
        </geneAssociation>
        <geneAssociation id="ga_196" reaction="R_rxn03446_c0">
          <or>
            <gene reference="CAETHG_RS09115"/>
            <gene reference="CAETHG_RS05835"/>
          </or>
        </geneAssociation>
        <geneAssociation id="ga_197" reaction="R_rxn05593_c0">
          <gene reference="CAETHG_RS18110"/>
        </geneAssociation>
        <geneAssociation id="ga_198" reaction="R_rxn01519_c0">
          <gene reference="CAETHG_RS15240"/>
        </geneAssociation>
        <geneAssociation id="ga_199" reaction="R_rxn00029_c0">
          <gene reference="CAETHG_RS05385"/>
        </geneAssociation>
        <geneAssociation id="ga_200" reaction="R_rxn10338_c0">
          <or>
            <gene reference="CAETHG_RS14670"/>
            <gene reference="CAETHG_RS04280"/>
          </or>
        </geneAssociation>
        <geneAssociation id="ga_201" reaction="R_rxn09687_c0">
          <gene reference="CAETHG_RS19245"/>
        </geneAssociation>
        <geneAssociation id="ga_202" reaction="R_rxn04413_c0">
          <gene reference="CAETHG_RS07025"/>
        </geneAssociation>
        <geneAssociation id="ga_203" reaction="R_rxn01316_c0">
          <gene reference="CAETHG_RS12945"/>
        </geneAssociation>
        <geneAssociation id="ga_204" reaction="R_rxn10263_c0">
          <or>
            <gene reference="CAETHG_RS16745"/>
            <gene reference="CAETHG_RS06675"/>
          </or>
        </geneAssociation>
        <geneAssociation id="ga_205" reaction="R_rxn00559_c0">
          <or>
            <gene reference="CAETHG_RS08665"/>
            <gene reference="CAETHG_RS19590"/>
          </or>
        </geneAssociation>
        <geneAssociation id="ga_206" reaction="R_rxn01641_c0">
          <gene reference="CAETHG_RS01125"/>
        </geneAssociation>
        <geneAssociation id="ga_207" reaction="R_rxn10341_c0">
          <or>
            <gene reference="CAETHG_RS14670"/>
            <gene reference="CAETHG_RS04280"/>
          </or>
        </geneAssociation>
        <geneAssociation id="ga_208" reaction="R_rxn03537_c0">
          <gene reference="CAETHG_RS07025"/>
        </geneAssociation>
        <geneAssociation id="ga_209" reaction="R_rxn12510_c0">
          <gene reference="CAETHG_RS09680"/>
        </geneAssociation>
        <geneAssociation id="ga_210" reaction="R_rxn00161_c0">
          <or>
            <gene reference="CAETHG_RS12200"/>
            <gene reference="CAETHG_RS08235"/>
          </or>
        </geneAssociation>
        <geneAssociation id="ga_211" reaction="R_rxn09207_c0">
          <gene reference="CAETHG_RS11850"/>
        </geneAssociation>
        <geneAssociation id="ga_212" reaction="R_rxn02380_c0">
          <gene reference="CAETHG_RS07610"/>
        </geneAssociation>
        <geneAssociation id="ga_213" reaction="R_rxn09114_c0">
          <or>
            <gene reference="CAETHG_RS16745"/>
            <gene reference="CAETHG_RS06675"/>
          </or>
        </geneAssociation>
        <geneAssociation id="ga_214" reaction="R_rxn05582_c0">
          <or>
            <gene reference="CAETHG_RS12240"/>
            <gene reference="CAETHG_RS09250"/>
            <gene reference="CAETHG_RS14390"/>
            <gene reference="CAETHG_RS19125"/>
          </or>
        </geneAssociation>
        <geneAssociation id="ga_215" reaction="R_rxn03435_c0">
          <or>
            <gene reference="CAETHG_RS00580"/>
            <gene reference="CAETHG_RS17845"/>
          </or>
        </geneAssociation>
        <geneAssociation id="ga_216" reaction="R_rxn12845_c0">
          <or>
            <gene reference="CAETHG_RS04585"/>
            <gene reference="CAETHG_RS15660"/>
            <gene reference="CAETHG_RS03545"/>
            <gene reference="CAETHG_RS07155"/>
          </or>
        </geneAssociation>
        <geneAssociation id="ga_217" reaction="R_rxn00085_c0">
          <and>
            <or>
              <gene reference="CAETHG_RS02275"/>
              <gene reference="CAETHG_RS02135"/>
              <gene reference="CAETHG_RS02240"/>
              <gene reference="CAETHG_RS18890"/>
            </or>
            <or>
              <gene reference="CAETHG_RS18885"/>
              <gene reference="CAETHG_RS07665"/>
            </or>
          </and>
        </geneAssociation>
        <geneAssociation id="ga_218" reaction="R_rxn00832_c0">
          <and>
            <or>
              <gene reference="CAETHG_RS01505"/>
              <gene reference="CAETHG_RS14515"/>
            </or>
            <or>
              <gene reference="CAETHG_RS01505"/>
              <gene reference="CAETHG_RS14515"/>
            </or>
          </and>
        </geneAssociation>
        <geneAssociation id="ga_219" reaction="R_rxn00295_c0">
          <or>
            <gene reference="CAETHG_RS01225"/>
            <gene reference="CAETHG_RS15175"/>
          </or>
        </geneAssociation>
        <geneAssociation id="ga_220" reaction="R_rxn00265_c0">
          <or>
            <gene reference="CAETHG_RS09205"/>
            <gene reference="CAETHG_RS12220"/>
            <gene reference="CAETHG_RS02860"/>
            <gene reference="CAETHG_RS05025"/>
            <gene reference="CAETHG_RS12215"/>
            <gene reference="CAETHG_RS05030"/>
            <gene reference="CAETHG_RS02865"/>
            <gene reference="CAETHG_RS09210"/>
            <gene reference="CAETHG_RS12225"/>
            <gene reference="CAETHG_RS09200"/>
            <gene reference="CAETHG_RS02855"/>
            <gene reference="CAETHG_RS05020"/>
          </or>
        </geneAssociation>
        <geneAssociation id="ga_221" reaction="R_rxn01368_c0">
          <gene reference="CAETHG_RS19235"/>
        </geneAssociation>
        <geneAssociation id="ga_222" reaction="R_rxn02187_c0">
          <or>
            <gene reference="CAETHG_RS00580"/>
            <gene reference="CAETHG_RS17845"/>
          </or>
        </geneAssociation>
        <geneAssociation id="ga_223" reaction="R_rxn01219_c0">
          <gene reference="CAETHG_RS01040"/>
        </geneAssociation>
        <geneAssociation id="ga_224" reaction="R_rxn03514_c0">
          <gene reference="CAETHG_RS05345"/>
        </geneAssociation>
        <geneAssociation id="ga_225" reaction="R_rxn01270_c0">
          <gene reference="CAETHG_RS12490"/>
        </geneAssociation>
        <geneAssociation id="ga_226" reaction="R_rxn10287_c0">
          <gene reference="CAETHG_RS11420"/>
        </geneAssociation>
        <geneAssociation id="ga_227" reaction="R_rxn10160_c0">
          <gene reference="CAETHG_RS16915"/>
        </geneAssociation>
        <geneAssociation id="ga_228" reaction="R_rxn07441_c0">
          <gene reference="CAETHG_RS17235"/>
        </geneAssociation>
        <geneAssociation id="ga_229" reaction="R_rxn01021_c0">
          <and>
            <or>
              <gene reference="CAETHG_RS15525"/>
              <gene reference="CAETHG_RS19065"/>
              <gene reference="CAETHG_RS03510"/>
            </or>
            <or>
              <gene reference="CAETHG_RS15525"/>
              <gene reference="CAETHG_RS19065"/>
              <gene reference="CAETHG_RS03510"/>
            </or>
          </and>
        </geneAssociation>
        <geneAssociation id="ga_230" reaction="R_rxn05543_c0">
          <gene reference="CAETHG_RS07520"/>
        </geneAssociation>
        <geneAssociation id="ga_231" reaction="R_rxn01127_c0">
          <gene reference="CAETHG_RS09335"/>
        </geneAssociation>
        <geneAssociation id="ga_232" reaction="R_rxn08309_c0">
          <gene reference="CAETHG_RS16645"/>
        </geneAssociation>
        <geneAssociation id="ga_233" reaction="R_rxn03892_c0">
          <or>
            <gene reference="CAETHG_RS15870"/>
            <gene reference="CAETHG_RS09090"/>
          </or>
        </geneAssociation>
        <geneAssociation id="ga_234" reaction="R_rxn05461_c0">
          <or>
            <gene reference="CAETHG_RS08435"/>
            <gene reference="CAETHG_RS00375"/>
            <gene reference="CAETHG_RS00860"/>
            <gene reference="CAETHG_RS04365"/>
            <gene reference="CAETHG_RS06705"/>
            <gene reference="CAETHG_RS03500"/>
            <gene reference="CAETHG_RS04680"/>
            <gene reference="CAETHG_RS09990"/>
          </or>
        </geneAssociation>
        <geneAssociation id="ga_235" reaction="R_rxn00641_c0">
          <gene reference="CAETHG_RS03480"/>
        </geneAssociation>
        <geneAssociation id="ga_236" reaction="R_rxn08312_c0">
          <gene reference="CAETHG_RS16645"/>
        </geneAssociation>
        <geneAssociation id="ga_237" reaction="R_rxn10271_c0">
          <gene reference="CAETHG_RS11420"/>
        </geneAssociation>
        <geneAssociation id="ga_238" reaction="R_rxn05144_c0">
          <or>
            <gene reference="CAETHG_RS08730"/>
            <gene reference="CAETHG_RS16865"/>
            <gene reference="CAETHG_RS08735"/>
          </or>
        </geneAssociation>
        <geneAssociation id="ga_239" reaction="R_rxn12849_c0">
          <gene reference="CAETHG_RS07520"/>
        </geneAssociation>
        <geneAssociation id="ga_240" reaction="R_rxn00410_c0">
          <gene reference="CAETHG_RS11440"/>
        </geneAssociation>
        <geneAssociation id="ga_241" reaction="R_rxn02792_c0">
          <gene reference="CAETHG_RS19790"/>
        </geneAssociation>
        <geneAssociation id="ga_242" reaction="R_rxn05368_c0">
          <or>
            <gene reference="CAETHG_RS08435"/>
            <gene reference="CAETHG_RS00375"/>
            <gene reference="CAETHG_RS00860"/>
            <gene reference="CAETHG_RS04365"/>
            <gene reference="CAETHG_RS06705"/>
            <gene reference="CAETHG_RS03500"/>
            <gene reference="CAETHG_RS04680"/>
            <gene reference="CAETHG_RS09990"/>
          </or>
        </geneAssociation>
        <geneAssociation id="ga_243" reaction="R_rxn05221_c0">
          <gene reference="CAETHG_RS00645"/>
        </geneAssociation>
        <geneAssociation id="ga_244" reaction="R_rxn09210_c0">
          <gene reference="CAETHG_RS11850"/>
        </geneAssociation>
        <geneAssociation id="ga_245" reaction="R_rxn00395_c0">
          <gene reference="CAETHG_RS14855"/>
        </geneAssociation>
        <geneAssociation id="ga_246" reaction="R_rxn10256_c0">
          <gene reference="CAETHG_RS14270"/>
        </geneAssociation>
        <geneAssociation id="ga_247" reaction="R_rxn00171_c0">
          <or>
            <gene reference="CAETHG_RS16140"/>
            <gene reference="CAETHG_RS08865"/>
            <gene reference="CAETHG_RS08810"/>
            <gene reference="CAETHG_RS18400"/>
            <gene reference="CAETHG_RS18395"/>
          </or>
        </geneAssociation>
        <geneAssociation id="ga_248" reaction="R_rxn01000_c0">
          <or>
            <gene reference="CAETHG_RS02945"/>
            <gene reference="CAETHG_RS04325"/>
          </or>
        </geneAssociation>
        <geneAssociation id="ga_249" reaction="R_rxn01138_c0">
          <gene reference="CAETHG_RS00760"/>
        </geneAssociation>
        <geneAssociation id="ga_250" reaction="R_rxn02305_c0">
          <or>
            <gene reference="CAETHG_RS16835"/>
            <gene reference="CAETHG_RS05775"/>
          </or>
        </geneAssociation>
        <geneAssociation id="ga_251" reaction="R_rxn05303_c0">
          <or>
            <gene reference="CAETHG_RS12545"/>
            <gene reference="CAETHG_RS14850"/>
            <gene reference="CAETHG_RS12540"/>
            <gene reference="CAETHG_RS01100"/>
          </or>
        </geneAssociation>
        <geneAssociation id="ga_252" reaction="R_rxn05533_c0">
          <gene reference="CAETHG_RS07520"/>
        </geneAssociation>
        <geneAssociation id="ga_253" reaction="R_rxn10211_c0">
          <or>
            <gene reference="CAETHG_RS13530"/>
            <gene reference="CAETHG_RS08580"/>
          </or>
        </geneAssociation>
        <geneAssociation id="ga_254" reaction="R_rxn12641_c0">
          <or>
            <gene reference="CAETHG_RS04585"/>
            <gene reference="CAETHG_RS15660"/>
            <gene reference="CAETHG_RS03545"/>
            <gene reference="CAETHG_RS07155"/>
          </or>
        </geneAssociation>
        <geneAssociation id="ga_255" reaction="R_rxn10315_c0">
          <gene reference="CAETHG_RS11510"/>
        </geneAssociation>
        <geneAssociation id="ga_256" reaction="R_rxn00239_c0">
          <gene reference="CAETHG_RS16375"/>
        </geneAssociation>
        <geneAssociation id="ga_257" reaction="R_rxn00612_c0">
          <gene reference="CAETHG_RS16355"/>
        </geneAssociation>
        <geneAssociation id="ga_258" reaction="R_rxn05418_c0">
          <or>
            <gene reference="CAETHG_RS08435"/>
            <gene reference="CAETHG_RS00375"/>
            <gene reference="CAETHG_RS00860"/>
            <gene reference="CAETHG_RS04365"/>
            <gene reference="CAETHG_RS06705"/>
            <gene reference="CAETHG_RS03500"/>
            <gene reference="CAETHG_RS04680"/>
            <gene reference="CAETHG_RS09990"/>
          </or>
        </geneAssociation>
        <geneAssociation id="ga_259" reaction="R_rxn00711_c0">
          <and>
            <or>
              <gene reference="CAETHG_RS15545"/>
              <gene reference="CAETHG_RS11500"/>
            </or>
            <gene reference="CAETHG_RS15545"/>
          </and>
        </geneAssociation>
        <geneAssociation id="ga_260" reaction="R_rxn10309_c0">
          <gene reference="CAETHG_RS11510"/>
        </geneAssociation>
        <geneAssociation id="ga_261" reaction="R_rxn12633_c0">
          <or>
            <gene reference="CAETHG_RS04585"/>
            <gene reference="CAETHG_RS15660"/>
            <gene reference="CAETHG_RS03545"/>
            <gene reference="CAETHG_RS07155"/>
          </or>
        </geneAssociation>
        <geneAssociation id="ga_262" reaction="R_rxn04113_c0">
          <gene reference="CAETHG_RS01035"/>
        </geneAssociation>
        <geneAssociation id="ga_263" reaction="R_rxn05250_c0">
          <gene reference="CAETHG_RS08635"/>
        </geneAssociation>
        <geneAssociation id="ga_264" reaction="R_rxn05526_c0">
          <or>
            <gene reference="CAETHG_RS07330"/>
            <gene reference="CAETHG_RS07325"/>
          </or>
        </geneAssociation>
        <geneAssociation id="ga_265" reaction="R_rxn03174_c0">
          <gene reference="CAETHG_RS13405"/>
        </geneAssociation>
        <geneAssociation id="ga_266" reaction="R_rxn00146_c0">
          <gene reference="CAETHG_RS05500"/>
        </geneAssociation>
        <geneAssociation id="ga_267" reaction="R_rxn00763_c0">
          <or>
            <gene reference="CAETHG_RS17700"/>
            <gene reference="CAETHG_RS12040"/>
            <gene reference="CAETHG_RS07215"/>
            <gene reference="CAETHG_RS05150"/>
            <gene reference="CAETHG_RS18400"/>
            <gene reference="CAETHG_RS18395"/>
          </or>
        </geneAssociation>
        <geneAssociation id="ga_268" reaction="R_rxn10174_c0">
          <gene reference="CAETHG_RS06295"/>
        </geneAssociation>
        <geneAssociation id="ga_269" reaction="R_rxn05393_c0">
          <or>
            <gene reference="CAETHG_RS08435"/>
            <gene reference="CAETHG_RS00375"/>
            <gene reference="CAETHG_RS00860"/>
            <gene reference="CAETHG_RS04365"/>
            <gene reference="CAETHG_RS06705"/>
            <gene reference="CAETHG_RS03500"/>
            <gene reference="CAETHG_RS04680"/>
            <gene reference="CAETHG_RS09990"/>
          </or>
        </geneAssociation>
        <geneAssociation id="ga_270" reaction="R_rxn00138_c0">
          <gene reference="CAETHG_RS13685"/>
        </geneAssociation>
        <geneAssociation id="ga_271" reaction="R_rxn10298_c0">
          <gene reference="CAETHG_RS06265"/>
        </geneAssociation>
        <geneAssociation id="ga_272" reaction="R_rxn03136_c0">
          <gene reference="CAETHG_RS16795"/>
        </geneAssociation>
        <geneAssociation id="ga_273" reaction="R_rxn01137_c0">
          <gene reference="CAETHG_RS03915"/>
        </geneAssociation>
        <geneAssociation id="ga_274" reaction="R_rxn08194_c0">
          <gene reference="CAETHG_RS05315"/>
        </geneAssociation>
        <geneAssociation id="ga_275" reaction="R_rxn05605_c0">
          <gene reference="CAETHG_RS03875"/>
        </geneAssociation>
        <geneAssociation id="ga_276" reaction="R_rxn04082_c0">
          <gene reference="CAETHG_RS10970"/>
        </geneAssociation>
        <geneAssociation id="ga_277" reaction="R_rxn04996_c0">
          <gene reference="CAETHG_RS01035"/>
        </geneAssociation>
        <geneAssociation id="ga_278" reaction="R_rxn05236_c0">
          <gene reference="CAETHG_RS11260"/>
        </geneAssociation>
        <geneAssociation id="ga_279" reaction="R_rxn02835_c0">
          <and>
            <gene reference="CAETHG_RS16035"/>
            <gene reference="CAETHG_RS16030"/>
          </and>
        </geneAssociation>
        <geneAssociation id="ga_280" reaction="R_rxn02373_c0">
          <gene reference="CAETHG_RS13235"/>
        </geneAssociation>
        <geneAssociation id="ga_281" reaction="R_rxn05581_c0">
          <gene reference="CAETHG_RS16105"/>
        </geneAssociation>
        <geneAssociation id="ga_282" reaction="R_rxn00726_c0">
          <and>
            <gene reference="CAETHG_RS18180"/>
            <gene reference="CAETHG_RS18175"/>
          </and>
        </geneAssociation>
        <geneAssociation id="ga_283" reaction="R_rxn05287_c0">
          <or>
            <gene reference="CAETHG_RS15870"/>
            <gene reference="CAETHG_RS09090"/>
          </or>
        </geneAssociation>
        <geneAssociation id="ga_284" reaction="R_rxn02177_c0">
          <gene reference="CAETHG_RS03300"/>
        </geneAssociation>
        <geneAssociation id="ga_285" reaction="R_rxn10218_c0">
          <or>
            <gene reference="CAETHG_RS13530"/>
            <gene reference="CAETHG_RS08580"/>
          </or>
        </geneAssociation>
        <geneAssociation id="ga_286" reaction="R_rxn03147_c0">
          <gene reference="CAETHG_RS14495"/>
        </geneAssociation>
        <geneAssociation id="ga_287" reaction="R_rxn01211_c0">
          <or>
            <and>
              <gene reference="CAETHG_RS07840"/>
              <gene reference="CAETHG_RS07840"/>
            </and>
            <gene reference="CAETHG_RS07850"/>
          </or>
        </geneAssociation>
        <geneAssociation id="ga_288" reaction="R_rxn03884_c0">
          <and>
            <or>
              <gene reference="CAETHG_RS15975"/>
              <gene reference="CAETHG_RS16910"/>
            </or>
            <or>
              <gene reference="CAETHG_RS15975"/>
              <gene reference="CAETHG_RS16910"/>
            </or>
          </and>
        </geneAssociation>
        <geneAssociation id="ga_289" reaction="R_rxn01602_c0">
          <gene reference="CAETHG_RS02425"/>
        </geneAssociation>
        <geneAssociation id="ga_290" reaction="R_rxn00670_c0">
          <gene reference="CAETHG_RS16490"/>
        </geneAssociation>
        <geneAssociation id="ga_291" reaction="R_rxn10335_c0">
          <or>
            <gene reference="CAETHG_RS14670"/>
            <gene reference="CAETHG_RS04280"/>
          </or>
        </geneAssociation>
        <geneAssociation id="ga_292" reaction="R_rxn00184_c0">
          <gene reference="CAETHG_RS11665"/>
        </geneAssociation>
        <geneAssociation id="ga_293" reaction="R_rxn00650_c0">
          <or>
            <gene reference="CAETHG_RS04585"/>
            <gene reference="CAETHG_RS15660"/>
            <gene reference="CAETHG_RS03545"/>
            <gene reference="CAETHG_RS07155"/>
          </or>
        </geneAssociation>
        <geneAssociation id="ga_294" reaction="R_rxn01241_c0">
          <gene reference="CAETHG_RS07825"/>
        </geneAssociation>
        <geneAssociation id="ga_295" reaction="R_rxn10229_c0">
          <gene reference="CAETHG_RS11850"/>
        </geneAssociation>
        <geneAssociation id="ga_296" reaction="R_rxn01522_c0">
          <and>
            <or>
              <gene reference="CAETHG_RS02025"/>
              <gene reference="CAETHG_RS04725"/>
            </or>
            <or>
              <gene reference="CAETHG_RS04735"/>
              <gene reference="CAETHG_RS02015"/>
              <gene reference="CAETHG_RS02245"/>
              <gene reference="CAETHG_RS02175"/>
              <gene reference="CAETHG_RS02170"/>
            </or>
            <or>
              <gene reference="CAETHG_RS02165"/>
              <gene reference="CAETHG_RS04730"/>
              <gene reference="CAETHG_RS02245"/>
            </or>
          </and>
        </geneAssociation>
        <geneAssociation id="ga_297" reaction="R_rxn08300_c0">
          <gene reference="CAETHG_RS14270"/>
        </geneAssociation>
        <geneAssociation id="ga_298" reaction="R_rxn00836_c0">
          <or>
            <gene reference="CAETHG_RS06200"/>
            <gene reference="CAETHG_RS09690"/>
          </or>
        </geneAssociation>
        <geneAssociation id="ga_299" reaction="R_rxn09110_c0">
          <or>
            <gene reference="CAETHG_RS16745"/>
            <gene reference="CAETHG_RS06675"/>
          </or>
        </geneAssociation>
        <geneAssociation id="ga_300" reaction="R_rxn12646_c0">
          <or>
            <gene reference="CAETHG_RS04585"/>
            <gene reference="CAETHG_RS15660"/>
            <gene reference="CAETHG_RS03545"/>
            <gene reference="CAETHG_RS07155"/>
          </or>
        </geneAssociation>
        <geneAssociation id="ga_301" reaction="R_rxn09296_c0">
          <gene reference="CAETHG_RS09170"/>
        </geneAssociation>
        <geneAssociation id="ga_302" reaction="R_rxn01255_c0">
          <gene reference="CAETHG_RS04330"/>
        </geneAssociation>
        <geneAssociation id="ga_303" reaction="R_rxn03194_c0">
          <and>
            <or>
              <gene reference="CAETHG_RS00590"/>
              <gene reference="CAETHG_RS01930"/>
            </or>
            <gene reference="CAETHG_RS00595"/>
          </and>
        </geneAssociation>
        <geneAssociation id="ga_304" reaction="R_rxn03958_c0">
          <gene reference="CAETHG_RS16650"/>
        </geneAssociation>
        <geneAssociation id="ga_305" reaction="R_rxn10274_c0">
          <gene reference="CAETHG_RS11420"/>
        </geneAssociation>
        <geneAssociation id="ga_306" reaction="R_rxn10236_c0">
          <gene reference="CAETHG_RS10720"/>
        </geneAssociation>
        <geneAssociation id="ga_307" reaction="R_rxn10306_c0">
          <gene reference="CAETHG_RS06265"/>
        </geneAssociation>
        <geneAssociation id="ga_308" reaction="R_rxn10222_c0">
          <gene reference="CAETHG_RS16645"/>
        </geneAssociation>
        <geneAssociation id="ga_309" reaction="R_rxn00392_c0">
          <and>
            <gene reference="CAETHG_RS16705"/>
            <gene reference="CAETHG_RS16705"/>
          </and>
        </geneAssociation>
        <geneAssociation id="ga_310" reaction="R_rxn01280_c0">
          <gene reference="CAETHG_RS10710"/>
        </geneAssociation>
        <geneAssociation id="ga_311" reaction="R_rxn10284_c0">
          <gene reference="CAETHG_RS11420"/>
        </geneAssociation>
        <geneAssociation id="ga_312" reaction="R_rxn00328_c0">
          <and>
            <or>
              <gene reference="CAETHG_RS15975"/>
              <gene reference="CAETHG_RS16910"/>
            </or>
            <or>
              <gene reference="CAETHG_RS15975"/>
              <gene reference="CAETHG_RS16910"/>
            </or>
          </and>
        </geneAssociation>
        <geneAssociation id="ga_313" reaction="R_rxn02287_c0">
          <gene reference="CAETHG_RS05390"/>
        </geneAssociation>
        <geneAssociation id="ga_314" reaction="R_rxn02475_c0">
          <and>
            <gene reference="CAETHG_RS01445"/>
            <gene reference="CAETHG_RS01445"/>
          </and>
        </geneAssociation>
        <geneAssociation id="ga_315" reaction="R_rxn01304_c0">
          <gene reference="CAETHG_RS02345"/>
        </geneAssociation>
        <geneAssociation id="ga_316" reaction="R_rxn08295_c0">
          <gene reference="CAETHG_RS14270"/>
        </geneAssociation>
        <geneAssociation id="ga_317" reaction="R_rxn05312_c0">
          <gene reference="CAETHG_RS16340"/>
        </geneAssociation>
        <geneAssociation id="ga_318" reaction="R_rxn02774_c0">
          <or>
            <gene reference="CAETHG_RS05390"/>
            <gene reference="CAETHG_RS05400"/>
          </or>
        </geneAssociation>
        <geneAssociation id="ga_319" reaction="R_rxn10303_c0">
          <gene reference="CAETHG_RS06265"/>
        </geneAssociation>
        <geneAssociation id="ga_320" reaction="R_rxn03408_c0">
          <gene reference="CAETHG_RS14885"/>
        </geneAssociation>
        <geneAssociation id="ga_321" reaction="R_rxn09203_c0">
          <gene reference="CAETHG_RS10720"/>
        </geneAssociation>
        <geneAssociation id="ga_322" reaction="R_rxn01485_c0">
          <or>
            <gene reference="CAETHG_RS09140"/>
            <gene reference="CAETHG_RS06345"/>
          </or>
        </geneAssociation>
        <geneAssociation id="ga_323" reaction="R_rxn00245_c0">
          <or>
            <gene reference="CAETHG_RS09215"/>
            <gene reference="CAETHG_RS09220"/>
          </or>
        </geneAssociation>
        <geneAssociation id="ga_324" reaction="R_rxn01291_c0">
          <gene reference="CAETHG_RS19085"/>
        </geneAssociation>
        <geneAssociation id="ga_325" reaction="R_rxn05571_c0">
          <or>
            <gene reference="CAETHG_RS10680"/>
            <gene reference="CAETHG_RS15960"/>
            <gene reference="CAETHG_RS03860"/>
          </or>
        </geneAssociation>
        <geneAssociation id="ga_326" reaction="R_rxn05540_c0">
          <gene reference="CAETHG_RS07520"/>
        </geneAssociation>
        <geneAssociation id="ga_327" reaction="R_rxn01201_c0">
          <gene reference="CAETHG_RS08425"/>
        </geneAssociation>
        <geneAssociation id="ga_328" reaction="R_rxn01629_c0">
          <gene reference="CAETHG_RS12410"/>
        </geneAssociation>
        <geneAssociation id="ga_329" reaction="R_rxn05669_c0">
          <gene reference="CAETHG_RS19045"/>
        </geneAssociation>
        <geneAssociation id="ga_330" reaction="R_rxn08086_c0">
          <or>
            <gene reference="CAETHG_RS13530"/>
            <gene reference="CAETHG_RS08580"/>
          </or>
        </geneAssociation>
        <geneAssociation id="ga_331" reaction="R_rxn06874_c0">
          <or>
            <gene reference="CAETHG_RS01985"/>
            <gene reference="CAETHG_RS12640"/>
            <gene reference="CAETHG_RS12660"/>
          </or>
        </geneAssociation>
        <geneAssociation id="ga_332" reaction="R_rxn01548_c0">
          <gene reference="CAETHG_RS00760"/>
        </geneAssociation>
        <geneAssociation id="ga_333" reaction="R_rxn00785_c0">
          <or>
            <gene reference="CAETHG_RS11925"/>
            <gene reference="CAETHG_RS03090"/>
            <gene reference="CAETHG_RS03095"/>
            <gene reference="CAETHG_RS11920"/>
          </or>
        </geneAssociation>
        <geneAssociation id="ga_334" reaction="R_rxn00011_c0">
          <and>
            <or>
              <gene reference="CAETHG_RS00590"/>
              <gene reference="CAETHG_RS01930"/>
            </or>
            <gene reference="CAETHG_RS00595"/>
          </and>
        </geneAssociation>
        <geneAssociation id="ga_335" reaction="R_rxn00292_c0">
          <or>
            <gene reference="CAETHG_RS11515"/>
            <gene reference="CAETHG_RS06275"/>
          </or>
        </geneAssociation>
        <geneAssociation id="ga_336" reaction="R_rxn05252_c0">
          <gene reference="CAETHG_RS08635"/>
        </geneAssociation>
        <geneAssociation id="ga_337" reaction="R_rxn05466_c0">
          <gene reference="CAETHG_RS12145"/>
        </geneAssociation>
        <geneAssociation id="ga_338" reaction="R_rxn01513_c0">
          <gene reference="CAETHG_RS11060"/>
        </geneAssociation>
        <geneAssociation id="ga_339" reaction="R_rxn02476_c0">
          <gene reference="CAETHG_RS04335"/>
        </geneAssociation>
        <geneAssociation id="ga_340" reaction="R_rxn02112_c0">
          <or>
            <gene reference="CAETHG_RS03100"/>
            <gene reference="CAETHG_RS01830"/>
          </or>
        </geneAssociation>
        <geneAssociation id="ga_341" reaction="R_rxn01870_c0">
          <or>
            <gene reference="CAETHG_RS11740"/>
            <gene reference="CAETHG_RS10700"/>
          </or>
        </geneAssociation>
        <geneAssociation id="ga_342" reaction="R_rxn04954_c0">
          <gene reference="CAETHG_RS07830"/>
        </geneAssociation>
        <geneAssociation id="ga_343" reaction="R_rxn01575_c0">
          <or>
            <gene reference="CAETHG_RS14595"/>
            <gene reference="CAETHG_RS17440"/>
            <gene reference="CAETHG_RS14905"/>
          </or>
        </geneAssociation>
        <geneAssociation id="ga_344" reaction="R_rxn09206_c0">
          <gene reference="CAETHG_RS11850"/>
        </geneAssociation>
        <geneAssociation id="ga_345" reaction="R_rxn00781_c0">
          <or>
            <gene reference="CAETHG_RS08515"/>
            <gene reference="CAETHG_RS16815"/>
          </or>
        </geneAssociation>
        <geneAssociation id="ga_346" reaction="R_rxn01985_c0">
          <gene reference="CAETHG_RS00760"/>
        </geneAssociation>
        <geneAssociation id="ga_347" reaction="R_rxn00775_c0">
          <or>
            <gene reference="CAETHG_RS05430"/>
            <gene reference="CAETHG_RS15775"/>
          </or>
        </geneAssociation>
        <geneAssociation id="ga_348" reaction="R_rxn00364_c0">
          <gene reference="CAETHG_RS01040"/>
        </geneAssociation>
        <geneAssociation id="ga_349" reaction="R_rxn01025_c0">
          <or>
            <gene reference="CAETHG_RS19880"/>
            <gene reference="CAETHG_RS04720"/>
          </or>
        </geneAssociation>
        <geneAssociation id="ga_350" reaction="R_rxn02011_c0">
          <gene reference="CAETHG_RS15460"/>
        </geneAssociation>
        <geneAssociation id="ga_351" reaction="R_rxn10227_c0">
          <gene reference="CAETHG_RS11850"/>
        </geneAssociation>
        <geneAssociation id="ga_352" reaction="R_rxn00917_c0">
          <gene reference="CAETHG_RS07620"/>
        </geneAssociation>
        <geneAssociation id="ga_353" reaction="R_rxn09113_c0">
          <or>
            <gene reference="CAETHG_RS16745"/>
            <gene reference="CAETHG_RS06675"/>
          </or>
        </geneAssociation>
        <geneAssociation id="ga_354" reaction="R_rxn03536_c0">
          <gene reference="CAETHG_RS07025"/>
        </geneAssociation>
        <geneAssociation id="ga_355" reaction="R_rxn01044_c0">
          <gene reference="CAETHG_RS19290"/>
        </geneAssociation>
        <geneAssociation id="ga_356" reaction="R_rxn12846_c0">
          <or>
            <gene reference="CAETHG_RS04585"/>
            <gene reference="CAETHG_RS15660"/>
            <gene reference="CAETHG_RS03545"/>
            <gene reference="CAETHG_RS07155"/>
          </or>
        </geneAssociation>
        <geneAssociation id="ga_357" reaction="R_rxn01297_c0">
          <or>
            <gene reference="CAETHG_RS02025"/>
            <gene reference="CAETHG_RS04725"/>
            <gene reference="CAETHG_RS04735"/>
            <gene reference="CAETHG_RS02015"/>
            <gene reference="CAETHG_RS02245"/>
            <gene reference="CAETHG_RS02175"/>
            <gene reference="CAETHG_RS02170"/>
            <gene reference="CAETHG_RS02165"/>
            <gene reference="CAETHG_RS04730"/>
            <gene reference="CAETHG_RS02245"/>
          </or>
        </geneAssociation>
        <geneAssociation id="ga_358" reaction="R_rxn10283_c0">
          <gene reference="CAETHG_RS11420"/>
        </geneAssociation>
        <geneAssociation id="ga_359" reaction="R_rxn05201_c0">
          <or>
            <gene reference="CAETHG_RS14455"/>
            <gene reference="CAETHG_RS02195"/>
          </or>
        </geneAssociation>
        <geneAssociation id="ga_360" reaction="R_rxn10233_c0">
          <gene reference="CAETHG_RS10720"/>
        </geneAssociation>
        <geneAssociation id="ga_361" reaction="R_rxn02789_c0">
          <or>
            <gene reference="CAETHG_RS14755"/>
            <gene reference="CAETHG_RS14750"/>
          </or>
        </geneAssociation>
        <geneAssociation id="ga_362" reaction="R_rxn08180_c0">
          <gene reference="CAETHG_RS01605"/>
        </geneAssociation>
        <geneAssociation id="ga_363" reaction="R_rxn01331_c0">
          <or>
            <gene reference="CAETHG_RS08515"/>
            <gene reference="CAETHG_RS16815"/>
          </or>
        </geneAssociation>
        <geneAssociation id="ga_364" reaction="R_rxn00800_c0">
          <gene reference="CAETHG_RS16795"/>
        </geneAssociation>
        <geneAssociation id="ga_365" reaction="R_rxn01343_c0">
          <or>
            <gene reference="CAETHG_RS03075"/>
            <gene reference="CAETHG_RS12015"/>
          </or>
        </geneAssociation>
        <geneAssociation id="ga_366" reaction="R_rxn01520_c0">
          <gene reference="CAETHG_RS01880"/>
        </geneAssociation>
        <geneAssociation id="ga_367" reaction="R_rxn05234_c0">
          <gene reference="CAETHG_RS11260"/>
        </geneAssociation>
        <geneAssociation id="ga_368" reaction="R_rxn08783_c0">
          <gene reference="CAETHG_RS05500"/>
        </geneAssociation>
        <geneAssociation id="ga_369" reaction="R_rxn10286_c0">
          <gene reference="CAETHG_RS11420"/>
        </geneAssociation>
        <geneAssociation id="ga_370" reaction="R_rxn00322_c0">
          <gene reference="CAETHG_RS06350"/>
        </geneAssociation>
        <geneAssociation id="ga_371" reaction="R_rxn10342_c0">
          <or>
            <gene reference="CAETHG_RS14670"/>
            <gene reference="CAETHG_RS04280"/>
          </or>
        </geneAssociation>
        <geneAssociation id="ga_372" reaction="R_rxn05426_c0">
          <or>
            <gene reference="CAETHG_RS08435"/>
            <gene reference="CAETHG_RS00375"/>
            <gene reference="CAETHG_RS00860"/>
            <gene reference="CAETHG_RS04365"/>
            <gene reference="CAETHG_RS06705"/>
            <gene reference="CAETHG_RS03500"/>
            <gene reference="CAETHG_RS04680"/>
            <gene reference="CAETHG_RS09990"/>
          </or>
        </geneAssociation>
        <geneAssociation id="ga_373" reaction="R_rxn00179_c0">
          <gene reference="CAETHG_RS13230"/>
        </geneAssociation>
        <geneAssociation id="ga_374" reaction="R_rxn05307_c0">
          <or>
            <gene reference="CAETHG_RS12240"/>
            <gene reference="CAETHG_RS09250"/>
            <gene reference="CAETHG_RS14390"/>
            <gene reference="CAETHG_RS19125"/>
          </or>
        </geneAssociation>
        <geneAssociation id="ga_375" reaction="R_rxn01465_c0">
          <or>
            <gene reference="CAETHG_RS07690"/>
            <gene reference="CAETHG_RS04780"/>
          </or>
        </geneAssociation>
        <geneAssociation id="ga_376" reaction="R_rxn05364_c0">
          <or>
            <gene reference="CAETHG_RS08435"/>
            <gene reference="CAETHG_RS00375"/>
            <gene reference="CAETHG_RS00860"/>
            <gene reference="CAETHG_RS04365"/>
            <gene reference="CAETHG_RS06705"/>
            <gene reference="CAETHG_RS03500"/>
            <gene reference="CAETHG_RS04680"/>
            <gene reference="CAETHG_RS09990"/>
          </or>
        </geneAssociation>
        <geneAssociation id="ga_377" reaction="R_rxn00863_c0">
          <gene reference="CAETHG_RS16000"/>
        </geneAssociation>
        <geneAssociation id="ga_378" reaction="R_rxn10279_c0">
          <gene reference="CAETHG_RS11420"/>
        </geneAssociation>
        <geneAssociation id="ga_379" reaction="R_rxn00223_c0">
          <gene reference="CAETHG_RS19290"/>
        </geneAssociation>
        <geneAssociation id="ga_380" reaction="R_rxn03150_c0">
          <gene reference="CAETHG_RS02210"/>
        </geneAssociation>
        <geneAssociation id="ga_381" reaction="R_rxn01800_c0">
          <gene reference="CAETHG_RS19235"/>
        </geneAssociation>
        <geneAssociation id="ga_382" reaction="R_rxn10217_c0">
          <or>
            <gene reference="CAETHG_RS13530"/>
            <gene reference="CAETHG_RS08580"/>
          </or>
        </geneAssociation>
        <geneAssociation id="ga_383" reaction="R_rxn09449_c0">
          <gene reference="CAETHG_RS08635"/>
        </geneAssociation>
        <geneAssociation id="ga_384" reaction="R_rxn10168_c0">
          <or>
            <gene reference="CAETHG_RS08720"/>
            <gene reference="CAETHG_RS08710"/>
            <gene reference="CAETHG_RS08715"/>
          </or>
        </geneAssociation>
        <geneAssociation id="ga_385" reaction="R_rxn03436_c0">
          <or>
            <gene reference="CAETHG_RS00580"/>
            <gene reference="CAETHG_RS17845"/>
          </or>
        </geneAssociation>
        <geneAssociation id="ga_386" reaction="R_rxn08756_c0">
          <gene reference="CAETHG_RS01035"/>
        </geneAssociation>
        <geneAssociation id="ga_387" reaction="R_rxn00423_c0">
          <gene reference="CAETHG_RS08590"/>
        </geneAssociation>
        <geneAssociation id="ga_388" reaction="R_rxn05430_c0">
          <or>
            <gene reference="CAETHG_RS08435"/>
            <gene reference="CAETHG_RS00375"/>
            <gene reference="CAETHG_RS00860"/>
            <gene reference="CAETHG_RS04365"/>
            <gene reference="CAETHG_RS06705"/>
            <gene reference="CAETHG_RS03500"/>
            <gene reference="CAETHG_RS04680"/>
            <gene reference="CAETHG_RS09990"/>
          </or>
        </geneAssociation>
        <geneAssociation id="ga_389" reaction="R_rxn10272_c0">
          <gene reference="CAETHG_RS11420"/>
        </geneAssociation>
        <geneAssociation id="ga_390" reaction="R_rxn03248_c0">
          <gene reference="CAETHG_RS02035"/>
        </geneAssociation>
        <geneAssociation id="ga_391" reaction="R_rxn08307_c0">
          <gene reference="CAETHG_RS16645"/>
        </geneAssociation>
        <geneAssociation id="ga_392" reaction="R_rxn02201_c0">
          <gene reference="CAETHG_RS13400"/>
        </geneAssociation>
        <geneAssociation id="ga_393" reaction="R_rxn05555_c0">
          <or>
            <gene reference="CAETHG_RS01205"/>
            <gene reference="CAETHG_RS17095"/>
          </or>
        </geneAssociation>
        <geneAssociation id="ga_394" reaction="R_rxn00742_c0">
          <gene reference="CAETHG_RS02370"/>
        </geneAssociation>
        <geneAssociation id="ga_395" reaction="R_rxn02159_c0">
          <gene reference="CAETHG_RS16000"/>
        </geneAssociation>
        <geneAssociation id="ga_396" reaction="R_rxn00727_c0">
          <and>
            <gene reference="CAETHG_RS18180"/>
            <gene reference="CAETHG_RS18175"/>
          </and>
        </geneAssociation>
        <geneAssociation id="ga_397" reaction="R_rxn04385_c0">
          <gene reference="CAETHG_RS05405"/>
        </geneAssociation>
        <geneAssociation id="ga_398" reaction="R_rxn10299_c0">
          <gene reference="CAETHG_RS06265"/>
        </geneAssociation>
        <geneAssociation id="ga_399" reaction="R_rxn01300_c0">
          <gene reference="CAETHG_RS13810"/>
        </geneAssociation>
        <geneAssociation id="ga_400" reaction="R_rxn10264_c0">
          <or>
            <gene reference="CAETHG_RS16745"/>
            <gene reference="CAETHG_RS06675"/>
          </or>
        </geneAssociation>
        <geneAssociation id="ga_401" reaction="R_rxn00715_c0">
          <gene reference="CAETHG_RS11755"/>
        </geneAssociation>
        <geneAssociation id="ga_402" reaction="R_rxn01647_c0">
          <gene reference="CAETHG_RS00760"/>
        </geneAssociation>
        <geneAssociation id="ga_403" reaction="R_rxn12642_c0">
          <or>
            <gene reference="CAETHG_RS04585"/>
            <gene reference="CAETHG_RS15660"/>
            <gene reference="CAETHG_RS03545"/>
            <gene reference="CAETHG_RS07155"/>
          </or>
        </geneAssociation>
        <geneAssociation id="ga_404" reaction="R_rxn05198_c0">
          <gene reference="CAETHG_RS19245"/>
        </geneAssociation>
        <geneAssociation id="ga_405" reaction="R_rxn05247_c0">
          <gene reference="CAETHG_RS08635"/>
        </geneAssociation>
        <geneAssociation id="ga_406" reaction="R_rxn07845_c0">
          <gene reference="CAETHG_RS03865"/>
        </geneAssociation>
        <geneAssociation id="ga_407" reaction="R_rxn09688_c0">
          <gene reference="CAETHG_RS19245"/>
        </geneAssociation>
        <geneAssociation id="ga_408" reaction="R_rxn02504_c0">
          <gene reference="CAETHG_RS13415"/>
        </geneAssociation>
        <geneAssociation id="ga_409" reaction="R_rxn01748_c0">
          <or>
            <gene reference="CAETHG_RS17860"/>
            <gene reference="CAETHG_RS17855"/>
          </or>
        </geneAssociation>
        <geneAssociation id="ga_410" reaction="R_rxn05493_c0">
          <gene reference="CAETHG_RS03875"/>
        </geneAssociation>
        <geneAssociation id="ga_411" reaction="R_rxn10473_c0">
          <gene reference="CAETHG_RS01840"/>
        </geneAssociation>
        <geneAssociation id="ga_412" reaction="R_rxn05223_c0">
          <gene reference="CAETHG_RS02415"/>
        </geneAssociation>
        <geneAssociation id="ga_413" reaction="R_rxn05534_c0">
          <gene reference="CAETHG_RS07520"/>
        </geneAssociation>
        <geneAssociation id="ga_414" reaction="R_rxn05618_c0">
          <or>
            <gene reference="CAETHG_RS18155"/>
            <gene reference="CAETHG_RS06410"/>
            <gene reference="CAETHG_RS10095"/>
            <gene reference="CAETHG_RS07175"/>
          </or>
        </geneAssociation>
        <geneAssociation id="ga_415" reaction="R_rxn01358_c0">
          <gene reference="CAETHG_RS00760"/>
        </geneAssociation>
        <geneAssociation id="ga_416" reaction="R_rxn00692_c0">
          <gene reference="CAETHG_RS15910"/>
        </geneAssociation>
        <geneAssociation id="ga_417" reaction="R_rxn09108_c0">
          <or>
            <gene reference="CAETHG_RS16745"/>
            <gene reference="CAETHG_RS06675"/>
          </or>
        </geneAssociation>
        <geneAssociation id="ga_418" reaction="R_rxn03068_c0">
          <or>
            <gene reference="CAETHG_RS00580"/>
            <gene reference="CAETHG_RS17845"/>
          </or>
        </geneAssociation>
        <geneAssociation id="ga_419" reaction="R_rxn00566_c0">
          <gene reference="CAETHG_RS02370"/>
        </geneAssociation>
        <geneAssociation id="ga_420" reaction="R_rxn08299_c0">
          <gene reference="CAETHG_RS14270"/>
        </geneAssociation>
        <geneAssociation id="ga_421" reaction="R_rxn00654_c0">
          <gene reference="CAETHG_RS07205"/>
        </geneAssociation>
        <geneAssociation id="ga_422" reaction="R_rxn09988_c0">
          <gene reference="CAETHG_RS10985"/>
        </geneAssociation>
        <geneAssociation id="ga_423" reaction="R_rxn00505_c0">
          <gene reference="CAETHG_RS13545"/>
        </geneAssociation>
        <geneAssociation id="ga_424" reaction="R_rxn12634_c0">
          <or>
            <gene reference="CAETHG_RS04585"/>
            <gene reference="CAETHG_RS15660"/>
            <gene reference="CAETHG_RS03545"/>
            <gene reference="CAETHG_RS07155"/>
          </or>
        </geneAssociation>
        <geneAssociation id="ga_425" reaction="R_rxn10261_c0">
          <or>
            <gene reference="CAETHG_RS16745"/>
            <gene reference="CAETHG_RS06675"/>
          </or>
        </geneAssociation>
        <geneAssociation id="ga_426" reaction="R_rxn10232_c0">
          <gene reference="CAETHG_RS10720"/>
        </geneAssociation>
        <geneAssociation id="ga_427" reaction="R_rxn00300_c0">
          <gene reference="CAETHG_RS01435"/>
        </geneAssociation>
        <geneAssociation id="ga_428" reaction="R_rxn00907_c0">
          <and>
            <gene reference="CAETHG_RS07840"/>
            <gene reference="CAETHG_RS07840"/>
          </and>
        </geneAssociation>
        <geneAssociation id="ga_429" reaction="R_rxn05619_c0">
          <gene reference="CAETHG_RS12635"/>
        </geneAssociation>
        <geneAssociation id="ga_430" reaction="R_rxn05410_c0">
          <or>
            <gene reference="CAETHG_RS08435"/>
            <gene reference="CAETHG_RS00375"/>
            <gene reference="CAETHG_RS00860"/>
            <gene reference="CAETHG_RS04365"/>
            <gene reference="CAETHG_RS06705"/>
            <gene reference="CAETHG_RS03500"/>
            <gene reference="CAETHG_RS04680"/>
            <gene reference="CAETHG_RS09990"/>
          </or>
        </geneAssociation>
        <geneAssociation id="ga_431" reaction="R_rxn01269_c0">
          <gene reference="CAETHG_RS04345"/>
        </geneAssociation>
        <geneAssociation id="ga_432" reaction="R_rxn04048_c0">
          <gene reference="CAETHG_RS05345"/>
        </geneAssociation>
        <geneAssociation id="ga_433" reaction="R_rxn06673_c0">
          <and>
            <gene reference="CAETHG_RS09965"/>
            <gene reference="CAETHG_RS09960"/>
          </and>
        </geneAssociation>
        <geneAssociation id="ga_434" reaction="R_rxn00790_c0">
          <gene reference="CAETHG_RS14500"/>
        </geneAssociation>
        <geneAssociation id="ga_435" reaction="R_rxn08296_c0">
          <gene reference="CAETHG_RS14270"/>
        </geneAssociation>
        <geneAssociation id="ga_436" reaction="R_rxn05574_c0">
          <or>
            <gene reference="CAETHG_RS12060"/>
            <gene reference="CAETHG_RS08620"/>
          </or>
        </geneAssociation>
        <geneAssociation id="ga_437" reaction="R_rxn00060_c0">
          <gene reference="CAETHG_RS05395"/>
        </geneAssociation>
        <geneAssociation id="ga_438" reaction="R_rxn09202_c0">
          <gene reference="CAETHG_RS10720"/>
        </geneAssociation>
        <geneAssociation id="ga_439" reaction="R_rxn02473_c0">
          <gene reference="CAETHG_RS16005"/>
        </geneAssociation>
        <geneAssociation id="ga_440" reaction="R_rxn00834_c0">
          <or>
            <gene reference="CAETHG_RS11860"/>
            <gene reference="CAETHG_RS07625"/>
            <gene reference="CAETHG_RS04265"/>
          </or>
        </geneAssociation>
        <geneAssociation id="ga_441" reaction="R_rxn05293_c0">
          <gene reference="CAETHG_RS16660"/>
        </geneAssociation>
        <geneAssociation id="ga_442" reaction="R_rxn12639_c0">
          <or>
            <gene reference="CAETHG_RS04585"/>
            <gene reference="CAETHG_RS15660"/>
            <gene reference="CAETHG_RS03545"/>
            <gene reference="CAETHG_RS07155"/>
          </or>
        </geneAssociation>
        <geneAssociation id="ga_443" reaction="R_rxn00926_c0">
          <or>
            <gene reference="CAETHG_RS04715"/>
            <gene reference="CAETHG_RS03240"/>
            <gene reference="CAETHG_RS02190"/>
          </or>
        </geneAssociation>
        <geneAssociation id="ga_444" reaction="R_rxn03080_c0">
          <gene reference="CAETHG_RS01430"/>
        </geneAssociation>
        <geneAssociation id="ga_445" reaction="R_rxn05150_c0">
          <and>
            <gene reference="CAETHG_RS05305"/>
            <or>
              <gene reference="CAETHG_RS01500"/>
              <gene reference="CAETHG_RS08105"/>
            </or>
            <gene reference="CAETHG_RS05310"/>
          </and>
        </geneAssociation>
        <geneAssociation id="ga_446" reaction="R_rxn01761_c0">
          <gene reference="CAETHG_RS10200"/>
        </geneAssociation>
        <geneAssociation id="ga_447" reaction="R_rxn05199_c0">
          <gene reference="CAETHG_RS19245"/>
        </geneAssociation>
        <geneAssociation id="ga_448" reaction="R_rxn01639_c0">
          <gene reference="CAETHG_RS01085"/>
        </geneAssociation>
        <geneAssociation id="ga_449" reaction="R_rxn05040_c0">
          <and>
            <gene reference="CAETHG_RS01435"/>
            <gene reference="CAETHG_RS01435"/>
          </and>
        </geneAssociation>
        <geneAssociation id="ga_450" reaction="R_rxn01204_c0">
          <gene reference="CAETHG_RS00615"/>
        </geneAssociation>
        <geneAssociation id="ga_451" reaction="R_rxn00350_c0">
          <gene reference="CAETHG_RS19790"/>
        </geneAssociation>
        <geneAssociation id="ga_452" reaction="R_rxn10300_c0">
          <gene reference="CAETHG_RS06265"/>
        </geneAssociation>
        <geneAssociation id="ga_453" reaction="R_rxn09562_c0">
          <gene reference="CAETHG_RS16375"/>
        </geneAssociation>
        <geneAssociation id="ga_454" reaction="R_rxn05612_c0">
          <gene reference="CAETHG_RS00660"/>
        </geneAssociation>
        <geneAssociation id="ga_455" reaction="R_rxn00799_c0">
          <or>
            <gene reference="CAETHG_RS09220"/>
            <gene reference="CAETHG_RS09215"/>
          </or>
        </geneAssociation>
        <geneAssociation id="ga_456" reaction="R_rxn00313_c0">
          <gene reference="CAETHG_RS08180"/>
        </geneAssociation>
        <geneAssociation id="ga_457" reaction="R_rxn09197_c0">
          <gene reference="CAETHG_RS10720"/>
        </geneAssociation>
        <geneAssociation id="ga_458" reaction="R_rxn02791_c0">
          <gene reference="CAETHG_RS19790"/>
        </geneAssociation>
        <geneAssociation id="ga_459" reaction="R_rxn01972_c0">
          <or>
            <gene reference="CAETHG_RS18870"/>
            <gene reference="CAETHG_RS13365"/>
          </or>
        </geneAssociation>
        <geneAssociation id="ga_460" reaction="R_rxn11268_c0">
          <gene reference="CAETHG_RS16340"/>
        </geneAssociation>
        <geneAssociation id="ga_461" reaction="R_rxn00676_c0">
          <gene reference="CAETHG_RS02035"/>
        </geneAssociation>
        <geneAssociation id="ga_462" reaction="R_rxn01281_c0">
          <gene reference="CAETHG_RS10710"/>
        </geneAssociation>
        <geneAssociation id="ga_463" reaction="R_rxn10339_c0">
          <or>
            <gene reference="CAETHG_RS14670"/>
            <gene reference="CAETHG_RS04280"/>
          </or>
        </geneAssociation>
        <geneAssociation id="ga_464" reaction="R_rxn10226_c0">
          <gene reference="CAETHG_RS11850"/>
        </geneAssociation>
        <geneAssociation id="ga_465" reaction="R_rxn10237_c0">
          <gene reference="CAETHG_RS10720"/>
        </geneAssociation>
        <geneAssociation id="ga_466" reaction="R_rxn05248_c0">
          <gene reference="CAETHG_RS08635"/>
        </geneAssociation>
        <geneAssociation id="ga_467" reaction="R_rxn10223_c0">
          <gene reference="CAETHG_RS16645"/>
        </geneAssociation>
        <geneAssociation id="ga_468" reaction="R_rxn02503_c0">
          <gene reference="CAETHG_RS13415"/>
        </geneAssociation>
        <geneAssociation id="ga_469" reaction="R_rxn10275_c0">
          <gene reference="CAETHG_RS11420"/>
        </geneAssociation>
        <geneAssociation id="ga_470" reaction="R_rxn01989_c0">
          <gene reference="CAETHG_RS03865"/>
        </geneAssociation>
        <geneAssociation id="ga_471" reaction="R_rxn04794_c0">
          <or>
            <gene reference="CAETHG_RS16075"/>
            <gene reference="CAETHG_RS03170"/>
            <gene reference="CAETHG_RS08860"/>
          </or>
        </geneAssociation>
        <geneAssociation id="ga_472" reaction="R_rxn10307_c0">
          <gene reference="CAETHG_RS11510"/>
        </geneAssociation>
        <geneAssociation id="ga_473" reaction="R_rxn01334_c0">
          <or>
            <gene reference="CAETHG_RS11740"/>
            <gene reference="CAETHG_RS10700"/>
          </or>
        </geneAssociation>
        <geneAssociation id="ga_474" reaction="R_rxn01028_c0">
          <gene reference="CAETHG_RS07185"/>
        </geneAssociation>
        <geneAssociation id="ga_475" reaction="R_rxn08087_c0">
          <or>
            <gene reference="CAETHG_RS13530"/>
            <gene reference="CAETHG_RS08580"/>
          </or>
        </geneAssociation>
        <geneAssociation id="ga_476" reaction="R_rxn03188_c0">
          <gene reference="CAETHG_RS07205"/>
        </geneAssociation>
        <geneAssociation id="ga_477" reaction="R_rxn05200_c0">
          <gene reference="CAETHG_RS19245"/>
        </geneAssociation>
        <geneAssociation id="ga_478" reaction="R_rxn00770_c0">
          <gene reference="CAETHG_RS09805"/>
        </geneAssociation>
        <geneAssociation id="ga_479" reaction="R_rxn00192_c0">
          <gene reference="CAETHG_RS01140"/>
        </geneAssociation>
        <geneAssociation id="ga_480" reaction="R_rxn05938_c0">
          <or>
            <gene reference="CAETHG_RS04430"/>
            <gene reference="CAETHG_RS14890"/>
          </or>
        </geneAssociation>
        <geneAssociation id="ga_481" reaction="R_rxn00611_c0">
          <gene reference="CAETHG_RS16355"/>
        </geneAssociation>
        <geneAssociation id="ga_482" reaction="R_rxn00289_c0">
          <gene reference="CAETHG_RS12370"/>
        </geneAssociation>
        <geneAssociation id="ga_483" reaction="R_rxn02085_c0">
          <gene reference="CAETHG_RS01115"/>
        </geneAssociation>
        <geneAssociation id="ga_484" reaction="R_rxn01739_c0">
          <gene reference="CAETHG_RS04315"/>
        </geneAssociation>
        <geneAssociation id="ga_485" reaction="R_rxn00543_c0">
          <or>
            <gene reference="CAETHG_RS17700"/>
            <gene reference="CAETHG_RS12040"/>
            <gene reference="CAETHG_RS07215"/>
            <gene reference="CAETHG_RS05150"/>
            <gene reference="CAETHG_RS18400"/>
            <gene reference="CAETHG_RS18395"/>
          </or>
        </geneAssociation>
        <geneAssociation id="ga_486" reaction="R_rxn00347_c0">
          <or>
            <gene reference="CAETHG_RS10085"/>
            <gene reference="CAETHG_RS12205"/>
          </or>
        </geneAssociation>
        <geneAssociation id="ga_487" reaction="R_rxn10052_c0">
          <gene reference="CAETHG_RS09335"/>
        </geneAssociation>
        <geneAssociation id="ga_488" reaction="R_rxn05206_c0">
          <gene reference="CAETHG_RS10300"/>
        </geneAssociation>
        <geneAssociation id="ga_489" reaction="R_rxn05235_c0">
          <gene reference="CAETHG_RS11260"/>
        </geneAssociation>
        <geneAssociation id="ga_490" reaction="R_rxn01521_c0">
          <gene reference="CAETHG_RS06610"/>
        </geneAssociation>
        <geneAssociation id="ga_491" reaction="R_rxn00097_c0">
          <gene reference="CAETHG_RS09335"/>
        </geneAssociation>
        <geneAssociation id="ga_492" reaction="R_rxn06591_c0">
          <gene reference="CAETHG_RS12405"/>
        </geneAssociation>
        <geneAssociation id="ga_493" reaction="R_rxn00126_c0">
          <gene reference="CAETHG_RS11625"/>
        </geneAssociation>
        <geneAssociation id="ga_494" reaction="R_rxn00414_c0">
          <and>
            <gene reference="CAETHG_RS02805"/>
            <or>
              <gene reference="CAETHG_RS02800"/>
              <gene reference="CAETHG_RS12355"/>
            </or>
          </and>
        </geneAssociation>
        <geneAssociation id="ga_495" reaction="R_rxn05547_c0">
          <gene reference="CAETHG_RS07520"/>
        </geneAssociation>
        <geneAssociation id="ga_496" reaction="R_rxn06937_c0">
          <gene reference="CAETHG_RS16810"/>
        </geneAssociation>
        <geneAssociation id="ga_497" reaction="R_rxn00980_c0">
          <gene reference="CAETHG_RS12275"/>
        </geneAssociation>
        <geneAssociation id="ga_498" reaction="R_rxn05244_c0">
          <gene reference="CAETHG_RS19045"/>
        </geneAssociation>
        <geneAssociation id="ga_499" reaction="R_rxn10285_c0">
          <gene reference="CAETHG_RS11420"/>
        </geneAssociation>
        <geneAssociation id="ga_500" reaction="R_rxn10312_c0">
          <gene reference="CAETHG_RS11510"/>
        </geneAssociation>
        <geneAssociation id="ga_501" reaction="R_rxn00159_c0">
          <or>
            <gene reference="CAETHG_RS02875"/>
            <gene reference="CAETHG_RS05035"/>
          </or>
        </geneAssociation>
        <geneAssociation id="ga_502" reaction="R_rxn05546_c0">
          <gene reference="CAETHG_RS07520"/>
        </geneAssociation>
        <geneAssociation id="ga_503" reaction="R_rxn02508_c0">
          <gene reference="CAETHG_RS18195"/>
        </geneAssociation>
        <geneAssociation id="ga_504" reaction="R_rxn02190_c0">
          <or>
            <gene reference="CAETHG_RS07195"/>
            <gene reference="CAETHG_RS02115"/>
          </or>
        </geneAssociation>
        <geneAssociation id="ga_505" reaction="R_rxn00127_c0">
          <gene reference="CAETHG_RS01030"/>
        </geneAssociation>
        <geneAssociation id="ga_506" reaction="R_rxn00394_c0">
          <gene reference="CAETHG_RS01370"/>
        </geneAssociation>
        <geneAssociation id="ga_507" reaction="R_rxn05251_c0">
          <gene reference="CAETHG_RS08635"/>
        </geneAssociation>
        <geneAssociation id="ga_508" reaction="R_rxn05516_c0">
          <or>
            <gene reference="CAETHG_RS04295"/>
            <gene reference="CAETHG_RS02640"/>
          </or>
        </geneAssociation>
        <geneAssociation id="ga_509" reaction="R_rxn02938_c0">
          <gene reference="CAETHG_RS14490"/>
        </geneAssociation>
        <geneAssociation id="ga_510" reaction="R_rxn00569_c0">
          <or>
            <gene reference="CAETHG_RS02080"/>
            <gene reference="CAETHG_RS14770"/>
            <gene reference="CAETHG_RS14765"/>
          </or>
        </geneAssociation>
        <geneAssociation id="ga_511" reaction="R_rxn00139_c0">
          <gene reference="CAETHG_RS06100"/>
        </geneAssociation>
        <geneAssociation id="ga_512" reaction="R_rxn05736_c0">
          <gene reference="CAETHG_RS08635"/>
        </geneAssociation>
        <geneAssociation id="ga_513" reaction="R_rxn05527_c0">
          <or>
            <gene reference="CAETHG_RS19875"/>
            <gene reference="CAETHG_RS17850"/>
          </or>
        </geneAssociation>
        <geneAssociation id="ga_514" reaction="R_rxn10253_c0">
          <gene reference="CAETHG_RS14270"/>
        </geneAssociation>
        <geneAssociation id="ga_515" reaction="R_rxn00931_c0">
          <gene reference="CAETHG_RS07730"/>
        </geneAssociation>
        <geneAssociation id="ga_516" reaction="R_rxn03904_c0">
          <gene reference="CAETHG_RS15470"/>
        </geneAssociation>
        <geneAssociation id="ga_517" reaction="R_rxn02465_c0">
          <gene reference="CAETHG_RS01145"/>
        </geneAssociation>
        <geneAssociation id="ga_518" reaction="R_rxn08335_c0">
          <and>
            <gene reference="CAETHG_RS07115"/>
            <gene reference="CAETHG_RS07110"/>
          </and>
        </geneAssociation>
        <geneAssociation id="ga_519" reaction="R_rxn09205_c0">
          <gene reference="CAETHG_RS11850"/>
        </geneAssociation>
        <geneAssociation id="ga_520" reaction="R_rxn05957_c0">
          <or>
            <gene reference="CAETHG_RS13550"/>
            <gene reference="CAETHG_RS19855"/>
          </or>
        </geneAssociation>
        <geneAssociation id="ga_521" reaction="R_rxn00549_c0">
          <gene reference="CAETHG_RS04285"/>
        </geneAssociation>
        <geneAssociation id="ga_522" reaction="R_rxn03030_c0">
          <gene reference="CAETHG_RS06545"/>
        </geneAssociation>
        <geneAssociation id="ga_523" reaction="R_rxn01257_c0">
          <or>
            <gene reference="CAETHG_RS07250"/>
            <gene reference="CAETHG_RS07255"/>
            <gene reference="CAETHG_RS18180"/>
          </or>
        </geneAssociation>
        <geneAssociation id="ga_524" reaction="R_rxn05029_c0">
          <gene reference="CAETHG_RS05315"/>
        </geneAssociation>
        <geneAssociation id="ga_525" reaction="R_rxn05401_c0">
          <or>
            <gene reference="CAETHG_RS08435"/>
            <gene reference="CAETHG_RS00375"/>
            <gene reference="CAETHG_RS00860"/>
            <gene reference="CAETHG_RS04365"/>
            <gene reference="CAETHG_RS06705"/>
            <gene reference="CAETHG_RS03500"/>
            <gene reference="CAETHG_RS04680"/>
            <gene reference="CAETHG_RS09990"/>
          </or>
        </geneAssociation>
        <geneAssociation id="ga_526" reaction="R_rxn01265_c0">
          <gene reference="CAETHG_RS16830"/>
        </geneAssociation>
        <geneAssociation id="ga_527" reaction="R_rxn03535_c0">
          <gene reference="CAETHG_RS05315"/>
        </geneAssociation>
        <geneAssociation id="ga_528" reaction="R_rxn01740_c0">
          <or>
            <gene reference="CAETHG_RS04140"/>
            <gene reference="CAETHG_RS04320"/>
          </or>
        </geneAssociation>
        <geneAssociation id="ga_529" reaction="R_rxn01217_c0">
          <gene reference="CAETHG_RS11505"/>
        </geneAssociation>
        <geneAssociation id="ga_530" reaction="R_rxn12847_c0">
          <or>
            <gene reference="CAETHG_RS04585"/>
            <gene reference="CAETHG_RS15660"/>
            <gene reference="CAETHG_RS03545"/>
            <gene reference="CAETHG_RS07155"/>
          </or>
        </geneAssociation>
        <geneAssociation id="ga_531" reaction="R_rxn00416_c0">
          <or>
            <gene reference="CAETHG_RS03570"/>
            <gene reference="CAETHG_RS12920"/>
            <gene reference="CAETHG_RS19030"/>
          </or>
        </geneAssociation>
        <geneAssociation id="ga_532" reaction="R_rxn00165_c0">
          <and>
            <gene reference="CAETHG_RS05870"/>
            <gene reference="CAETHG_RS05875"/>
          </and>
        </geneAssociation>
        <geneAssociation id="ga_533" reaction="R_rxn09112_c0">
          <or>
            <gene reference="CAETHG_RS16745"/>
            <gene reference="CAETHG_RS06675"/>
          </or>
        </geneAssociation>
        <geneAssociation id="ga_534" reaction="R_rxn00903_c0">
          <or>
            <gene reference="CAETHG_RS14595"/>
            <gene reference="CAETHG_RS17440"/>
            <gene reference="CAETHG_RS14905"/>
          </or>
        </geneAssociation>
        <geneAssociation id="ga_535" reaction="R_rxn00947_c0">
          <gene reference="CAETHG_RS08635"/>
        </geneAssociation>
        <geneAssociation id="ga_536" reaction="R_rxn08088_c0">
          <or>
            <gene reference="CAETHG_RS13530"/>
            <gene reference="CAETHG_RS08580"/>
          </or>
        </geneAssociation>
        <geneAssociation id="ga_537" reaction="R_rxn10343_c0">
          <or>
            <gene reference="CAETHG_RS04295"/>
            <gene reference="CAETHG_RS02640"/>
          </or>
        </geneAssociation>
        <geneAssociation id="ga_538" reaction="R_rxn10310_c0">
          <gene reference="CAETHG_RS11510"/>
        </geneAssociation>
        <geneAssociation id="ga_539" reaction="R_rxn00838_c0">
          <or>
            <gene reference="CAETHG_RS10070"/>
            <gene reference="CAETHG_RS10635"/>
          </or>
        </geneAssociation>
        <geneAssociation id="ga_540" reaction="R_rxn00297_c0">
          <or>
            <gene reference="CAETHG_RS11515"/>
            <gene reference="CAETHG_RS06275"/>
          </or>
        </geneAssociation>
        <geneAssociation id="ga_541" reaction="R_rxn00065_c0">
          <gene reference="CAETHG_RS11735"/>
        </geneAssociation>
        <geneAssociation id="ga_542" reaction="R_rxn01454_c0">
          <gene reference="CAETHG_RS17585"/>
        </geneAssociation>
        <geneAssociation id="ga_543" reaction="R_rxn10234_c0">
          <gene reference="CAETHG_RS10720"/>
        </geneAssociation>
        <geneAssociation id="ga_544" reaction="R_rxn01859_c0">
          <gene reference="CAETHG_RS00760"/>
        </geneAssociation>
        <geneAssociation id="ga_545" reaction="R_rxn00337_c0">
          <gene reference="CAETHG_RS05690"/>
        </geneAssociation>
        <geneAssociation id="ga_546" reaction="R_rxn01452_c0">
          <or>
            <gene reference="CAETHG_RS02000"/>
            <gene reference="CAETHG_RS07695"/>
          </or>
        </geneAssociation>
        <geneAssociation id="ga_547" reaction="R_rxn05673_c0">
          <or>
            <gene reference="CAETHG_RS12060"/>
            <gene reference="CAETHG_RS08620"/>
          </or>
        </geneAssociation>
        <geneAssociation id="ga_548" reaction="R_rxn00777_c0">
          <gene reference="CAETHG_RS11495"/>
        </geneAssociation>
        <geneAssociation id="ga_549" reaction="R_rxn05602_c0">
          <gene reference="CAETHG_RS01180"/>
        </geneAssociation>
        <geneAssociation id="ga_550" reaction="R_rxn01366_c0">
          <gene reference="CAETHG_RS19255"/>
        </geneAssociation>
        <geneAssociation id="ga_551" reaction="R_rxn01466_c0">
          <and>
            <gene reference="CAETHG_RS09090"/>
            <gene reference="CAETHG_RS09090"/>
            <gene reference="CAETHG_RS09090"/>
            <or>
              <gene reference="CAETHG_RS15735"/>
              <gene reference="CAETHG_RS09090"/>
            </or>
          </and>
        </geneAssociation>
        <geneAssociation id="ga_552" reaction="R_rxn00499_c0">
          <gene reference="CAETHG_RS05500"/>
        </geneAssociation>
        <geneAssociation id="ga_553" reaction="R_rxn01106_c0">
          <gene reference="CAETHG_RS08500"/>
        </geneAssociation>
        <geneAssociation id="ga_554" reaction="R_rxn00784_c0">
          <gene reference="CAETHG_RS19240"/>
        </geneAssociation>
        <geneAssociation id="ga_555" reaction="R_rxn02804_c0">
          <gene reference="CAETHG_RS02035"/>
        </geneAssociation>
        <geneAssociation id="ga_556" reaction="R_rxn00293_c0">
          <and>
            <gene reference="CAETHG_RS09810"/>
            <gene reference="CAETHG_RS09810"/>
          </and>
        </geneAssociation>
        <geneAssociation id="ga_557" reaction="R_rxn05542_c0">
          <gene reference="CAETHG_RS07520"/>
        </geneAssociation>
        <geneAssociation id="ga_558" reaction="R_rxn03538_c0">
          <gene reference="CAETHG_RS07030"/>
        </geneAssociation>
        <geneAssociation id="ga_559" reaction="R_rxn01646_c0">
          <gene reference="CAETHG_RS00760"/>
        </geneAssociation>
        <geneAssociation id="ga_560" reaction="R_rxn09685_c0">
          <gene reference="CAETHG_RS19245"/>
        </geneAssociation>
        <geneAssociation id="ga_561" reaction="R_rxn03004_c0">
          <gene reference="CAETHG_RS14510"/>
        </geneAssociation>
        <geneAssociation id="ga_562" reaction="R_rxn00202_c0">
          <gene reference="CAETHG_RS12680"/>
        </geneAssociation>
        <geneAssociation id="ga_563" reaction="R_rxn09657_c0">
          <or>
            <gene reference="CAETHG_RS19875"/>
            <gene reference="CAETHG_RS17850"/>
          </or>
        </geneAssociation>
        <geneAssociation id="ga_564" reaction="R_rxn12638_c0">
          <or>
            <gene reference="CAETHG_RS04585"/>
            <gene reference="CAETHG_RS15660"/>
            <gene reference="CAETHG_RS03545"/>
            <gene reference="CAETHG_RS07155"/>
          </or>
        </geneAssociation>
        <geneAssociation id="ga_565" reaction="R_rxn12643_c0">
          <or>
            <gene reference="CAETHG_RS04585"/>
            <gene reference="CAETHG_RS15660"/>
            <gene reference="CAETHG_RS03545"/>
            <gene reference="CAETHG_RS07155"/>
          </or>
        </geneAssociation>
        <geneAssociation id="ga_566" reaction="R_rxn05663_c0">
          <gene reference="CAETHG_RS04260"/>
        </geneAssociation>
        <geneAssociation id="ga_567" reaction="R_rxn02264_c0">
          <gene reference="CAETHG_RS05390"/>
        </geneAssociation>
        <geneAssociation id="ga_568" reaction="R_rxn01225_c0">
          <or>
            <gene reference="CAETHG_RS04995"/>
            <gene reference="CAETHG_RS05050"/>
            <gene reference="CAETHG_RS02200"/>
          </or>
        </geneAssociation>
        <geneAssociation id="ga_569" reaction="R_rxn03903_c0">
          <gene reference="CAETHG_RS15470"/>
        </geneAssociation>
        <geneAssociation id="ga_570" reaction="R_rxn00985_c0">
          <gene reference="CAETHG_RS16495"/>
        </geneAssociation>
        <geneAssociation id="ga_571" reaction="R_rxn00151_c0">
          <gene reference="CAETHG_RS14295"/>
        </geneAssociation>
        <geneAssociation id="ga_572" reaction="R_rxn00440_c0">
          <gene reference="CAETHG_RS16440"/>
        </geneAssociation>
        <geneAssociation id="ga_573" reaction="R_rxn05627_c0">
          <gene reference="CAETHG_RS17575"/>
        </geneAssociation>
        <geneAssociation id="ga_574" reaction="R_rxn08352_c0">
          <gene reference="CAETHG_RS01035"/>
        </geneAssociation>
        <geneAssociation id="ga_575" reaction="R_rxn05209_c0">
          <or>
            <and>
              <or>
                <gene reference="CAETHG_RS09110"/>
                <gene reference="CAETHG_RS14665"/>
              </or>
              <gene reference="CAETHG_RS14705"/>
            </and>
            <gene reference="CAETHG_RS04545"/>
            <gene reference="CAETHG_RS14705"/>
          </or>
        </geneAssociation>
        <geneAssociation id="ga_576" reaction="R_rxn08306_c0">
          <gene reference="CAETHG_RS16645"/>
        </geneAssociation>
        <geneAssociation id="ga_577" reaction="R_rxn00709_c0">
          <gene reference="CAETHG_RS11755"/>
        </geneAssociation>
        <geneAssociation id="ga_578" reaction="R_rxn05535_c0">
          <gene reference="CAETHG_RS07520"/>
        </geneAssociation>
        <geneAssociation id="ga_579" reaction="R_rxn05360_c0">
          <or>
            <gene reference="CAETHG_RS08435"/>
            <gene reference="CAETHG_RS00375"/>
            <gene reference="CAETHG_RS00860"/>
            <gene reference="CAETHG_RS04365"/>
            <gene reference="CAETHG_RS06705"/>
            <gene reference="CAETHG_RS03500"/>
            <gene reference="CAETHG_RS04680"/>
            <gene reference="CAETHG_RS09990"/>
          </or>
        </geneAssociation>
        <geneAssociation id="ga_580" reaction="R_rxn00214_c0">
          <or>
            <gene reference="CAETHG_RS01225"/>
            <gene reference="CAETHG_RS15175"/>
          </or>
        </geneAssociation>
        <geneAssociation id="ga_581" reaction="R_rxn00874_c0">
          <gene reference="CAETHG_RS02035"/>
        </geneAssociation>
        <geneAssociation id="ga_582" reaction="R_rxn05197_c0">
          <or>
            <gene reference="CAETHG_RS02010"/>
            <gene reference="CAETHG_RS15540"/>
            <gene reference="CAETHG_RS19875"/>
            <gene reference="CAETHG_RS17850"/>
          </or>
        </geneAssociation>
        <geneAssociation id="ga_583" reaction="R_rxn06600_c0">
          <and>
            <or>
              <gene reference="CAETHG_RS02265"/>
              <gene reference="CAETHG_RS18030"/>
              <gene reference="CAETHG_RS07795"/>
            </or>
            <gene reference="CAETHG_RS02270"/>
          </and>
        </geneAssociation>
        <geneAssociation id="ga_584" reaction="R_rxn08085_c0">
          <or>
            <gene reference="CAETHG_RS13530"/>
            <gene reference="CAETHG_RS08580"/>
          </or>
        </geneAssociation>
        <geneAssociation id="ga_585" reaction="R_rxn09109_c0">
          <or>
            <gene reference="CAETHG_RS16745"/>
            <gene reference="CAETHG_RS06675"/>
          </or>
        </geneAssociation>
        <geneAssociation id="ga_586" reaction="R_rxn01352_c0">
          <gene reference="CAETHG_RS12185"/>
        </geneAssociation>
        <geneAssociation id="ga_587" reaction="R_rxn10258_c0">
          <gene reference="CAETHG_RS14270"/>
        </geneAssociation>
        <geneAssociation id="ga_588" reaction="R_rxn05289_c0">
          <gene reference="CAETHG_RS09165"/>
        </geneAssociation>
        <geneAssociation id="ga_589" reaction="R_rxn02000_c0">
          <or>
            <gene reference="CAETHG_RS12980"/>
            <gene reference="CAETHG_RS12880"/>
          </or>
        </geneAssociation>
        <geneAssociation id="ga_590" reaction="R_rxn10228_c0">
          <gene reference="CAETHG_RS11850"/>
        </geneAssociation>
        <geneAssociation id="ga_591" reaction="R_rxn01977_c0">
          <gene reference="CAETHG_RS07610"/>
        </geneAssociation>
        <geneAssociation id="ga_592" reaction="R_rxn00368_c0">
          <gene reference="CAETHG_RS11755"/>
        </geneAssociation>
        <geneAssociation id="ga_593" reaction="R_rxn09448_c0">
          <gene reference="CAETHG_RS08635"/>
        </geneAssociation>
        <geneAssociation id="ga_594" reaction="R_rxn03421_c0">
          <gene reference="CAETHG_RS13405"/>
        </geneAssociation>
        <geneAssociation id="ga_595" reaction="R_rxn00867_c0">
          <or>
            <gene reference="CAETHG_RS01105"/>
            <gene reference="CAETHG_RS05665"/>
          </or>
        </geneAssociation>
        <geneAssociation id="ga_596" reaction="R_rxn12635_c0">
          <or>
            <gene reference="CAETHG_RS04585"/>
            <gene reference="CAETHG_RS15660"/>
            <gene reference="CAETHG_RS03545"/>
            <gene reference="CAETHG_RS07155"/>
          </or>
        </geneAssociation>
        <geneAssociation id="ga_597" reaction="R_rxn00213_c0">
          <or>
            <gene reference="CAETHG_RS06335"/>
            <gene reference="CAETHG_RS12420"/>
          </or>
        </geneAssociation>
        <geneAssociation id="ga_598" reaction="R_rxn10314_c0">
          <gene reference="CAETHG_RS11510"/>
        </geneAssociation>
        <geneAssociation id="ga_599" reaction="R_rxn10282_c0">
          <gene reference="CAETHG_RS11420"/>
        </geneAssociation>
        <geneAssociation id="ga_600" reaction="R_rxn00173_c0">
          <gene reference="CAETHG_RS16490"/>
        </geneAssociation>
        <geneAssociation id="ga_601" reaction="R_rxn01509_c0">
          <gene reference="CAETHG_RS16375"/>
        </geneAssociation>
        <geneAssociation id="ga_602" reaction="R_rxn05414_c0">
          <or>
            <gene reference="CAETHG_RS08435"/>
            <gene reference="CAETHG_RS00375"/>
            <gene reference="CAETHG_RS00860"/>
            <gene reference="CAETHG_RS04365"/>
            <gene reference="CAETHG_RS06705"/>
            <gene reference="CAETHG_RS03500"/>
            <gene reference="CAETHG_RS04680"/>
            <gene reference="CAETHG_RS09990"/>
          </or>
        </geneAssociation>
        <geneAssociation id="ga_603" reaction="R_rxn10481_c0">
          <or>
            <gene reference="CAETHG_RS04295"/>
            <gene reference="CAETHG_RS02640"/>
          </or>
        </geneAssociation>
        <geneAssociation id="ga_604" reaction="R_rxn02895_c0">
          <gene reference="CAETHG_RS14520"/>
        </geneAssociation>
        <geneAssociation id="ga_605" reaction="R_rxn10216_c0">
          <or>
            <gene reference="CAETHG_RS13530"/>
            <gene reference="CAETHG_RS08580"/>
          </or>
        </geneAssociation>
        <geneAssociation id="ga_606" reaction="R_rxn09211_c0">
          <gene reference="CAETHG_RS11850"/>
        </geneAssociation>
        <geneAssociation id="ga_607" reaction="R_rxn01115_c0">
          <gene reference="CAETHG_RS15955"/>
        </geneAssociation>
        <geneAssociation id="ga_608" reaction="R_rxn02312_c0">
          <gene reference="CAETHG_RS07210"/>
        </geneAssociation>
        <geneAssociation id="ga_609" reaction="R_rxn05405_c0">
          <or>
            <gene reference="CAETHG_RS08435"/>
            <gene reference="CAETHG_RS00375"/>
            <gene reference="CAETHG_RS00860"/>
            <gene reference="CAETHG_RS04365"/>
            <gene reference="CAETHG_RS06705"/>
            <gene reference="CAETHG_RS03500"/>
            <gene reference="CAETHG_RS04680"/>
            <gene reference="CAETHG_RS09990"/>
          </or>
        </geneAssociation>
        <geneAssociation id="ga_610" reaction="R_rxn03951_c0">
          <gene reference="CAETHG_RS12050"/>
        </geneAssociation>
        <geneAssociation id="ga_611" reaction="R_rxn10276_c0">
          <gene reference="CAETHG_RS11420"/>
        </geneAssociation>
        <geneAssociation id="ga_612" reaction="R_rxn10344_c0">
          <or>
            <gene reference="CAETHG_RS04295"/>
            <gene reference="CAETHG_RS02640"/>
          </or>
        </geneAssociation>
        <geneAssociation id="ga_613" reaction="R_rxn00365_c0">
          <gene reference="CAETHG_RS11755"/>
        </geneAssociation>
        <geneAssociation id="ga_614" reaction="R_rxn05318_c0">
          <gene reference="CAETHG_RS19245"/>
        </geneAssociation>
        <geneAssociation id="ga_615" reaction="R_rxn10474_c0">
          <or>
            <gene reference="CAETHG_RS01345"/>
            <gene reference="CAETHG_RS14785"/>
          </or>
        </geneAssociation>
        <geneAssociation id="ga_616" reaction="R_rxn10336_c0">
          <or>
            <gene reference="CAETHG_RS14670"/>
            <gene reference="CAETHG_RS04280"/>
          </or>
        </geneAssociation>
        <geneAssociation id="ga_617" reaction="R_rxn01643_c0">
          <gene reference="CAETHG_RS06525"/>
        </geneAssociation>
        <geneAssociation id="ga_618" reaction="R_rxn01275_c0">
          <gene reference="CAETHG_RS15965"/>
        </geneAssociation>
        <geneAssociation id="ga_619" reaction="R_rxn10257_c0">
          <gene reference="CAETHG_RS14270"/>
        </geneAssociation>
        <geneAssociation id="ga_620" reaction="R_rxn09209_c0">
          <gene reference="CAETHG_RS11850"/>
        </geneAssociation>
        <geneAssociation id="ga_621" reaction="R_rxn01653_c0">
          <gene reference="CAETHG_RS01355"/>
        </geneAssociation>
        <geneAssociation id="ga_622" reaction="R_rxn01029_c0">
          <gene reference="CAETHG_RS10145"/>
        </geneAssociation>
        <geneAssociation id="ga_623" reaction="R_rxn09198_c0">
          <gene reference="CAETHG_RS10720"/>
        </geneAssociation>
        <geneAssociation id="ga_624" reaction="R_rxn01362_c0">
          <gene reference="CAETHG_RS07105"/>
        </geneAssociation>
        <geneAssociation id="ga_625" reaction="R_rxn02402_c0">
          <or>
            <gene reference="CAETHG_RS11775"/>
            <gene reference="CAETHG_RS02385"/>
          </or>
        </geneAssociation>
        <geneAssociation id="ga_626" reaction="R_rxn03243_c0">
          <gene reference="CAETHG_RS02035"/>
        </geneAssociation>
        <geneAssociation id="ga_627" reaction="R_rxn10224_c0">
          <gene reference="CAETHG_RS16645"/>
        </geneAssociation>
        <geneAssociation id="ga_628" reaction="R_rxn10231_c0">
          <gene reference="CAETHG_RS11850"/>
        </geneAssociation>
        <geneAssociation id="ga_629" reaction="R_rxn02811_c0">
          <and>
            <gene reference="CAETHG_RS14750"/>
            <gene reference="CAETHG_RS14755"/>
          </and>
        </geneAssociation>
        <geneAssociation id="ga_630" reaction="R_rxn10262_c0">
          <or>
            <gene reference="CAETHG_RS16745"/>
            <gene reference="CAETHG_RS06675"/>
          </or>
        </geneAssociation>
        <geneAssociation id="ga_631" reaction="R_rxn01019_c0">
          <or>
            <gene reference="CAETHG_RS02810"/>
            <gene reference="CAETHG_RS02140"/>
            <gene reference="CAETHG_RS14860"/>
          </or>
        </geneAssociation>
        <geneAssociation id="ga_632" reaction="R_rxn00412_c0">
          <gene reference="CAETHG_RS11440"/>
        </geneAssociation>
        <geneAssociation id="ga_633" reaction="R_rxn03167_c0">
          <gene reference="CAETHG_RS13410"/>
        </geneAssociation>
        <geneAssociation id="ga_634" reaction="R_rxn08310_c0">
          <gene reference="CAETHG_RS16645"/>
        </geneAssociation>
        <geneAssociation id="ga_635" reaction="R_rxn03135_c0">
          <and>
            <gene reference="CAETHG_RS16025"/>
            <gene reference="CAETHG_RS16010"/>
          </and>
        </geneAssociation>
        <geneAssociation id="ga_636" reaction="R_rxn00469_c0">
          <or>
            <gene reference="CAETHG_RS04740"/>
            <gene reference="CAETHG_RS02125"/>
          </or>
        </geneAssociation>
        <geneAssociation id="ga_637" reaction="R_rxn12512_c0">
          <gene reference="CAETHG_RS16385"/>
        </geneAssociation>
        <geneAssociation id="ga_638" reaction="R_rxn00686_c0">
          <gene reference="CAETHG_RS02425"/>
        </geneAssociation>
        <geneAssociation id="ga_639" reaction="R_rxn00791_c0">
          <gene reference="CAETHG_RS18185"/>
        </geneAssociation>
        <geneAssociation id="ga_640" reaction="R_rxn09201_c0">
          <gene reference="CAETHG_RS10720"/>
        </geneAssociation>
        <geneAssociation id="ga_641" reaction="R_rxn08040_c0">
          <gene reference="CAETHG_RS11510"/>
        </geneAssociation>
        <geneAssociation id="ga_642" reaction="R_rxn08084_c0">
          <or>
            <gene reference="CAETHG_RS13530"/>
            <gene reference="CAETHG_RS08580"/>
          </or>
        </geneAssociation>
        <geneAssociation id="ga_643" reaction="R_rxn01636_c0">
          <gene reference="CAETHG_RS01140"/>
        </geneAssociation>
        <geneAssociation id="ga_644" reaction="R_rxn12850_c0">
          <gene reference="CAETHG_RS07520"/>
        </geneAssociation>
        <geneAssociation id="ga_645" reaction="R_rxn03843_c0">
          <or>
            <gene reference="CAETHG_RS16640"/>
            <gene reference="CAETHG_RS07000"/>
          </or>
        </geneAssociation>
        <geneAssociation id="ga_646" reaction="R_rxn03086_c0">
          <gene reference="CAETHG_RS06510"/>
        </geneAssociation>
        <geneAssociation id="ga_647" reaction="R_rxn00778_c0">
          <gene reference="CAETHG_RS19250"/>
        </geneAssociation>
        <geneAssociation id="ga_648" reaction="R_rxn10260_c0">
          <or>
            <gene reference="CAETHG_RS16745"/>
            <gene reference="CAETHG_RS06675"/>
          </or>
        </geneAssociation>
        <geneAssociation id="ga_649" reaction="R_rxn01329_c0">
          <or>
            <gene reference="CAETHG_RS03480"/>
            <gene reference="CAETHG_RS04290"/>
          </or>
        </geneAssociation>
        <geneAssociation id="ga_650" reaction="R_rxn00077_c0">
          <gene reference="CAETHG_RS15750"/>
        </geneAssociation>
        <geneAssociation id="ga_651" reaction="R_rxn00247_c0">
          <gene reference="CAETHG_RS13335"/>
        </geneAssociation>
        <geneAssociation id="ga_652" reaction="R_rxn09450_c0">
          <gene reference="CAETHG_RS08635"/>
        </geneAssociation>
        <geneAssociation id="ga_653" reaction="R_rxn10301_c0">
          <gene reference="CAETHG_RS06265"/>
        </geneAssociation>
        <geneAssociation id="ga_654" reaction="R_rxn01213_c0">
          <and>
            <gene reference="CAETHG_RS09090"/>
            <gene reference="CAETHG_RS09090"/>
            <gene reference="CAETHG_RS09090"/>
            <or>
              <gene reference="CAETHG_RS15735"/>
              <gene reference="CAETHG_RS09090"/>
            </or>
          </and>
        </geneAssociation>
        <geneAssociation id="ga_655" reaction="R_rxn01917_c0">
          <gene reference="CAETHG_RS01135"/>
        </geneAssociation>
        <geneAssociation id="ga_656" reaction="R_rxn01100_c0">
          <gene reference="CAETHG_RS08510"/>
        </geneAssociation>
        <geneAssociation id="ga_657" reaction="R_rxn05389_c0">
          <or>
            <gene reference="CAETHG_RS08435"/>
            <gene reference="CAETHG_RS00375"/>
            <gene reference="CAETHG_RS00860"/>
            <gene reference="CAETHG_RS04365"/>
            <gene reference="CAETHG_RS06705"/>
            <gene reference="CAETHG_RS03500"/>
            <gene reference="CAETHG_RS04680"/>
            <gene reference="CAETHG_RS09990"/>
          </or>
        </geneAssociation>
        <geneAssociation id="ga_658" reaction="R_rxn01603_c0">
          <and>
            <gene reference="CAETHG_RS06580"/>
            <gene reference="CAETHG_RS06580"/>
          </and>
        </geneAssociation>
        <geneAssociation id="ga_659" reaction="R_rxn05515_c0">
          <and>
            <gene reference="CAETHG_RS13145"/>
            <gene reference="CAETHG_RS13140"/>
            <gene reference="CAETHG_RS13135"/>
          </and>
        </geneAssociation>
        <geneAssociation id="ga_660" reaction="R_rxn00178_c0">
          <gene reference="CAETHG_RS02035"/>
        </geneAssociation>
        <geneAssociation id="ga_661" reaction="R_rxn10254_c0">
          <gene reference="CAETHG_RS14270"/>
        </geneAssociation>
        <geneAssociation id="ga_662" reaction="R_rxn05545_c0">
          <gene reference="CAETHG_RS07520"/>
        </geneAssociation>
        <geneAssociation id="ga_663" reaction="R_rxn02339_c0">
          <or>
            <gene reference="CAETHG_RS05435"/>
            <gene reference="CAETHG_RS06185"/>
            <gene reference="CAETHG_RS16780"/>
            <gene reference="CAETHG_RS04450"/>
            <gene reference="CAETHG_RS01020"/>
            <gene reference="CAETHG_RS14650"/>
            <gene reference="CAETHG_RS00180"/>
            <gene reference="CAETHG_RS19100"/>
            <gene reference="CAETHG_RS12490"/>
            <gene reference="CAETHG_RS08900"/>
          </or>
        </geneAssociation>
        <geneAssociation id="ga_664" reaction="R_rxn02175_c0">
          <gene reference="CAETHG_RS16470"/>
        </geneAssociation>
        <geneAssociation id="ga_665" reaction="R_rxn01544_c0">
          <or>
            <gene reference="CAETHG_RS06200"/>
            <gene reference="CAETHG_RS09690"/>
            <gene reference="CAETHG_RS17750"/>
          </or>
        </geneAssociation>
        <geneAssociation id="ga_666" reaction="R_rxn00713_c0">
          <gene reference="CAETHG_RS11755"/>
        </geneAssociation>
        <geneAssociation id="ga_667" reaction="R_rxn01790_c0">
          <or>
            <gene reference="CAETHG_RS00565"/>
            <gene reference="CAETHG_RS14585"/>
            <gene reference="CAETHG_RS19020"/>
            <gene reference="CAETHG_RS00580"/>
            <gene reference="CAETHG_RS17845"/>
          </or>
        </geneAssociation>
        <geneAssociation id="ga_668" reaction="R_rxn03075_c0">
          <or>
            <gene reference="CAETHG_RS05770"/>
            <gene reference="CAETHG_RS06810"/>
          </or>
        </geneAssociation>
        <geneAssociation id="ga_669" reaction="R_rxn05528_c0">
          <or>
            <gene reference="CAETHG_RS04295"/>
            <gene reference="CAETHG_RS02640"/>
          </or>
        </geneAssociation>
        <geneAssociation id="ga_670" reaction="R_rxn00747_c0">
          <gene reference="CAETHG_RS08505"/>
        </geneAssociation>
        <geneAssociation id="ga_671" reaction="R_rxn05538_c0">
          <gene reference="CAETHG_RS07520"/>
        </geneAssociation>
        <geneAssociation id="ga_672" reaction="R_rxn05682_c0">
          <or>
            <gene reference="CAETHG_RS17865"/>
            <gene reference="CAETHG_RS19875"/>
            <gene reference="CAETHG_RS17850"/>
          </or>
        </geneAssociation>
        <geneAssociation id="ga_673" reaction="R_rxn00707_c0">
          <gene reference="CAETHG_RS01040"/>
        </geneAssociation>
        <geneAssociation id="ga_674" reaction="R_rxn02285_c0">
          <gene reference="CAETHG_RS11985"/>
        </geneAssociation>
        <geneAssociation id="ga_675" reaction="R_rxn03108_c0">
          <gene reference="CAETHG_RS05765"/>
        </geneAssociation>
        <geneAssociation id="ga_676" reaction="R_rxn03512_c0">
          <gene reference="CAETHG_RS05370"/>
        </geneAssociation>
        <geneAssociation id="ga_677" reaction="R_rxn10213_c0">
          <or>
            <gene reference="CAETHG_RS13530"/>
            <gene reference="CAETHG_RS08580"/>
          </or>
        </geneAssociation>
        <geneAssociation id="ga_678" reaction="R_rxn01799_c0">
          <or>
            <gene reference="CAETHG_RS19255"/>
            <gene reference="CAETHG_RS00760"/>
          </or>
        </geneAssociation>
        <geneAssociation id="ga_679" reaction="R_rxn02632_c0">
          <or>
            <gene reference="CAETHG_RS03100"/>
            <gene reference="CAETHG_RS01830"/>
          </or>
        </geneAssociation>
        <geneAssociation id="ga_680" reaction="R_rxn05380_c0">
          <or>
            <gene reference="CAETHG_RS08435"/>
            <gene reference="CAETHG_RS00375"/>
            <gene reference="CAETHG_RS00860"/>
            <gene reference="CAETHG_RS04365"/>
            <gene reference="CAETHG_RS06705"/>
            <gene reference="CAETHG_RS03500"/>
            <gene reference="CAETHG_RS04680"/>
            <gene reference="CAETHG_RS09990"/>
          </or>
        </geneAssociation>
        <geneAssociation id="ga_681" reaction="R_rxn00114_c0">
          <or>
            <gene reference="CAETHG_RS17840"/>
            <gene reference="CAETHG_RS10175"/>
            <gene reference="CAETHG_RS02120"/>
            <gene reference="CAETHG_RS14870"/>
            <gene reference="CAETHG_RS02005"/>
          </or>
        </geneAssociation>
        <geneAssociation id="ga_682" reaction="R_rxn00420_c0">
          <or>
            <gene reference="CAETHG_RS01195"/>
            <gene reference="CAETHG_RS14900"/>
          </or>
        </geneAssociation>
        <geneAssociation id="ga_683" reaction="R_rxn00001_c0">
          <gene reference="CAETHG_RS15405"/>
        </geneAssociation>
        <geneAssociation id="ga_684" reaction="R_rxn10313_c0">
          <gene reference="CAETHG_RS11510"/>
        </geneAssociation>
        <geneAssociation id="ga_685" reaction="R_rxn02003_c0">
          <or>
            <gene reference="CAETHG_RS12975"/>
            <gene reference="CAETHG_RS12875"/>
          </or>
        </geneAssociation>
        <geneAssociation id="ga_686" reaction="R_rxn01268_c0">
          <gene reference="CAETHG_RS04345"/>
        </geneAssociation>
        <geneAssociation id="ga_687" reaction="R_rxn01621_c0">
          <gene reference="CAETHG_RS10195"/>
        </geneAssociation>
        <geneAssociation id="ga_688" reaction="R_rxn08336_c0">
          <and>
            <gene reference="CAETHG_RS07115"/>
            <gene reference="CAETHG_RS07110"/>
          </and>
        </geneAssociation>
        <geneAssociation id="ga_689" reaction="R_rxn01210_c0">
          <and>
            <gene reference="CAETHG_RS06580"/>
            <gene reference="CAETHG_RS06580"/>
          </and>
        </geneAssociation>
        <geneAssociation id="ga_690" reaction="R_rxn10220_c0">
          <gene reference="CAETHG_RS16645"/>
        </geneAssociation>
        <geneAssociation id="ga_691" reaction="R_rxn03907_c0">
          <gene reference="CAETHG_RS09560"/>
        </geneAssociation>
        <geneAssociation id="ga_692" reaction="R_rxn04712_c0">
          <or>
            <gene reference="CAETHG_RS05755"/>
            <gene reference="CAETHG_RS03505"/>
          </or>
        </geneAssociation>
        <geneAssociation id="ga_693" reaction="R_rxn00851_c0">
          <gene reference="CAETHG_RS05460"/>
        </geneAssociation>
        <geneAssociation id="ga_694" reaction="R_rxn00827_c0">
          <gene reference="CAETHG_RS12950"/>
        </geneAssociation>
        <geneAssociation id="ga_695" reaction="R_rxn05645_c0">
          <gene reference="CAETHG_RS11680"/>
        </geneAssociation>
        <geneAssociation id="ga_696" reaction="R_rxn05625_c0">
          <gene reference="CAETHG_RS17575"/>
        </geneAssociation>
        <geneAssociation id="ga_697" reaction="R_rxn00190_c0">
          <gene reference="CAETHG_RS13685"/>
        </geneAssociation>
        <geneAssociation id="ga_698" reaction="R_rxn02680_c0">
          <gene reference="CAETHG_RS02035"/>
        </geneAssociation>
        <geneAssociation id="ga_699" reaction="R_rxn05243_c0">
          <gene reference="CAETHG_RS19045"/>
        </geneAssociation>
        <geneAssociation id="ga_700" reaction="R_rxn05205_c0">
          <gene reference="CAETHG_RS19245"/>
        </geneAssociation>
        <geneAssociation id="ga_701" reaction="R_rxn01434_c0">
          <or>
            <gene reference="CAETHG_2760"/>
            <gene reference="CAETHG_2761"/>
          </or>
        </geneAssociation>
        <geneAssociation id="ga_702" reaction="R_rxn00248_c0">
          <or>
            <gene reference="CAETHG_RS08235"/>
            <gene reference="CAETHG_RS12200"/>
            <gene reference="CAETHG_RS13195"/>
          </or>
        </geneAssociation>
        <geneAssociation id="ga_703" reaction="R_rxn00148_c0">
          <or>
            <gene reference="CAETHG_2440"/>
            <gene reference="CAETHG_2441"/>
          </or>
        </geneAssociation>
        <geneAssociation id="ga_704" reaction="R_rxn05559_c0">
          <gene reference="CAETHG_1601"/>
        </geneAssociation>
        <geneAssociation id="ga_705" reaction="R_rxn00250_c0">
          <gene reference="CAETHG_RS07735"/>
        </geneAssociation>
        <geneAssociation id="ga_706" reaction="R_rxn07189_c0">
          <or>
            <gene reference="CAETHG_RS19130"/>
            <gene reference="CAETHG_RS14775"/>
            <gene reference="CAETHG_1620"/>
            <gene reference="CAETHG_1621"/>
            <gene reference="CAETHG_RS07800"/>
            <gene reference="CAETHG_RS07805"/>
            <gene reference="CAETHG_RS07810"/>
            <gene reference="CAETHG_RS07815"/>
          </or>
        </geneAssociation>
        <geneAssociation id="ga_707" reaction="R_rxn00103_c0">
          <or>
            <gene reference="CAETHG_RS00400"/>
            <gene reference="CAETHG_RS13720"/>
            <gene reference="CAETHG_RS14690"/>
          </or>
        </geneAssociation>
        <geneAssociation id="ga_708" reaction="R_rxn12080_c0">
          <or>
            <gene reference="CAETHG_1620"/>
            <gene reference="CAETHG_1621"/>
            <gene reference="CAETHG_RS07800"/>
            <gene reference="CAETHG_RS07805"/>
            <gene reference="CAETHG_RS07810"/>
            <gene reference="CAETHG_RS07815"/>
          </or>
        </geneAssociation>
        <geneAssociation id="ga_709" reaction="R_M002">
          <and>
            <gene reference="CAETHG_RS15840"/>
            <gene reference="CAETHG_RS15845"/>
            <gene reference="CAETHG_RS15850"/>
            <gene reference="CAETHG_RS15855"/>
            <gene reference="CAETHG_RS15860"/>
            <gene reference="CAETHG_RS15865"/>
          </and>
        </geneAssociation>
        <geneAssociation id="ga_710" reaction="R_rxn00256_c0">
          <or>
            <gene reference="CAETHG_RS13535"/>
            <gene reference="CAETHG_RS05020"/>
            <gene reference="CAETHG_RS05025"/>
            <gene reference="CAETHG_RS05030"/>
            <gene reference="CAETHG_RS09195"/>
            <gene reference="CAETHG_RS09200"/>
            <gene reference="CAETHG_RS09205"/>
            <gene reference="CAETHG_RS09210"/>
            <gene reference="CAETHG_RS12210"/>
            <gene reference="CAETHG_RS12215"/>
            <gene reference="CAETHG_RS12220"/>
            <gene reference="CAETHG_RS12225"/>
          </or>
        </geneAssociation>
        <geneAssociation id="ga_711" reaction="R_rxn00506_c0">
          <or>
            <gene reference="CAETHG_RS00440"/>
            <gene reference="CAETHG_RS00490"/>
          </or>
        </geneAssociation>
        <geneAssociation id="ga_712" reaction="R_rxn10175_c0">
          <or>
            <gene reference="CAETHG_RS03205"/>
            <gene reference="CAETHG_RS03210"/>
            <gene reference="CAETHG_RS03215"/>
            <gene reference="CAETHG_RS00675"/>
          </or>
        </geneAssociation>
        <geneAssociation id="ga_713" reaction="R_leq000002_c0">
          <gene reference="CAETHG_RS07665"/>
        </geneAssociation>
      </listOfGeneAssociations>
    </annotation>
    <listOfUnitDefinitions>
      <unitDefinition id="mmol_per_gDW_per_hr">
        <listOfUnits>
          <unit kind="mole" exponent="1" scale="-3" multiplier="1"/>
          <unit kind="gram" exponent="-1" scale="0" multiplier="1"/>
          <unit kind="second" exponent="-1" scale="0" multiplier="0.000277777777777778"/>
        </listOfUnits>
      </unitDefinition>
      <unitDefinition id="volume">
        <listOfUnits>
          <unit kind="litre" exponent="1" scale="0" multiplier="1"/>
        </listOfUnits>
      </unitDefinition>
      <unitDefinition id="substance">
        <listOfUnits>
          <unit kind="mole" exponent="1" scale="0" multiplier="1"/>
        </listOfUnits>
      </unitDefinition>
      <unitDefinition id="area">
        <listOfUnits>
          <unit kind="metre" exponent="2" scale="0" multiplier="1"/>
        </listOfUnits>
      </unitDefinition>
    </listOfUnitDefinitions>
    <listOfCompartments>
      <compartment id="c0" name="Cytosol" spatialDimensions="3" size="1" units="volume" constant="true"/>
      <compartment id="ext" name="Extracellular" spatialDimensions="3" size="1" units="volume" constant="true"/>
    </listOfCompartments>
    <listOfSpecies>
      <species id="M_S_cpd00001_c0" name="H2O" compartment="c0" substanceUnits="substance" hasOnlySubstanceUnits="false" boundaryCondition="false" constant="false" fbc:chemicalFormula="H2O">
        <notes>
          <html xmlns="http://www.w3.org/1999/xhtml">
            <p>FORMULA: H2O</p>
          </html>
        </notes>
      </species>
      <species id="M_S_cpd00001_ext" name="H2O" compartment="ext" substanceUnits="substance" hasOnlySubstanceUnits="false" boundaryCondition="false" constant="false" fbc:chemicalFormula="H2O">
        <notes>
          <html xmlns="http://www.w3.org/1999/xhtml">
            <p>FORMULA: H2O</p>
          </html>
        </notes>
      </species>
      <species id="M_S_cpd00002_c0" name="ATP" compartment="c0" substanceUnits="substance" hasOnlySubstanceUnits="false" boundaryCondition="false" constant="false" fbc:chemicalFormula="C10H13N5O13P3">
        <notes>
          <html xmlns="http://www.w3.org/1999/xhtml">
            <p>FORMULA: C10H13N5O13P3</p>
          </html>
        </notes>
      </species>
      <species id="M_S_cpd00003_c0" name="NAD" compartment="c0" substanceUnits="substance" hasOnlySubstanceUnits="false" boundaryCondition="false" constant="false" fbc:chemicalFormula="C21H26N7O14P2">
        <notes>
          <html xmlns="http://www.w3.org/1999/xhtml">
            <p>FORMULA: C21H26N7O14P2</p>
          </html>
        </notes>
      </species>
      <species id="M_S_cpd00004_c0" name="NADH" compartment="c0" substanceUnits="substance" hasOnlySubstanceUnits="false" boundaryCondition="false" constant="false" fbc:chemicalFormula="C21H27N7O14P2">
        <notes>
          <html xmlns="http://www.w3.org/1999/xhtml">
            <p>FORMULA: C21H27N7O14P2</p>
          </html>
        </notes>
      </species>
      <species id="M_S_cpd00005_c0" name="NADPH" compartment="c0" substanceUnits="substance" hasOnlySubstanceUnits="false" boundaryCondition="false" constant="false" fbc:chemicalFormula="C21H27N7O17P3">
        <notes>
          <html xmlns="http://www.w3.org/1999/xhtml">
            <p>FORMULA: C21H27N7O17P3</p>
          </html>
        </notes>
      </species>
      <species id="M_S_cpd00006_c0" name="NADP" compartment="c0" substanceUnits="substance" hasOnlySubstanceUnits="false" boundaryCondition="false" constant="false" fbc:chemicalFormula="C21H26N7O17P3">
        <notes>
          <html xmlns="http://www.w3.org/1999/xhtml">
            <p>FORMULA: C21H26N7O17P3</p>
          </html>
        </notes>
      </species>
      <species id="M_S_cpd00008_c0" name="ADP" compartment="c0" substanceUnits="substance" hasOnlySubstanceUnits="false" boundaryCondition="false" constant="false" fbc:chemicalFormula="C10H13N5O10P2">
        <notes>
          <html xmlns="http://www.w3.org/1999/xhtml">
            <p>FORMULA: C10H13N5O10P2</p>
          </html>
        </notes>
      </species>
      <species id="M_S_cpd00009_c0" name="Phosphate" compartment="c0" substanceUnits="substance" hasOnlySubstanceUnits="false" boundaryCondition="false" constant="false" fbc:chemicalFormula="HO4P">
        <notes>
          <html xmlns="http://www.w3.org/1999/xhtml">
            <p>FORMULA: HO4P</p>
          </html>
        </notes>
      </species>
      <species id="M_S_cpd00009_ext" name="Phosphate" compartment="ext" substanceUnits="substance" hasOnlySubstanceUnits="false" boundaryCondition="false" constant="false" fbc:chemicalFormula="HO4P">
        <notes>
          <html xmlns="http://www.w3.org/1999/xhtml">
            <p>FORMULA: HO4P</p>
          </html>
        </notes>
      </species>
      <species id="M_S_cpd00010_c0" name="CoA" compartment="c0" substanceUnits="substance" hasOnlySubstanceUnits="false" boundaryCondition="false" constant="false" fbc:chemicalFormula="C21H33N7O16P3S">
        <notes>
          <html xmlns="http://www.w3.org/1999/xhtml">
            <p>FORMULA: C21H33N7O16P3S</p>
          </html>
        </notes>
      </species>
      <species id="M_S_cpd00011_c0" name="CO2" compartment="c0" substanceUnits="substance" hasOnlySubstanceUnits="false" boundaryCondition="false" constant="false" fbc:chemicalFormula="CO2">
        <notes>
          <html xmlns="http://www.w3.org/1999/xhtml">
            <p>FORMULA: CO2</p>
          </html>
        </notes>
      </species>
      <species id="M_S_cpd00011_ext" name="CO2" compartment="ext" substanceUnits="substance" hasOnlySubstanceUnits="false" boundaryCondition="false" constant="false" fbc:chemicalFormula="CO2">
        <notes>
          <html xmlns="http://www.w3.org/1999/xhtml">
            <p>FORMULA: CO2</p>
          </html>
        </notes>
      </species>
      <species id="M_S_cpd00012_c0" name="PPi" compartment="c0" substanceUnits="substance" hasOnlySubstanceUnits="false" boundaryCondition="false" constant="false" fbc:chemicalFormula="H2O7P2">
        <notes>
          <html xmlns="http://www.w3.org/1999/xhtml">
            <p>FORMULA: H2O7P2</p>
          </html>
        </notes>
      </species>
      <species id="M_S_cpd00012_ext" name="PPi" compartment="ext" substanceUnits="substance" hasOnlySubstanceUnits="false" boundaryCondition="false" constant="false" fbc:chemicalFormula="H2O7P2">
        <notes>
          <html xmlns="http://www.w3.org/1999/xhtml">
            <p>FORMULA: H2O7P2</p>
          </html>
        </notes>
      </species>
      <species id="M_S_cpd00013_c0" name="NH3" compartment="c0" substanceUnits="substance" hasOnlySubstanceUnits="false" boundaryCondition="false" constant="false" fbc:chemicalFormula="H4N">
        <notes>
          <html xmlns="http://www.w3.org/1999/xhtml">
            <p>FORMULA: H4N</p>
          </html>
        </notes>
      </species>
      <species id="M_S_cpd00013_ext" name="NH3" compartment="ext" substanceUnits="substance" hasOnlySubstanceUnits="false" boundaryCondition="false" constant="false" fbc:chemicalFormula="H4N">
        <notes>
          <html xmlns="http://www.w3.org/1999/xhtml">
            <p>FORMULA: H4N</p>
          </html>
        </notes>
      </species>
      <species id="M_S_cpd00014_c0" name="UDP" compartment="c0" substanceUnits="substance" hasOnlySubstanceUnits="false" boundaryCondition="false" constant="false" fbc:chemicalFormula="C9H12N2O12P2">
        <notes>
          <html xmlns="http://www.w3.org/1999/xhtml">
            <p>FORMULA: C9H12N2O12P2</p>
          </html>
        </notes>
      </species>
      <species id="M_S_cpd00015_c0" name="FAD" compartment="c0" substanceUnits="substance" hasOnlySubstanceUnits="false" boundaryCondition="false" constant="false" fbc:chemicalFormula="C27H31N9O15P2">
        <notes>
          <html xmlns="http://www.w3.org/1999/xhtml">
            <p>FORMULA: C27H31N9O15P2</p>
          </html>
        </notes>
      </species>
      <species id="M_S_cpd00016_c0" name="Pyridoxal phosphate" compartment="c0" substanceUnits="substance" hasOnlySubstanceUnits="false" boundaryCondition="false" constant="false" fbc:chemicalFormula="C8H9NO6P">
        <notes>
          <html xmlns="http://www.w3.org/1999/xhtml">
            <p>FORMULA: C8H9NO6P</p>
          </html>
        </notes>
      </species>
      <species id="M_S_cpd00017_c0" name="S-Adenosyl-L-methionine" compartment="c0" substanceUnits="substance" hasOnlySubstanceUnits="false" boundaryCondition="false" constant="false" fbc:chemicalFormula="C15H23N6O5S">
        <notes>
          <html xmlns="http://www.w3.org/1999/xhtml">
            <p>FORMULA: C15H23N6O5S</p>
          </html>
        </notes>
      </species>
      <species id="M_S_cpd00018_c0" name="AMP" compartment="c0" substanceUnits="substance" hasOnlySubstanceUnits="false" boundaryCondition="false" constant="false" fbc:chemicalFormula="C10H13N5O7P">
        <notes>
          <html xmlns="http://www.w3.org/1999/xhtml">
            <p>FORMULA: C10H13N5O7P</p>
          </html>
        </notes>
      </species>
      <species id="M_S_cpd00019_c0" name="S-Adenosyl-homocysteine" compartment="c0" substanceUnits="substance" hasOnlySubstanceUnits="false" boundaryCondition="false" constant="false" fbc:chemicalFormula="C14H20N6O5S">
        <notes>
          <html xmlns="http://www.w3.org/1999/xhtml">
            <p>FORMULA: C14H20N6O5S</p>
          </html>
        </notes>
      </species>
      <species id="M_S_cpd00020_c0" name="Pyruvate" compartment="c0" substanceUnits="substance" hasOnlySubstanceUnits="false" boundaryCondition="false" constant="false" fbc:chemicalFormula="C3H3O3">
        <notes>
          <html xmlns="http://www.w3.org/1999/xhtml">
            <p>FORMULA: C3H3O3</p>
          </html>
        </notes>
      </species>
      <species id="M_S_cpd00022_c0" name="Acetyl-CoA" compartment="c0" substanceUnits="substance" hasOnlySubstanceUnits="false" boundaryCondition="false" constant="false" fbc:chemicalFormula="C23H35N7O17P3S">
        <notes>
          <html xmlns="http://www.w3.org/1999/xhtml">
            <p>FORMULA: C23H35N7O17P3S</p>
          </html>
        </notes>
      </species>
      <species id="M_S_cpd00023_c0" name="L-Glutamate" compartment="c0" substanceUnits="substance" hasOnlySubstanceUnits="false" boundaryCondition="false" constant="false" fbc:chemicalFormula="C5H8NO4">
        <notes>
          <html xmlns="http://www.w3.org/1999/xhtml">
            <p>FORMULA: C5H8NO4</p>
          </html>
        </notes>
      </species>
      <species id="M_S_cpd00023_ext" name="L-Glutamate" compartment="ext" substanceUnits="substance" hasOnlySubstanceUnits="false" boundaryCondition="false" constant="false" fbc:chemicalFormula="C5H8NO4">
        <notes>
          <html xmlns="http://www.w3.org/1999/xhtml">
            <p>FORMULA: C5H8NO4</p>
          </html>
        </notes>
      </species>
      <species id="M_S_cpd00024_c0" name="2-Oxoglutarate" compartment="c0" substanceUnits="substance" hasOnlySubstanceUnits="false" boundaryCondition="false" constant="false" fbc:chemicalFormula="C5H4O5">
        <notes>
          <html xmlns="http://www.w3.org/1999/xhtml">
            <p>FORMULA: C5H4O5</p>
          </html>
        </notes>
      </species>
      <species id="M_S_cpd00024_ext" name="2-Oxoglutarate" compartment="ext" substanceUnits="substance" hasOnlySubstanceUnits="false" boundaryCondition="false" constant="false" fbc:chemicalFormula="C5H4O5">
        <notes>
          <html xmlns="http://www.w3.org/1999/xhtml">
            <p>FORMULA: C5H4O5</p>
          </html>
        </notes>
      </species>
      <species id="M_S_cpd00025_c0" name="H2O2" compartment="c0" substanceUnits="substance" hasOnlySubstanceUnits="false" boundaryCondition="false" constant="false" fbc:chemicalFormula="H2O2">
        <notes>
          <html xmlns="http://www.w3.org/1999/xhtml">
            <p>FORMULA: H2O2</p>
          </html>
        </notes>
      </species>
      <species id="M_S_cpd00026_c0" name="UDP-glucose" compartment="c0" substanceUnits="substance" hasOnlySubstanceUnits="false" boundaryCondition="false" constant="false" fbc:chemicalFormula="C15H22N2O17P2">
        <notes>
          <html xmlns="http://www.w3.org/1999/xhtml">
            <p>FORMULA: C15H22N2O17P2</p>
          </html>
        </notes>
      </species>
      <species id="M_S_cpd00027_c0" name="D-Glucose" compartment="c0" substanceUnits="substance" hasOnlySubstanceUnits="false" boundaryCondition="false" constant="false" fbc:chemicalFormula="C6H12O6">
        <notes>
          <html xmlns="http://www.w3.org/1999/xhtml">
            <p>FORMULA: C6H12O6</p>
          </html>
        </notes>
      </species>
      <species id="M_S_cpd00027_ext" name="D-Glucose" compartment="ext" substanceUnits="substance" hasOnlySubstanceUnits="false" boundaryCondition="false" constant="false" fbc:chemicalFormula="C6H12O6">
        <notes>
          <html xmlns="http://www.w3.org/1999/xhtml">
            <p>FORMULA: C6H12O6</p>
          </html>
        </notes>
      </species>
      <species id="M_S_cpd00029_c0" name="Acetate" compartment="c0" substanceUnits="substance" hasOnlySubstanceUnits="false" boundaryCondition="false" constant="false" fbc:chemicalFormula="C2H3O2">
        <notes>
          <html xmlns="http://www.w3.org/1999/xhtml">
            <p>FORMULA: C2H3O2</p>
          </html>
        </notes>
      </species>
      <species id="M_S_cpd00029_ext" name="Acetate" compartment="ext" substanceUnits="substance" hasOnlySubstanceUnits="false" boundaryCondition="false" constant="false" fbc:chemicalFormula="C2H3O2">
        <notes>
          <html xmlns="http://www.w3.org/1999/xhtml">
            <p>FORMULA: C2H3O2</p>
          </html>
        </notes>
      </species>
      <species id="M_S_cpd00030_c0" name="Mn2+" compartment="c0" substanceUnits="substance" hasOnlySubstanceUnits="false" boundaryCondition="false" constant="false" fbc:chemicalFormula="Mn">
        <notes>
          <html xmlns="http://www.w3.org/1999/xhtml">
            <p>FORMULA: Mn</p>
          </html>
        </notes>
      </species>
      <species id="M_S_cpd00030_ext" name="Mn2+" compartment="ext" substanceUnits="substance" hasOnlySubstanceUnits="false" boundaryCondition="false" constant="false" fbc:chemicalFormula="Mn">
        <notes>
          <html xmlns="http://www.w3.org/1999/xhtml">
            <p>FORMULA: Mn</p>
          </html>
        </notes>
      </species>
      <species id="M_S_cpd00031_c0" name="GDP" compartment="c0" substanceUnits="substance" hasOnlySubstanceUnits="false" boundaryCondition="false" constant="false" fbc:chemicalFormula="C10H13N5O11P2">
        <notes>
          <html xmlns="http://www.w3.org/1999/xhtml">
            <p>FORMULA: C10H13N5O11P2</p>
          </html>
        </notes>
      </species>
      <species id="M_S_cpd00032_c0" name="Oxaloacetate" compartment="c0" substanceUnits="substance" hasOnlySubstanceUnits="false" boundaryCondition="false" constant="false" fbc:chemicalFormula="C4H2O5">
        <notes>
          <html xmlns="http://www.w3.org/1999/xhtml">
            <p>FORMULA: C4H2O5</p>
          </html>
        </notes>
      </species>
      <species id="M_S_cpd00033_c0" name="Glycine" compartment="c0" substanceUnits="substance" hasOnlySubstanceUnits="false" boundaryCondition="false" constant="false" fbc:chemicalFormula="C2H5NO2">
        <notes>
          <html xmlns="http://www.w3.org/1999/xhtml">
            <p>FORMULA: C2H5NO2</p>
          </html>
        </notes>
      </species>
      <species id="M_S_cpd00033_ext" name="Glycine" compartment="ext" substanceUnits="substance" hasOnlySubstanceUnits="false" boundaryCondition="false" constant="false" fbc:chemicalFormula="C2H5NO2">
        <notes>
          <html xmlns="http://www.w3.org/1999/xhtml">
            <p>FORMULA: C2H5NO2</p>
          </html>
        </notes>
      </species>
      <species id="M_S_cpd00034_c0" name="Zn2+" compartment="c0" substanceUnits="substance" hasOnlySubstanceUnits="false" boundaryCondition="false" constant="false" fbc:chemicalFormula="Zn">
        <notes>
          <html xmlns="http://www.w3.org/1999/xhtml">
            <p>FORMULA: Zn</p>
          </html>
        </notes>
      </species>
      <species id="M_S_cpd00034_ext" name="Zn2+" compartment="ext" substanceUnits="substance" hasOnlySubstanceUnits="false" boundaryCondition="false" constant="false" fbc:chemicalFormula="Zn">
        <notes>
          <html xmlns="http://www.w3.org/1999/xhtml">
            <p>FORMULA: Zn</p>
          </html>
        </notes>
      </species>
      <species id="M_S_cpd00035_c0" name="L-Alanine" compartment="c0" substanceUnits="substance" hasOnlySubstanceUnits="false" boundaryCondition="false" constant="false" fbc:chemicalFormula="C3H7NO2">
        <notes>
          <html xmlns="http://www.w3.org/1999/xhtml">
            <p>FORMULA: C3H7NO2</p>
          </html>
        </notes>
      </species>
      <species id="M_S_cpd00036_c0" name="Succinate" compartment="c0" substanceUnits="substance" hasOnlySubstanceUnits="false" boundaryCondition="false" constant="false" fbc:chemicalFormula="C4H4O4">
        <notes>
          <html xmlns="http://www.w3.org/1999/xhtml">
            <p>FORMULA: C4H4O4</p>
          </html>
        </notes>
      </species>
      <species id="M_S_cpd00036_ext" name="Succinate" compartment="ext" substanceUnits="substance" hasOnlySubstanceUnits="false" boundaryCondition="false" constant="false" fbc:chemicalFormula="C4H4O4">
        <notes>
          <html xmlns="http://www.w3.org/1999/xhtml">
            <p>FORMULA: C4H4O4</p>
          </html>
        </notes>
      </species>
      <species id="M_S_cpd00037_c0" name="UDP-N-acetylglucosamine" compartment="c0" substanceUnits="substance" hasOnlySubstanceUnits="false" boundaryCondition="false" constant="false" fbc:chemicalFormula="C17H25N3O17P2">
        <notes>
          <html xmlns="http://www.w3.org/1999/xhtml">
            <p>FORMULA: C17H25N3O17P2</p>
          </html>
        </notes>
      </species>
      <species id="M_S_cpd00038_c0" name="GTP" compartment="c0" substanceUnits="substance" hasOnlySubstanceUnits="false" boundaryCondition="false" constant="false" fbc:chemicalFormula="C10H13N5O14P3">
        <notes>
          <html xmlns="http://www.w3.org/1999/xhtml">
            <p>FORMULA: C10H13N5O14P3</p>
          </html>
        </notes>
      </species>
      <species id="M_S_cpd00039_c0" name="L-Lysine" compartment="c0" substanceUnits="substance" hasOnlySubstanceUnits="false" boundaryCondition="false" constant="false" fbc:chemicalFormula="C6H15N2O2">
        <notes>
          <html xmlns="http://www.w3.org/1999/xhtml">
            <p>FORMULA: C6H15N2O2</p>
          </html>
        </notes>
      </species>
      <species id="M_S_cpd00039_ext" name="L-Lysine" compartment="ext" substanceUnits="substance" hasOnlySubstanceUnits="false" boundaryCondition="false" constant="false" fbc:chemicalFormula="C6H15N2O2">
        <notes>
          <html xmlns="http://www.w3.org/1999/xhtml">
            <p>FORMULA: C6H15N2O2</p>
          </html>
        </notes>
      </species>
      <species id="M_S_cpd00040_c0" name="Glyoxalate" compartment="c0" substanceUnits="substance" hasOnlySubstanceUnits="false" boundaryCondition="false" constant="false" fbc:chemicalFormula="C2HO3">
        <notes>
          <html xmlns="http://www.w3.org/1999/xhtml">
            <p>FORMULA: C2HO3</p>
          </html>
        </notes>
      </species>
      <species id="M_S_cpd00041_c0" name="L-Aspartate" compartment="c0" substanceUnits="substance" hasOnlySubstanceUnits="false" boundaryCondition="false" constant="false" fbc:chemicalFormula="C4H6NO4">
        <notes>
          <html xmlns="http://www.w3.org/1999/xhtml">
            <p>FORMULA: C4H6NO4</p>
          </html>
        </notes>
      </species>
      <species id="M_S_cpd00042_c0" name="GSH" compartment="c0" substanceUnits="substance" hasOnlySubstanceUnits="false" boundaryCondition="false" constant="false" fbc:chemicalFormula="C10H16N3O6S">
        <notes>
          <html xmlns="http://www.w3.org/1999/xhtml">
            <p>FORMULA: C10H16N3O6S</p>
          </html>
        </notes>
      </species>
      <species id="M_S_cpd00043_c0" name="UDP-galactose" compartment="c0" substanceUnits="substance" hasOnlySubstanceUnits="false" boundaryCondition="false" constant="false" fbc:chemicalFormula="C15H22N2O17P2">
        <notes>
          <html xmlns="http://www.w3.org/1999/xhtml">
            <p>FORMULA: C15H22N2O17P2</p>
          </html>
        </notes>
      </species>
      <species id="M_S_cpd00045_c0" name="Adenosine 3-5-bisphosphate" compartment="c0" substanceUnits="substance" hasOnlySubstanceUnits="false" boundaryCondition="false" constant="false" fbc:chemicalFormula="C10H13N5O10P2">
        <notes>
          <html xmlns="http://www.w3.org/1999/xhtml">
            <p>FORMULA: C10H13N5O10P2</p>
          </html>
        </notes>
      </species>
      <species id="M_S_cpd00046_c0" name="CMP" compartment="c0" substanceUnits="substance" hasOnlySubstanceUnits="false" boundaryCondition="false" constant="false" fbc:chemicalFormula="C9H13N3O8P">
        <notes>
          <html xmlns="http://www.w3.org/1999/xhtml">
            <p>FORMULA: C9H13N3O8P</p>
          </html>
        </notes>
      </species>
      <species id="M_S_cpd00047_c0" name="Formate" compartment="c0" substanceUnits="substance" hasOnlySubstanceUnits="false" boundaryCondition="false" constant="false" fbc:chemicalFormula="CHO2">
        <notes>
          <html xmlns="http://www.w3.org/1999/xhtml">
            <p>FORMULA: CHO2</p>
          </html>
        </notes>
      </species>
      <species id="M_S_cpd00047_ext" name="Formate" compartment="ext" substanceUnits="substance" hasOnlySubstanceUnits="false" boundaryCondition="false" constant="false" fbc:chemicalFormula="CHO2">
        <notes>
          <html xmlns="http://www.w3.org/1999/xhtml">
            <p>FORMULA: CHO2</p>
          </html>
        </notes>
      </species>
      <species id="M_S_cpd00048_ext" name="Sulfate" compartment="ext" substanceUnits="substance" hasOnlySubstanceUnits="false" boundaryCondition="false" constant="false" fbc:chemicalFormula="O4S">
        <notes>
          <html xmlns="http://www.w3.org/1999/xhtml">
            <p>FORMULA: O4S</p>
          </html>
        </notes>
      </species>
      <species id="M_S_cpd00050_c0" name="FMN" compartment="c0" substanceUnits="substance" hasOnlySubstanceUnits="false" boundaryCondition="false" constant="false" fbc:chemicalFormula="C17H20N4O9P">
        <notes>
          <html xmlns="http://www.w3.org/1999/xhtml">
            <p>FORMULA: C17H20N4O9P</p>
          </html>
        </notes>
      </species>
      <species id="M_S_cpd00051_c0" name="L-Arginine" compartment="c0" substanceUnits="substance" hasOnlySubstanceUnits="false" boundaryCondition="false" constant="false" fbc:chemicalFormula="C6H15N4O2">
        <notes>
          <html xmlns="http://www.w3.org/1999/xhtml">
            <p>FORMULA: C6H15N4O2</p>
          </html>
        </notes>
      </species>
      <species id="M_S_cpd00051_ext" name="L-Arginine" compartment="ext" substanceUnits="substance" hasOnlySubstanceUnits="false" boundaryCondition="false" constant="false" fbc:chemicalFormula="C6H15N4O2">
        <notes>
          <html xmlns="http://www.w3.org/1999/xhtml">
            <p>FORMULA: C6H15N4O2</p>
          </html>
        </notes>
      </species>
      <species id="M_S_cpd00052_c0" name="CTP" compartment="c0" substanceUnits="substance" hasOnlySubstanceUnits="false" boundaryCondition="false" constant="false" fbc:chemicalFormula="C9H13N3O14P3">
        <notes>
          <html xmlns="http://www.w3.org/1999/xhtml">
            <p>FORMULA: C9H13N3O14P3</p>
          </html>
        </notes>
      </species>
      <species id="M_S_cpd00053_c0" name="L-Glutamine" compartment="c0" substanceUnits="substance" hasOnlySubstanceUnits="false" boundaryCondition="false" constant="false" fbc:chemicalFormula="C5H10N2O3">
        <notes>
          <html xmlns="http://www.w3.org/1999/xhtml">
            <p>FORMULA: C5H10N2O3</p>
          </html>
        </notes>
      </species>
      <species id="M_S_cpd00054_c0" name="L-Serine" compartment="c0" substanceUnits="substance" hasOnlySubstanceUnits="false" boundaryCondition="false" constant="false" fbc:chemicalFormula="C3H7NO3">
        <notes>
          <html xmlns="http://www.w3.org/1999/xhtml">
            <p>FORMULA: C3H7NO3</p>
          </html>
        </notes>
      </species>
      <species id="M_S_cpd00054_ext" name="L-Serine" compartment="ext" substanceUnits="substance" hasOnlySubstanceUnits="false" boundaryCondition="false" constant="false" fbc:chemicalFormula="C3H7NO3">
        <notes>
          <html xmlns="http://www.w3.org/1999/xhtml">
            <p>FORMULA: C3H7NO3</p>
          </html>
        </notes>
      </species>
      <species id="M_S_cpd00058_c0" name="Cu2+" compartment="c0" substanceUnits="substance" hasOnlySubstanceUnits="false" boundaryCondition="false" constant="false" fbc:chemicalFormula="Cu">
        <notes>
          <html xmlns="http://www.w3.org/1999/xhtml">
            <p>FORMULA: Cu</p>
          </html>
        </notes>
      </species>
      <species id="M_S_cpd00058_ext" name="Cu2+" compartment="ext" substanceUnits="substance" hasOnlySubstanceUnits="false" boundaryCondition="false" constant="false" fbc:chemicalFormula="Cu">
        <notes>
          <html xmlns="http://www.w3.org/1999/xhtml">
            <p>FORMULA: Cu</p>
          </html>
        </notes>
      </species>
      <species id="M_S_cpd00060_c0" name="L-Methionine" compartment="c0" substanceUnits="substance" hasOnlySubstanceUnits="false" boundaryCondition="false" constant="false" fbc:chemicalFormula="C5H11NO2S">
        <notes>
          <html xmlns="http://www.w3.org/1999/xhtml">
            <p>FORMULA: C5H11NO2S</p>
          </html>
        </notes>
      </species>
      <species id="M_S_cpd00060_ext" name="L-Methionine" compartment="ext" substanceUnits="substance" hasOnlySubstanceUnits="false" boundaryCondition="false" constant="false" fbc:chemicalFormula="C5H11NO2S">
        <notes>
          <html xmlns="http://www.w3.org/1999/xhtml">
            <p>FORMULA: C5H11NO2S</p>
          </html>
        </notes>
      </species>
      <species id="M_S_cpd00061_c0" name="Phosphoenolpyruvate" compartment="c0" substanceUnits="substance" hasOnlySubstanceUnits="false" boundaryCondition="false" constant="false" fbc:chemicalFormula="C3H3O6P">
        <notes>
          <html xmlns="http://www.w3.org/1999/xhtml">
            <p>FORMULA: C3H3O6P</p>
          </html>
        </notes>
      </species>
      <species id="M_S_cpd00062_c0" name="UTP" compartment="c0" substanceUnits="substance" hasOnlySubstanceUnits="false" boundaryCondition="false" constant="false" fbc:chemicalFormula="C9H12N2O15P3">
        <notes>
          <html xmlns="http://www.w3.org/1999/xhtml">
            <p>FORMULA: C9H12N2O15P3</p>
          </html>
        </notes>
      </species>
      <species id="M_S_cpd00063_c0" name="Ca2+" compartment="c0" substanceUnits="substance" hasOnlySubstanceUnits="false" boundaryCondition="false" constant="false" fbc:chemicalFormula="Ca">
        <notes>
          <html xmlns="http://www.w3.org/1999/xhtml">
            <p>FORMULA: Ca</p>
          </html>
        </notes>
      </species>
      <species id="M_S_cpd00063_ext" name="Ca2+" compartment="ext" substanceUnits="substance" hasOnlySubstanceUnits="false" boundaryCondition="false" constant="false" fbc:chemicalFormula="Ca">
        <notes>
          <html xmlns="http://www.w3.org/1999/xhtml">
            <p>FORMULA: Ca</p>
          </html>
        </notes>
      </species>
      <species id="M_S_cpd00064_c0" name="Ornithine" compartment="c0" substanceUnits="substance" hasOnlySubstanceUnits="false" boundaryCondition="false" constant="false" fbc:chemicalFormula="C5H13N2O2">
        <notes>
          <html xmlns="http://www.w3.org/1999/xhtml">
            <p>FORMULA: C5H13N2O2</p>
          </html>
        </notes>
      </species>
      <species id="M_S_cpd00065_c0" name="L-Tryptophan" compartment="c0" substanceUnits="substance" hasOnlySubstanceUnits="false" boundaryCondition="false" constant="false" fbc:chemicalFormula="C11H12N2O2">
        <notes>
          <html xmlns="http://www.w3.org/1999/xhtml">
            <p>FORMULA: C11H12N2O2</p>
          </html>
        </notes>
      </species>
      <species id="M_S_cpd00065_ext" name="L-Tryptophan" compartment="ext" substanceUnits="substance" hasOnlySubstanceUnits="false" boundaryCondition="false" constant="false" fbc:chemicalFormula="C11H12N2O2">
        <notes>
          <html xmlns="http://www.w3.org/1999/xhtml">
            <p>FORMULA: C11H12N2O2</p>
          </html>
        </notes>
      </species>
      <species id="M_S_cpd00066_c0" name="L-Phenylalanine" compartment="c0" substanceUnits="substance" hasOnlySubstanceUnits="false" boundaryCondition="false" constant="false" fbc:chemicalFormula="C9H11NO2">
        <notes>
          <html xmlns="http://www.w3.org/1999/xhtml">
            <p>FORMULA: C9H11NO2</p>
          </html>
        </notes>
      </species>
      <species id="M_S_cpd00067_c0" name="H+" compartment="c0" substanceUnits="substance" hasOnlySubstanceUnits="false" boundaryCondition="false" constant="false" fbc:chemicalFormula="H">
        <notes>
          <html xmlns="http://www.w3.org/1999/xhtml">
            <p>FORMULA: H</p>
          </html>
        </notes>
      </species>
      <species id="M_S_cpd00067_ext" name="H+" compartment="ext" substanceUnits="substance" hasOnlySubstanceUnits="false" boundaryCondition="false" constant="false" fbc:chemicalFormula="H">
        <notes>
          <html xmlns="http://www.w3.org/1999/xhtml">
            <p>FORMULA: H</p>
          </html>
        </notes>
      </species>
      <species id="M_S_cpd00068_c0" name="ITP" compartment="c0" substanceUnits="substance" hasOnlySubstanceUnits="false" boundaryCondition="false" constant="false" fbc:chemicalFormula="C10H12N4O14P3">
        <notes>
          <html xmlns="http://www.w3.org/1999/xhtml">
            <p>FORMULA: C10H12N4O14P3</p>
          </html>
        </notes>
      </species>
      <species id="M_S_cpd00069_c0" name="L-Tyrosine" compartment="c0" substanceUnits="substance" hasOnlySubstanceUnits="false" boundaryCondition="false" constant="false" fbc:chemicalFormula="C9H11NO3">
        <notes>
          <html xmlns="http://www.w3.org/1999/xhtml">
            <p>FORMULA: C9H11NO3</p>
          </html>
        </notes>
      </species>
      <species id="M_S_cpd00070_c0" name="Malonyl-CoA" compartment="c0" substanceUnits="substance" hasOnlySubstanceUnits="false" boundaryCondition="false" constant="false" fbc:chemicalFormula="C24H34N7O19P3S">
        <notes>
          <html xmlns="http://www.w3.org/1999/xhtml">
            <p>FORMULA: C24H34N7O19P3S</p>
          </html>
        </notes>
      </species>
      <species id="M_S_cpd00071_c0" name="Acetaldehyde" compartment="c0" substanceUnits="substance" hasOnlySubstanceUnits="false" boundaryCondition="false" constant="false" fbc:chemicalFormula="C2H4O">
        <notes>
          <html xmlns="http://www.w3.org/1999/xhtml">
            <p>FORMULA: C2H4O</p>
          </html>
        </notes>
      </species>
      <species id="M_S_cpd00072_c0" name="D-fructose-6-phosphate" compartment="c0" substanceUnits="substance" hasOnlySubstanceUnits="false" boundaryCondition="false" constant="false" fbc:chemicalFormula="C6H12O9P">
        <notes>
          <html xmlns="http://www.w3.org/1999/xhtml">
            <p>FORMULA: C6H12O9P</p>
          </html>
        </notes>
      </species>
      <species id="M_S_cpd00073_c0" name="Urea" compartment="c0" substanceUnits="substance" hasOnlySubstanceUnits="false" boundaryCondition="false" constant="false" fbc:chemicalFormula="CH4N2O">
        <notes>
          <html xmlns="http://www.w3.org/1999/xhtml">
            <p>FORMULA: CH4N2O</p>
          </html>
        </notes>
      </species>
      <species id="M_S_cpd00073_ext" name="Urea" compartment="ext" substanceUnits="substance" hasOnlySubstanceUnits="false" boundaryCondition="false" constant="false" fbc:chemicalFormula="CH4N2O">
        <notes>
          <html xmlns="http://www.w3.org/1999/xhtml">
            <p>FORMULA: CH4N2O</p>
          </html>
        </notes>
      </species>
      <species id="M_S_cpd00074_c0" name="S" compartment="c0" substanceUnits="substance" hasOnlySubstanceUnits="false" boundaryCondition="false" constant="false" fbc:chemicalFormula="S">
        <notes>
          <html xmlns="http://www.w3.org/1999/xhtml">
            <p>FORMULA: S</p>
          </html>
        </notes>
      </species>
      <species id="M_S_cpd00075_c0" name="Nitrite" compartment="c0" substanceUnits="substance" hasOnlySubstanceUnits="false" boundaryCondition="false" constant="false" fbc:chemicalFormula="NO2">
        <notes>
          <html xmlns="http://www.w3.org/1999/xhtml">
            <p>FORMULA: NO2</p>
          </html>
        </notes>
      </species>
      <species id="M_S_cpd00075_ext" name="Nitrite" compartment="ext" substanceUnits="substance" hasOnlySubstanceUnits="false" boundaryCondition="false" constant="false" fbc:chemicalFormula="NO2">
        <notes>
          <html xmlns="http://www.w3.org/1999/xhtml">
            <p>FORMULA: NO2</p>
          </html>
        </notes>
      </species>
      <species id="M_S_cpd00076_ext" name="Sucrose" compartment="ext" substanceUnits="substance" hasOnlySubstanceUnits="false" boundaryCondition="false" constant="false" fbc:chemicalFormula="C12H22O11">
        <notes>
          <html xmlns="http://www.w3.org/1999/xhtml">
            <p>FORMULA: C12H22O11</p>
          </html>
        </notes>
      </species>
      <species id="M_S_cpd00078_c0" name="Succinyl-CoA" compartment="c0" substanceUnits="substance" hasOnlySubstanceUnits="false" boundaryCondition="false" constant="false" fbc:chemicalFormula="C25H36N7O19P3S">
        <notes>
          <html xmlns="http://www.w3.org/1999/xhtml">
            <p>FORMULA: C25H36N7O19P3S</p>
          </html>
        </notes>
      </species>
      <species id="M_S_cpd00079_c0" name="D-glucose-6-phosphate" compartment="c0" substanceUnits="substance" hasOnlySubstanceUnits="false" boundaryCondition="false" constant="false" fbc:chemicalFormula="C6H12O9P">
        <notes>
          <html xmlns="http://www.w3.org/1999/xhtml">
            <p>FORMULA: C6H12O9P</p>
          </html>
        </notes>
      </species>
      <species id="M_S_cpd00080_c0" name="Glycerol-3-phosphate" compartment="c0" substanceUnits="substance" hasOnlySubstanceUnits="false" boundaryCondition="false" constant="false" fbc:chemicalFormula="C3H8O6P">
        <notes>
          <html xmlns="http://www.w3.org/1999/xhtml">
            <p>FORMULA: C3H8O6P</p>
          </html>
        </notes>
      </species>
      <species id="M_S_cpd00081_c0" name="Sulfite" compartment="c0" substanceUnits="substance" hasOnlySubstanceUnits="false" boundaryCondition="false" constant="false" fbc:chemicalFormula="HO3S">
        <notes>
          <html xmlns="http://www.w3.org/1999/xhtml">
            <p>FORMULA: HO3S</p>
          </html>
        </notes>
      </species>
      <species id="M_S_cpd00081_ext" name="Sulfite" compartment="ext" substanceUnits="substance" hasOnlySubstanceUnits="false" boundaryCondition="false" constant="false" fbc:chemicalFormula="HO3S">
        <notes>
          <html xmlns="http://www.w3.org/1999/xhtml">
            <p>FORMULA: HO3S</p>
          </html>
        </notes>
      </species>
      <species id="M_S_cpd00082_c0" name="D-Fructose" compartment="c0" substanceUnits="substance" hasOnlySubstanceUnits="false" boundaryCondition="false" constant="false" fbc:chemicalFormula="C6H12O6">
        <notes>
          <html xmlns="http://www.w3.org/1999/xhtml">
            <p>FORMULA: C6H12O6</p>
          </html>
        </notes>
      </species>
      <species id="M_S_cpd00082_ext" name="D-Fructose" compartment="ext" substanceUnits="substance" hasOnlySubstanceUnits="false" boundaryCondition="false" constant="false" fbc:chemicalFormula="C6H12O6">
        <notes>
          <html xmlns="http://www.w3.org/1999/xhtml">
            <p>FORMULA: C6H12O6</p>
          </html>
        </notes>
      </species>
      <species id="M_S_cpd00083_c0" name="GDP-mannose" compartment="c0" substanceUnits="substance" hasOnlySubstanceUnits="false" boundaryCondition="false" constant="false" fbc:chemicalFormula="C16H23N5O16P2">
        <notes>
          <html xmlns="http://www.w3.org/1999/xhtml">
            <p>FORMULA: C16H23N5O16P2</p>
          </html>
        </notes>
      </species>
      <species id="M_S_cpd00084_c0" name="L-Cysteine" compartment="c0" substanceUnits="substance" hasOnlySubstanceUnits="false" boundaryCondition="false" constant="false" fbc:chemicalFormula="C3H7NO2S">
        <notes>
          <html xmlns="http://www.w3.org/1999/xhtml">
            <p>FORMULA: C3H7NO2S</p>
          </html>
        </notes>
      </species>
      <species id="M_S_cpd00085_c0" name="beta-Alanine" compartment="c0" substanceUnits="substance" hasOnlySubstanceUnits="false" boundaryCondition="false" constant="false" fbc:chemicalFormula="C3H7NO2">
        <notes>
          <html xmlns="http://www.w3.org/1999/xhtml">
            <p>FORMULA: C3H7NO2</p>
          </html>
        </notes>
      </species>
      <species id="M_S_cpd00086_c0" name="Propionyl-CoA" compartment="c0" substanceUnits="substance" hasOnlySubstanceUnits="false" boundaryCondition="false" constant="false" fbc:chemicalFormula="C24H37N7O17P3S">
        <notes>
          <html xmlns="http://www.w3.org/1999/xhtml">
            <p>FORMULA: C24H37N7O17P3S</p>
          </html>
        </notes>
      </species>
      <species id="M_S_cpd00087_c0" name="Tetrahydrofolate" compartment="c0" substanceUnits="substance" hasOnlySubstanceUnits="false" boundaryCondition="false" constant="false" fbc:chemicalFormula="C19H21N7O6">
        <notes>
          <html xmlns="http://www.w3.org/1999/xhtml">
            <p>FORMULA: C19H21N7O6</p>
          </html>
        </notes>
      </species>
      <species id="M_S_cpd00089_c0" name="Glucose-1-phosphate" compartment="c0" substanceUnits="substance" hasOnlySubstanceUnits="false" boundaryCondition="false" constant="false" fbc:chemicalFormula="C6H12O9P">
        <notes>
          <html xmlns="http://www.w3.org/1999/xhtml">
            <p>FORMULA: C6H12O9P</p>
          </html>
        </notes>
      </species>
      <species id="M_S_cpd00090_c0" name="IDP" compartment="c0" substanceUnits="substance" hasOnlySubstanceUnits="false" boundaryCondition="false" constant="false" fbc:chemicalFormula="C10H12N4O11P2">
        <notes>
          <html xmlns="http://www.w3.org/1999/xhtml">
            <p>FORMULA: C10H12N4O11P2</p>
          </html>
        </notes>
      </species>
      <species id="M_S_cpd00091_c0" name="UMP" compartment="c0" substanceUnits="substance" hasOnlySubstanceUnits="false" boundaryCondition="false" constant="false" fbc:chemicalFormula="C9H12N2O9P">
        <notes>
          <html xmlns="http://www.w3.org/1999/xhtml">
            <p>FORMULA: C9H12N2O9P</p>
          </html>
        </notes>
      </species>
      <species id="M_S_cpd00092_c0" name="Uracil" compartment="c0" substanceUnits="substance" hasOnlySubstanceUnits="false" boundaryCondition="false" constant="false" fbc:chemicalFormula="C4H4N2O2">
        <notes>
          <html xmlns="http://www.w3.org/1999/xhtml">
            <p>FORMULA: C4H4N2O2</p>
          </html>
        </notes>
      </species>
      <species id="M_S_cpd00092_ext" name="Uracil" compartment="ext" substanceUnits="substance" hasOnlySubstanceUnits="false" boundaryCondition="false" constant="false" fbc:chemicalFormula="C4H4N2O2">
        <notes>
          <html xmlns="http://www.w3.org/1999/xhtml">
            <p>FORMULA: C4H4N2O2</p>
          </html>
        </notes>
      </species>
      <species id="M_S_cpd00093_c0" name="Anthranilate" compartment="c0" substanceUnits="substance" hasOnlySubstanceUnits="false" boundaryCondition="false" constant="false" fbc:chemicalFormula="C7H6NO2">
        <notes>
          <html xmlns="http://www.w3.org/1999/xhtml">
            <p>FORMULA: C7H6NO2</p>
          </html>
        </notes>
      </species>
      <species id="M_S_cpd00094_c0" name="2-Oxobutyrate" compartment="c0" substanceUnits="substance" hasOnlySubstanceUnits="false" boundaryCondition="false" constant="false" fbc:chemicalFormula="C4H5O3">
        <notes>
          <html xmlns="http://www.w3.org/1999/xhtml">
            <p>FORMULA: C4H5O3</p>
          </html>
        </notes>
      </species>
      <species id="M_S_cpd00095_c0" name="Glycerone-phosphate" compartment="c0" substanceUnits="substance" hasOnlySubstanceUnits="false" boundaryCondition="false" constant="false" fbc:chemicalFormula="C3H6O6P">
        <notes>
          <html xmlns="http://www.w3.org/1999/xhtml">
            <p>FORMULA: C3H6O6P</p>
          </html>
        </notes>
      </species>
      <species id="M_S_cpd00096_c0" name="CDP" compartment="c0" substanceUnits="substance" hasOnlySubstanceUnits="false" boundaryCondition="false" constant="false" fbc:chemicalFormula="C9H13N3O11P2">
        <notes>
          <html xmlns="http://www.w3.org/1999/xhtml">
            <p>FORMULA: C9H13N3O11P2</p>
          </html>
        </notes>
      </species>
      <species id="M_S_cpd00099_c0" name="Cl-" compartment="c0" substanceUnits="substance" hasOnlySubstanceUnits="false" boundaryCondition="false" constant="false" fbc:chemicalFormula="Cl">
        <notes>
          <html xmlns="http://www.w3.org/1999/xhtml">
            <p>FORMULA: Cl</p>
          </html>
        </notes>
      </species>
      <species id="M_S_cpd00099_ext" name="Cl-" compartment="ext" substanceUnits="substance" hasOnlySubstanceUnits="false" boundaryCondition="false" constant="false" fbc:chemicalFormula="Cl">
        <notes>
          <html xmlns="http://www.w3.org/1999/xhtml">
            <p>FORMULA: Cl</p>
          </html>
        </notes>
      </species>
      <species id="M_S_cpd00100_c0" name="Glycerol" compartment="c0" substanceUnits="substance" hasOnlySubstanceUnits="false" boundaryCondition="false" constant="false" fbc:chemicalFormula="C3H8O3">
        <notes>
          <html xmlns="http://www.w3.org/1999/xhtml">
            <p>FORMULA: C3H8O3</p>
          </html>
        </notes>
      </species>
      <species id="M_S_cpd00100_ext" name="Glycerol" compartment="ext" substanceUnits="substance" hasOnlySubstanceUnits="false" boundaryCondition="false" constant="false" fbc:chemicalFormula="C3H8O3">
        <notes>
          <html xmlns="http://www.w3.org/1999/xhtml">
            <p>FORMULA: C3H8O3</p>
          </html>
        </notes>
      </species>
      <species id="M_S_cpd00101_c0" name="ribose-5-phosphate" compartment="c0" substanceUnits="substance" hasOnlySubstanceUnits="false" boundaryCondition="false" constant="false" fbc:chemicalFormula="C5H10O8P">
        <notes>
          <html xmlns="http://www.w3.org/1999/xhtml">
            <p>FORMULA: C5H10O8P</p>
          </html>
        </notes>
      </species>
      <species id="M_S_cpd00102_c0" name="Glyceraldehyde3-phosphate" compartment="c0" substanceUnits="substance" hasOnlySubstanceUnits="false" boundaryCondition="false" constant="false" fbc:chemicalFormula="C3H6O6P">
        <notes>
          <html xmlns="http://www.w3.org/1999/xhtml">
            <p>FORMULA: C3H6O6P</p>
          </html>
        </notes>
      </species>
      <species id="M_S_cpd00103_c0" name="PRPP" compartment="c0" substanceUnits="substance" hasOnlySubstanceUnits="false" boundaryCondition="false" constant="false" fbc:chemicalFormula="C5H10O14P3">
        <notes>
          <html xmlns="http://www.w3.org/1999/xhtml">
            <p>FORMULA: C5H10O14P3</p>
          </html>
        </notes>
      </species>
      <species id="M_S_cpd00104_c0" name="BIOT" compartment="c0" substanceUnits="substance" hasOnlySubstanceUnits="false" boundaryCondition="false" constant="false" fbc:chemicalFormula="C10H15N2O3S">
        <notes>
          <html xmlns="http://www.w3.org/1999/xhtml">
            <p>FORMULA: C10H15N2O3S</p>
          </html>
        </notes>
      </species>
      <species id="M_S_cpd00104_ext" name="BIOT" compartment="ext" substanceUnits="substance" hasOnlySubstanceUnits="false" boundaryCondition="false" constant="false" fbc:chemicalFormula="C10H15N2O3S">
        <notes>
          <html xmlns="http://www.w3.org/1999/xhtml">
            <p>FORMULA: C10H15N2O3S</p>
          </html>
        </notes>
      </species>
      <species id="M_S_cpd00105_c0" name="D-Ribose" compartment="c0" substanceUnits="substance" hasOnlySubstanceUnits="false" boundaryCondition="false" constant="false" fbc:chemicalFormula="C5H10O5">
        <notes>
          <html xmlns="http://www.w3.org/1999/xhtml">
            <p>FORMULA: C5H10O5</p>
          </html>
        </notes>
      </species>
      <species id="M_S_cpd00105_ext" name="D-Ribose" compartment="ext" substanceUnits="substance" hasOnlySubstanceUnits="false" boundaryCondition="false" constant="false" fbc:chemicalFormula="C5H10O5">
        <notes>
          <html xmlns="http://www.w3.org/1999/xhtml">
            <p>FORMULA: C5H10O5</p>
          </html>
        </notes>
      </species>
      <species id="M_S_cpd00106_c0" name="Fumarate" compartment="c0" substanceUnits="substance" hasOnlySubstanceUnits="false" boundaryCondition="false" constant="false" fbc:chemicalFormula="C4H2O4">
        <notes>
          <html xmlns="http://www.w3.org/1999/xhtml">
            <p>FORMULA: C4H2O4</p>
          </html>
        </notes>
      </species>
      <species id="M_S_cpd00107_c0" name="L-Leucine" compartment="c0" substanceUnits="substance" hasOnlySubstanceUnits="false" boundaryCondition="false" constant="false" fbc:chemicalFormula="C6H13NO2">
        <notes>
          <html xmlns="http://www.w3.org/1999/xhtml">
            <p>FORMULA: C6H13NO2</p>
          </html>
        </notes>
      </species>
      <species id="M_S_cpd00107_ext" name="L-Leucine" compartment="ext" substanceUnits="substance" hasOnlySubstanceUnits="false" boundaryCondition="false" constant="false" fbc:chemicalFormula="C6H13NO2">
        <notes>
          <html xmlns="http://www.w3.org/1999/xhtml">
            <p>FORMULA: C6H13NO2</p>
          </html>
        </notes>
      </species>
      <species id="M_S_cpd00108_c0" name="Galactose" compartment="c0" substanceUnits="substance" hasOnlySubstanceUnits="false" boundaryCondition="false" constant="false" fbc:chemicalFormula="C6H12O6">
        <notes>
          <html xmlns="http://www.w3.org/1999/xhtml">
            <p>FORMULA: C6H12O6</p>
          </html>
        </notes>
      </species>
      <species id="M_S_cpd00108_ext" name="Galactose" compartment="ext" substanceUnits="substance" hasOnlySubstanceUnits="false" boundaryCondition="false" constant="false" fbc:chemicalFormula="C6H12O6">
        <notes>
          <html xmlns="http://www.w3.org/1999/xhtml">
            <p>FORMULA: C6H12O6</p>
          </html>
        </notes>
      </species>
      <species id="M_S_cpd00109_c0" name="Cytochrome c3+" compartment="c0" substanceUnits="substance" hasOnlySubstanceUnits="false" boundaryCondition="false" constant="false" fbc:chemicalFormula="C42H52FeN8O6S2">
        <notes>
          <html xmlns="http://www.w3.org/1999/xhtml">
            <p>FORMULA: C42H52FeN8O6S2</p>
          </html>
        </notes>
      </species>
      <species id="M_S_cpd00110_c0" name="Cytochrome c2+" compartment="c0" substanceUnits="substance" hasOnlySubstanceUnits="false" boundaryCondition="false" constant="false" fbc:chemicalFormula="C42H52FeN8O6S2">
        <notes>
          <html xmlns="http://www.w3.org/1999/xhtml">
            <p>FORMULA: C42H52FeN8O6S2</p>
          </html>
        </notes>
      </species>
      <species id="M_S_cpd00112_c0" name="CMP-N-acetylneuraminate" compartment="c0" substanceUnits="substance" hasOnlySubstanceUnits="false" boundaryCondition="false" constant="false" fbc:chemicalFormula="C20H29N4O16P">
        <notes>
          <html xmlns="http://www.w3.org/1999/xhtml">
            <p>FORMULA: C20H29N4O16P</p>
          </html>
        </notes>
      </species>
      <species id="M_S_cpd00113_c0" name="Isopentenyldiphosphate" compartment="c0" substanceUnits="substance" hasOnlySubstanceUnits="false" boundaryCondition="false" constant="false" fbc:chemicalFormula="C5H10O7P2">
        <notes>
          <html xmlns="http://www.w3.org/1999/xhtml">
            <p>FORMULA: C5H10O7P2</p>
          </html>
        </notes>
      </species>
      <species id="M_S_cpd00114_c0" name="IMP" compartment="c0" substanceUnits="substance" hasOnlySubstanceUnits="false" boundaryCondition="false" constant="false" fbc:chemicalFormula="C10H12N4O8P">
        <notes>
          <html xmlns="http://www.w3.org/1999/xhtml">
            <p>FORMULA: C10H12N4O8P</p>
          </html>
        </notes>
      </species>
      <species id="M_S_cpd00115_c0" name="dATP" compartment="c0" substanceUnits="substance" hasOnlySubstanceUnits="false" boundaryCondition="false" constant="false" fbc:chemicalFormula="C10H13N5O12P3">
        <notes>
          <html xmlns="http://www.w3.org/1999/xhtml">
            <p>FORMULA: C10H13N5O12P3</p>
          </html>
        </notes>
      </species>
      <species id="M_S_cpd00117_c0" name="D-Alanine" compartment="c0" substanceUnits="substance" hasOnlySubstanceUnits="false" boundaryCondition="false" constant="false" fbc:chemicalFormula="C3H7NO2">
        <notes>
          <html xmlns="http://www.w3.org/1999/xhtml">
            <p>FORMULA: C3H7NO2</p>
          </html>
        </notes>
      </species>
      <species id="M_S_cpd00117_ext" name="D-Alanine" compartment="ext" substanceUnits="substance" hasOnlySubstanceUnits="false" boundaryCondition="false" constant="false" fbc:chemicalFormula="C3H7NO2">
        <notes>
          <html xmlns="http://www.w3.org/1999/xhtml">
            <p>FORMULA: C3H7NO2</p>
          </html>
        </notes>
      </species>
      <species id="M_S_cpd00118_c0" name="Putrescine" compartment="c0" substanceUnits="substance" hasOnlySubstanceUnits="false" boundaryCondition="false" constant="false" fbc:chemicalFormula="C4H14N2">
        <notes>
          <html xmlns="http://www.w3.org/1999/xhtml">
            <p>FORMULA: C4H14N2</p>
          </html>
        </notes>
      </species>
      <species id="M_S_cpd00118_ext" name="Putrescine" compartment="ext" substanceUnits="substance" hasOnlySubstanceUnits="false" boundaryCondition="false" constant="false" fbc:chemicalFormula="C4H14N2">
        <notes>
          <html xmlns="http://www.w3.org/1999/xhtml">
            <p>FORMULA: C4H14N2</p>
          </html>
        </notes>
      </species>
      <species id="M_S_cpd00119_c0" name="L-Histidine" compartment="c0" substanceUnits="substance" hasOnlySubstanceUnits="false" boundaryCondition="false" constant="false" fbc:chemicalFormula="C6H9N3O2">
        <notes>
          <html xmlns="http://www.w3.org/1999/xhtml">
            <p>FORMULA: C6H9N3O2</p>
          </html>
        </notes>
      </species>
      <species id="M_S_cpd00120_c0" name="Butyryl-CoA" compartment="c0" substanceUnits="substance" hasOnlySubstanceUnits="false" boundaryCondition="false" constant="false" fbc:chemicalFormula="C25H39N7O17P3S">
        <notes>
          <html xmlns="http://www.w3.org/1999/xhtml">
            <p>FORMULA: C25H39N7O17P3S</p>
          </html>
        </notes>
      </species>
      <species id="M_S_cpd00121_c0" name="L-Inositol" compartment="c0" substanceUnits="substance" hasOnlySubstanceUnits="false" boundaryCondition="false" constant="false" fbc:chemicalFormula="C6H12O6">
        <notes>
          <html xmlns="http://www.w3.org/1999/xhtml">
            <p>FORMULA: C6H12O6</p>
          </html>
        </notes>
      </species>
      <species id="M_S_cpd00121_ext" name="L-Inositol" compartment="ext" substanceUnits="substance" hasOnlySubstanceUnits="false" boundaryCondition="false" constant="false" fbc:chemicalFormula="C6H12O6">
        <notes>
          <html xmlns="http://www.w3.org/1999/xhtml">
            <p>FORMULA: C6H12O6</p>
          </html>
        </notes>
      </species>
      <species id="M_S_cpd00122_ext" name="N-Acetyl-D-glucosamine" compartment="ext" substanceUnits="substance" hasOnlySubstanceUnits="false" boundaryCondition="false" constant="false" fbc:chemicalFormula="C8H15NO6">
        <notes>
          <html xmlns="http://www.w3.org/1999/xhtml">
            <p>FORMULA: C8H15NO6</p>
          </html>
        </notes>
      </species>
      <species id="M_S_cpd00123_c0" name="3-Methyl-2-oxobutanoate" compartment="c0" substanceUnits="substance" hasOnlySubstanceUnits="false" boundaryCondition="false" constant="false" fbc:chemicalFormula="C5H7O3">
        <notes>
          <html xmlns="http://www.w3.org/1999/xhtml">
            <p>FORMULA: C5H7O3</p>
          </html>
        </notes>
      </species>
      <species id="M_S_cpd00125_c0" name="5-10-Methylenetetrahydrofolate" compartment="c0" substanceUnits="substance" hasOnlySubstanceUnits="false" boundaryCondition="false" constant="false" fbc:chemicalFormula="C20H21N7O6">
        <notes>
          <html xmlns="http://www.w3.org/1999/xhtml">
            <p>FORMULA: C20H21N7O6</p>
          </html>
        </notes>
      </species>
      <species id="M_S_cpd00126_c0" name="GMP" compartment="c0" substanceUnits="substance" hasOnlySubstanceUnits="false" boundaryCondition="false" constant="false" fbc:chemicalFormula="C10H13N5O8P">
        <notes>
          <html xmlns="http://www.w3.org/1999/xhtml">
            <p>FORMULA: C10H13N5O8P</p>
          </html>
        </notes>
      </species>
      <species id="M_S_cpd00128_c0" name="Adenine" compartment="c0" substanceUnits="substance" hasOnlySubstanceUnits="false" boundaryCondition="false" constant="false" fbc:chemicalFormula="C5H5N5">
        <notes>
          <html xmlns="http://www.w3.org/1999/xhtml">
            <p>FORMULA: C5H5N5</p>
          </html>
        </notes>
      </species>
      <species id="M_S_cpd00129_c0" name="L-Proline" compartment="c0" substanceUnits="substance" hasOnlySubstanceUnits="false" boundaryCondition="false" constant="false" fbc:chemicalFormula="C5H8NO2">
        <notes>
          <html xmlns="http://www.w3.org/1999/xhtml">
            <p>FORMULA: C5H8NO2</p>
          </html>
        </notes>
      </species>
      <species id="M_S_cpd00129_ext" name="L-Proline" compartment="ext" substanceUnits="substance" hasOnlySubstanceUnits="false" boundaryCondition="false" constant="false" fbc:chemicalFormula="C5H8NO2">
        <notes>
          <html xmlns="http://www.w3.org/1999/xhtml">
            <p>FORMULA: C5H8NO2</p>
          </html>
        </notes>
      </species>
      <species id="M_S_cpd00130_c0" name="L-Malate" compartment="c0" substanceUnits="substance" hasOnlySubstanceUnits="false" boundaryCondition="false" constant="false" fbc:chemicalFormula="C4H4O5">
        <notes>
          <html xmlns="http://www.w3.org/1999/xhtml">
            <p>FORMULA: C4H4O5</p>
          </html>
        </notes>
      </species>
      <species id="M_S_cpd00130_ext" name="L-Malate" compartment="ext" substanceUnits="substance" hasOnlySubstanceUnits="false" boundaryCondition="false" constant="false" fbc:chemicalFormula="C4H4O5">
        <notes>
          <html xmlns="http://www.w3.org/1999/xhtml">
            <p>FORMULA: C4H4O5</p>
          </html>
        </notes>
      </species>
      <species id="M_S_cpd00132_c0" name="L-Asparagine" compartment="c0" substanceUnits="substance" hasOnlySubstanceUnits="false" boundaryCondition="false" constant="false" fbc:chemicalFormula="C4H8N2O3">
        <notes>
          <html xmlns="http://www.w3.org/1999/xhtml">
            <p>FORMULA: C4H8N2O3</p>
          </html>
        </notes>
      </species>
      <species id="M_S_cpd00133_c0" name="Nicotinamide" compartment="c0" substanceUnits="substance" hasOnlySubstanceUnits="false" boundaryCondition="false" constant="false" fbc:chemicalFormula="C6H6N2O">
        <notes>
          <html xmlns="http://www.w3.org/1999/xhtml">
            <p>FORMULA: C6H6N2O</p>
          </html>
        </notes>
      </species>
      <species id="M_S_cpd00134_c0" name="Palmitoyl-CoA" compartment="c0" substanceUnits="substance" hasOnlySubstanceUnits="false" boundaryCondition="false" constant="false" fbc:chemicalFormula="C37H63N7O17P3S">
        <notes>
          <html xmlns="http://www.w3.org/1999/xhtml">
            <p>FORMULA: C37H63N7O17P3S</p>
          </html>
        </notes>
      </species>
      <species id="M_S_cpd00135_c0" name="Homocysteine" compartment="c0" substanceUnits="substance" hasOnlySubstanceUnits="false" boundaryCondition="false" constant="false" fbc:chemicalFormula="C4H9NO2S">
        <notes>
          <html xmlns="http://www.w3.org/1999/xhtml">
            <p>FORMULA: C4H9NO2S</p>
          </html>
        </notes>
      </species>
      <species id="M_S_cpd00136_c0" name="4-Hydroxybenzoate" compartment="c0" substanceUnits="substance" hasOnlySubstanceUnits="false" boundaryCondition="false" constant="false" fbc:chemicalFormula="C7H5O3">
        <notes>
          <html xmlns="http://www.w3.org/1999/xhtml">
            <p>FORMULA: C7H5O3</p>
          </html>
        </notes>
      </species>
      <species id="M_S_cpd00137_c0" name="Citrate" compartment="c0" substanceUnits="substance" hasOnlySubstanceUnits="false" boundaryCondition="false" constant="false" fbc:chemicalFormula="C6H5O7">
        <notes>
          <html xmlns="http://www.w3.org/1999/xhtml">
            <p>FORMULA: C6H5O7</p>
          </html>
        </notes>
      </species>
      <species id="M_S_cpd00138_ext" name="D-Mannose" compartment="ext" substanceUnits="substance" hasOnlySubstanceUnits="false" boundaryCondition="false" constant="false" fbc:chemicalFormula="C6H12O6">
        <notes>
          <html xmlns="http://www.w3.org/1999/xhtml">
            <p>FORMULA: C6H12O6</p>
          </html>
        </notes>
      </species>
      <species id="M_S_cpd00139_c0" name="Glycolate" compartment="c0" substanceUnits="substance" hasOnlySubstanceUnits="false" boundaryCondition="false" constant="false" fbc:chemicalFormula="C2H3O3">
        <notes>
          <html xmlns="http://www.w3.org/1999/xhtml">
            <p>FORMULA: C2H3O3</p>
          </html>
        </notes>
      </species>
      <species id="M_S_cpd00141_c0" name="Propionate" compartment="c0" substanceUnits="substance" hasOnlySubstanceUnits="false" boundaryCondition="false" constant="false" fbc:chemicalFormula="C3H5O2">
        <notes>
          <html xmlns="http://www.w3.org/1999/xhtml">
            <p>FORMULA: C3H5O2</p>
          </html>
        </notes>
      </species>
      <species id="M_S_cpd00142_c0" name="Acetoacetate" compartment="c0" substanceUnits="substance" hasOnlySubstanceUnits="false" boundaryCondition="false" constant="false" fbc:chemicalFormula="C4H5O3">
        <notes>
          <html xmlns="http://www.w3.org/1999/xhtml">
            <p>FORMULA: C4H5O3</p>
          </html>
        </notes>
      </species>
      <species id="M_S_cpd00143_c0" name="Phenylpyruvate" compartment="c0" substanceUnits="substance" hasOnlySubstanceUnits="false" boundaryCondition="false" constant="false" fbc:chemicalFormula="C9H7O3">
        <notes>
          <html xmlns="http://www.w3.org/1999/xhtml">
            <p>FORMULA: C9H7O3</p>
          </html>
        </notes>
      </species>
      <species id="M_S_cpd00144_c0" name="UDPglucuronate" compartment="c0" substanceUnits="substance" hasOnlySubstanceUnits="false" boundaryCondition="false" constant="false" fbc:chemicalFormula="C15H19N2O18P2">
        <notes>
          <html xmlns="http://www.w3.org/1999/xhtml">
            <p>FORMULA: C15H19N2O18P2</p>
          </html>
        </notes>
      </species>
      <species id="M_S_cpd00145_c0" name="Hydroxypyruvate" compartment="c0" substanceUnits="substance" hasOnlySubstanceUnits="false" boundaryCondition="false" constant="false" fbc:chemicalFormula="C3H3O4">
        <notes>
          <html xmlns="http://www.w3.org/1999/xhtml">
            <p>FORMULA: C3H3O4</p>
          </html>
        </notes>
      </species>
      <species id="M_S_cpd00146_c0" name="Carbamoylphosphate" compartment="c0" substanceUnits="substance" hasOnlySubstanceUnits="false" boundaryCondition="false" constant="false" fbc:chemicalFormula="CH3NO5P">
        <notes>
          <html xmlns="http://www.w3.org/1999/xhtml">
            <p>FORMULA: CH3NO5P</p>
          </html>
        </notes>
      </species>
      <species id="M_S_cpd00147_c0" name="5-Methylthioadenosine" compartment="c0" substanceUnits="substance" hasOnlySubstanceUnits="false" boundaryCondition="false" constant="false" fbc:chemicalFormula="C11H15N5O3S">
        <notes>
          <html xmlns="http://www.w3.org/1999/xhtml">
            <p>FORMULA: C11H15N5O3S</p>
          </html>
        </notes>
      </species>
      <species id="M_S_cpd00149_c0" name="Co2+" compartment="c0" substanceUnits="substance" hasOnlySubstanceUnits="false" boundaryCondition="false" constant="false" fbc:chemicalFormula="Co">
        <notes>
          <html xmlns="http://www.w3.org/1999/xhtml">
            <p>FORMULA: Co</p>
          </html>
        </notes>
      </species>
      <species id="M_S_cpd00149_ext" name="Co2+" compartment="ext" substanceUnits="substance" hasOnlySubstanceUnits="false" boundaryCondition="false" constant="false" fbc:chemicalFormula="Co">
        <notes>
          <html xmlns="http://www.w3.org/1999/xhtml">
            <p>FORMULA: Co</p>
          </html>
        </notes>
      </species>
      <species id="M_S_cpd00151_c0" name="Thymine" compartment="c0" substanceUnits="substance" hasOnlySubstanceUnits="false" boundaryCondition="false" constant="false" fbc:chemicalFormula="C5H6N2O2">
        <notes>
          <html xmlns="http://www.w3.org/1999/xhtml">
            <p>FORMULA: C5H6N2O2</p>
          </html>
        </notes>
      </species>
      <species id="M_S_cpd00152_c0" name="Agmatine" compartment="c0" substanceUnits="substance" hasOnlySubstanceUnits="false" boundaryCondition="false" constant="false" fbc:chemicalFormula="C5H16N4">
        <notes>
          <html xmlns="http://www.w3.org/1999/xhtml">
            <p>FORMULA: C5H16N4</p>
          </html>
        </notes>
      </species>
      <species id="M_S_cpd00154_c0" name="Xylose" compartment="c0" substanceUnits="substance" hasOnlySubstanceUnits="false" boundaryCondition="false" constant="false" fbc:chemicalFormula="C5H10O5">
        <notes>
          <html xmlns="http://www.w3.org/1999/xhtml">
            <p>FORMULA: C5H10O5</p>
          </html>
        </notes>
      </species>
      <species id="M_S_cpd00154_ext" name="Xylose" compartment="ext" substanceUnits="substance" hasOnlySubstanceUnits="false" boundaryCondition="false" constant="false" fbc:chemicalFormula="C5H10O5">
        <notes>
          <html xmlns="http://www.w3.org/1999/xhtml">
            <p>FORMULA: C5H10O5</p>
          </html>
        </notes>
      </species>
      <species id="M_S_cpd00156_c0" name="L-Valine" compartment="c0" substanceUnits="substance" hasOnlySubstanceUnits="false" boundaryCondition="false" constant="false" fbc:chemicalFormula="C5H11NO2">
        <notes>
          <html xmlns="http://www.w3.org/1999/xhtml">
            <p>FORMULA: C5H11NO2</p>
          </html>
        </notes>
      </species>
      <species id="M_S_cpd00156_ext" name="L-Valine" compartment="ext" substanceUnits="substance" hasOnlySubstanceUnits="false" boundaryCondition="false" constant="false" fbc:chemicalFormula="C5H11NO2">
        <notes>
          <html xmlns="http://www.w3.org/1999/xhtml">
            <p>FORMULA: C5H11NO2</p>
          </html>
        </notes>
      </species>
      <species id="M_S_cpd00157_c0" name="Glycerone" compartment="c0" substanceUnits="substance" hasOnlySubstanceUnits="false" boundaryCondition="false" constant="false" fbc:chemicalFormula="C3H6O3">
        <notes>
          <html xmlns="http://www.w3.org/1999/xhtml">
            <p>FORMULA: C3H6O3</p>
          </html>
        </notes>
      </species>
      <species id="M_S_cpd00159_c0" name="L-Lactate" compartment="c0" substanceUnits="substance" hasOnlySubstanceUnits="false" boundaryCondition="false" constant="false" fbc:chemicalFormula="C3H5O3">
        <notes>
          <html xmlns="http://www.w3.org/1999/xhtml">
            <p>FORMULA: C3H5O3</p>
          </html>
        </notes>
      </species>
      <species id="M_S_cpd00159_ext" name="L-Lactate" compartment="ext" substanceUnits="substance" hasOnlySubstanceUnits="false" boundaryCondition="false" constant="false" fbc:chemicalFormula="C3H5O3">
        <notes>
          <html xmlns="http://www.w3.org/1999/xhtml">
            <p>FORMULA: C3H5O3</p>
          </html>
        </notes>
      </species>
      <species id="M_S_cpd00161_c0" name="L-Threonine" compartment="c0" substanceUnits="substance" hasOnlySubstanceUnits="false" boundaryCondition="false" constant="false" fbc:chemicalFormula="C4H9NO3">
        <notes>
          <html xmlns="http://www.w3.org/1999/xhtml">
            <p>FORMULA: C4H9NO3</p>
          </html>
        </notes>
      </species>
      <species id="M_S_cpd00164_c0" name="Glucuronate" compartment="c0" substanceUnits="substance" hasOnlySubstanceUnits="false" boundaryCondition="false" constant="false" fbc:chemicalFormula="C6H9O7">
        <notes>
          <html xmlns="http://www.w3.org/1999/xhtml">
            <p>FORMULA: C6H9O7</p>
          </html>
        </notes>
      </species>
      <species id="M_S_cpd00164_ext" name="Glucuronate" compartment="ext" substanceUnits="substance" hasOnlySubstanceUnits="false" boundaryCondition="false" constant="false" fbc:chemicalFormula="C6H9O7">
        <notes>
          <html xmlns="http://www.w3.org/1999/xhtml">
            <p>FORMULA: C6H9O7</p>
          </html>
        </notes>
      </species>
      <species id="M_S_cpd00169_c0" name="3-Phosphoglycerate" compartment="c0" substanceUnits="substance" hasOnlySubstanceUnits="false" boundaryCondition="false" constant="false" fbc:chemicalFormula="C3H5O7P">
        <notes>
          <html xmlns="http://www.w3.org/1999/xhtml">
            <p>FORMULA: C3H5O7P</p>
          </html>
        </notes>
      </species>
      <species id="M_S_cpd00171_c0" name="D-Ribulose5-phosphate" compartment="c0" substanceUnits="substance" hasOnlySubstanceUnits="false" boundaryCondition="false" constant="false" fbc:chemicalFormula="C5H10O8P">
        <notes>
          <html xmlns="http://www.w3.org/1999/xhtml">
            <p>FORMULA: C5H10O8P</p>
          </html>
        </notes>
      </species>
      <species id="M_S_cpd00175_c0" name="UDP-N-acetyl-D-galactosamine" compartment="c0" substanceUnits="substance" hasOnlySubstanceUnits="false" boundaryCondition="false" constant="false" fbc:chemicalFormula="C17H25N3O17P2">
        <notes>
          <html xmlns="http://www.w3.org/1999/xhtml">
            <p>FORMULA: C17H25N3O17P2</p>
          </html>
        </notes>
      </species>
      <species id="M_S_cpd00177_c0" name="dADP" compartment="c0" substanceUnits="substance" hasOnlySubstanceUnits="false" boundaryCondition="false" constant="false" fbc:chemicalFormula="C10H13N5O9P2">
        <notes>
          <html xmlns="http://www.w3.org/1999/xhtml">
            <p>FORMULA: C10H13N5O9P2</p>
          </html>
        </notes>
      </species>
      <species id="M_S_cpd00179_c0" name="Maltose" compartment="c0" substanceUnits="substance" hasOnlySubstanceUnits="false" boundaryCondition="false" constant="false" fbc:chemicalFormula="C12H22O11">
        <notes>
          <html xmlns="http://www.w3.org/1999/xhtml">
            <p>FORMULA: C12H22O11</p>
          </html>
        </notes>
      </species>
      <species id="M_S_cpd00179_ext" name="Maltose" compartment="ext" substanceUnits="substance" hasOnlySubstanceUnits="false" boundaryCondition="false" constant="false" fbc:chemicalFormula="C12H22O11">
        <notes>
          <html xmlns="http://www.w3.org/1999/xhtml">
            <p>FORMULA: C12H22O11</p>
          </html>
        </notes>
      </species>
      <species id="M_S_cpd00182_c0" name="Adenosine" compartment="c0" substanceUnits="substance" hasOnlySubstanceUnits="false" boundaryCondition="false" constant="false" fbc:chemicalFormula="C10H13N5O4">
        <notes>
          <html xmlns="http://www.w3.org/1999/xhtml">
            <p>FORMULA: C10H13N5O4</p>
          </html>
        </notes>
      </species>
      <species id="M_S_cpd00182_ext" name="Adenosine" compartment="ext" substanceUnits="substance" hasOnlySubstanceUnits="false" boundaryCondition="false" constant="false" fbc:chemicalFormula="C10H13N5O4">
        <notes>
          <html xmlns="http://www.w3.org/1999/xhtml">
            <p>FORMULA: C10H13N5O4</p>
          </html>
        </notes>
      </species>
      <species id="M_S_cpd00184_c0" name="Thymidine" compartment="c0" substanceUnits="substance" hasOnlySubstanceUnits="false" boundaryCondition="false" constant="false" fbc:chemicalFormula="C10H14N2O5">
        <notes>
          <html xmlns="http://www.w3.org/1999/xhtml">
            <p>FORMULA: C10H14N2O5</p>
          </html>
        </notes>
      </species>
      <species id="M_S_cpd00184_ext" name="Thymidine" compartment="ext" substanceUnits="substance" hasOnlySubstanceUnits="false" boundaryCondition="false" constant="false" fbc:chemicalFormula="C10H14N2O5">
        <notes>
          <html xmlns="http://www.w3.org/1999/xhtml">
            <p>FORMULA: C10H14N2O5</p>
          </html>
        </notes>
      </species>
      <species id="M_S_cpd00186_c0" name="D-Glutamate" compartment="c0" substanceUnits="substance" hasOnlySubstanceUnits="false" boundaryCondition="false" constant="false" fbc:chemicalFormula="C5H8NO4">
        <notes>
          <html xmlns="http://www.w3.org/1999/xhtml">
            <p>FORMULA: C5H8NO4</p>
          </html>
        </notes>
      </species>
      <species id="M_S_cpd00190_c0" name="beta-D-Glucose" compartment="c0" substanceUnits="substance" hasOnlySubstanceUnits="false" boundaryCondition="false" constant="false" fbc:chemicalFormula="C6H12O6">
        <notes>
          <html xmlns="http://www.w3.org/1999/xhtml">
            <p>FORMULA: C6H12O6</p>
          </html>
        </notes>
      </species>
      <species id="M_S_cpd00196_c0" name="Acetylphosphate" compartment="c0" substanceUnits="substance" hasOnlySubstanceUnits="false" boundaryCondition="false" constant="false" fbc:chemicalFormula="C2H4O5P">
        <notes>
          <html xmlns="http://www.w3.org/1999/xhtml">
            <p>FORMULA: C2H4O5P</p>
          </html>
        </notes>
      </species>
      <species id="M_S_cpd00198_c0" name="D-Xylulose5-phosphate" compartment="c0" substanceUnits="substance" hasOnlySubstanceUnits="false" boundaryCondition="false" constant="false" fbc:chemicalFormula="C5H10O8P">
        <notes>
          <html xmlns="http://www.w3.org/1999/xhtml">
            <p>FORMULA: C5H10O8P</p>
          </html>
        </notes>
      </species>
      <species id="M_S_cpd00199_c0" name="4-Oxobutanoate" compartment="c0" substanceUnits="substance" hasOnlySubstanceUnits="false" boundaryCondition="false" constant="false" fbc:chemicalFormula="C4H5O3">
        <notes>
          <html xmlns="http://www.w3.org/1999/xhtml">
            <p>FORMULA: C4H5O3</p>
          </html>
        </notes>
      </species>
      <species id="M_S_cpd00200_c0" name="4MOP" compartment="c0" substanceUnits="substance" hasOnlySubstanceUnits="false" boundaryCondition="false" constant="false" fbc:chemicalFormula="C6H9O3">
        <notes>
          <html xmlns="http://www.w3.org/1999/xhtml">
            <p>FORMULA: C6H9O3</p>
          </html>
        </notes>
      </species>
      <species id="M_S_cpd00201_c0" name="10-Formyltetrahydrofolate" compartment="c0" substanceUnits="substance" hasOnlySubstanceUnits="false" boundaryCondition="false" constant="false" fbc:chemicalFormula="C20H21N7O7">
        <notes>
          <html xmlns="http://www.w3.org/1999/xhtml">
            <p>FORMULA: C20H21N7O7</p>
          </html>
        </notes>
      </species>
      <species id="M_S_cpd00202_c0" name="DMAPP" compartment="c0" substanceUnits="substance" hasOnlySubstanceUnits="false" boundaryCondition="false" constant="false" fbc:chemicalFormula="C5H10O7P2">
        <notes>
          <html xmlns="http://www.w3.org/1999/xhtml">
            <p>FORMULA: C5H10O7P2</p>
          </html>
        </notes>
      </species>
      <species id="M_S_cpd00203_c0" name="1,3-Bisphospho-D-glycerate" compartment="c0" substanceUnits="substance" hasOnlySubstanceUnits="false" boundaryCondition="false" constant="false" fbc:chemicalFormula="C3H6O10P2">
        <notes>
          <html xmlns="http://www.w3.org/1999/xhtml">
            <p>FORMULA: C3H6O10P2</p>
          </html>
        </notes>
      </species>
      <species id="M_S_cpd00204_c0" name="Carbon monoxide" compartment="c0" substanceUnits="substance" hasOnlySubstanceUnits="false" boundaryCondition="false" constant="false" fbc:chemicalFormula="CO">
        <notes>
          <html xmlns="http://www.w3.org/1999/xhtml">
            <p>FORMULA: CO</p>
          </html>
        </notes>
      </species>
      <species id="M_S_cpd00204_ext" name="Carbon monoxide" compartment="ext" substanceUnits="substance" hasOnlySubstanceUnits="false" boundaryCondition="false" constant="false" fbc:chemicalFormula="CO">
        <notes>
          <html xmlns="http://www.w3.org/1999/xhtml">
            <p>FORMULA: CO</p>
          </html>
        </notes>
      </species>
      <species id="M_S_cpd00205_c0" name="K+" compartment="c0" substanceUnits="substance" hasOnlySubstanceUnits="false" boundaryCondition="false" constant="false" fbc:chemicalFormula="K">
        <notes>
          <html xmlns="http://www.w3.org/1999/xhtml">
            <p>FORMULA: K</p>
          </html>
        </notes>
      </species>
      <species id="M_S_cpd00205_ext" name="K+" compartment="ext" substanceUnits="substance" hasOnlySubstanceUnits="false" boundaryCondition="false" constant="false" fbc:chemicalFormula="K">
        <notes>
          <html xmlns="http://www.w3.org/1999/xhtml">
            <p>FORMULA: K</p>
          </html>
        </notes>
      </species>
      <species id="M_S_cpd00206_c0" name="dCMP" compartment="c0" substanceUnits="substance" hasOnlySubstanceUnits="false" boundaryCondition="false" constant="false" fbc:chemicalFormula="C9H13N3O7P">
        <notes>
          <html xmlns="http://www.w3.org/1999/xhtml">
            <p>FORMULA: C9H13N3O7P</p>
          </html>
        </notes>
      </species>
      <species id="M_S_cpd00207_c0" name="Guanine" compartment="c0" substanceUnits="substance" hasOnlySubstanceUnits="false" boundaryCondition="false" constant="false" fbc:chemicalFormula="C5H5N5O">
        <notes>
          <html xmlns="http://www.w3.org/1999/xhtml">
            <p>FORMULA: C5H5N5O</p>
          </html>
        </notes>
      </species>
      <species id="M_S_cpd00209_c0" name="Nitrate" compartment="c0" substanceUnits="substance" hasOnlySubstanceUnits="false" boundaryCondition="false" constant="false" fbc:chemicalFormula="NO3">
        <notes>
          <html xmlns="http://www.w3.org/1999/xhtml">
            <p>FORMULA: NO3</p>
          </html>
        </notes>
      </species>
      <species id="M_S_cpd00209_ext" name="Nitrate" compartment="ext" substanceUnits="substance" hasOnlySubstanceUnits="false" boundaryCondition="false" constant="false" fbc:chemicalFormula="NO3">
        <notes>
          <html xmlns="http://www.w3.org/1999/xhtml">
            <p>FORMULA: NO3</p>
          </html>
        </notes>
      </species>
      <species id="M_S_cpd00210_c0" name="Taurine" compartment="c0" substanceUnits="substance" hasOnlySubstanceUnits="false" boundaryCondition="false" constant="false" fbc:chemicalFormula="C2H7NO3S">
        <notes>
          <html xmlns="http://www.w3.org/1999/xhtml">
            <p>FORMULA: C2H7NO3S</p>
          </html>
        </notes>
      </species>
      <species id="M_S_cpd00210_ext" name="Taurine" compartment="ext" substanceUnits="substance" hasOnlySubstanceUnits="false" boundaryCondition="false" constant="false" fbc:chemicalFormula="C2H7NO3S">
        <notes>
          <html xmlns="http://www.w3.org/1999/xhtml">
            <p>FORMULA: C2H7NO3S</p>
          </html>
        </notes>
      </species>
      <species id="M_S_cpd00213_c0" name="Lipoamide" compartment="c0" substanceUnits="substance" hasOnlySubstanceUnits="false" boundaryCondition="false" constant="false" fbc:chemicalFormula="C8H15NOS2">
        <notes>
          <html xmlns="http://www.w3.org/1999/xhtml">
            <p>FORMULA: C8H15NOS2</p>
          </html>
        </notes>
      </species>
      <species id="M_S_cpd00214_c0" name="Palmitate" compartment="c0" substanceUnits="substance" hasOnlySubstanceUnits="false" boundaryCondition="false" constant="false" fbc:chemicalFormula="C16H31O2">
        <notes>
          <html xmlns="http://www.w3.org/1999/xhtml">
            <p>FORMULA: C16H31O2</p>
          </html>
        </notes>
      </species>
      <species id="M_S_cpd00216_c0" name="Chorismate" compartment="c0" substanceUnits="substance" hasOnlySubstanceUnits="false" boundaryCondition="false" constant="false" fbc:chemicalFormula="C10H8O6">
        <notes>
          <html xmlns="http://www.w3.org/1999/xhtml">
            <p>FORMULA: C10H8O6</p>
          </html>
        </notes>
      </species>
      <species id="M_S_cpd00218_c0" name="Niacin" compartment="c0" substanceUnits="substance" hasOnlySubstanceUnits="false" boundaryCondition="false" constant="false" fbc:chemicalFormula="C6H4NO2">
        <notes>
          <html xmlns="http://www.w3.org/1999/xhtml">
            <p>FORMULA: C6H4NO2</p>
          </html>
        </notes>
      </species>
      <species id="M_S_cpd00219_c0" name="Prephenate" compartment="c0" substanceUnits="substance" hasOnlySubstanceUnits="false" boundaryCondition="false" constant="false" fbc:chemicalFormula="C10H8O6">
        <notes>
          <html xmlns="http://www.w3.org/1999/xhtml">
            <p>FORMULA: C10H8O6</p>
          </html>
        </notes>
      </species>
      <species id="M_S_cpd00220_c0" name="Riboflavin" compartment="c0" substanceUnits="substance" hasOnlySubstanceUnits="false" boundaryCondition="false" constant="false" fbc:chemicalFormula="C17H20N4O6">
        <notes>
          <html xmlns="http://www.w3.org/1999/xhtml">
            <p>FORMULA: C17H20N4O6</p>
          </html>
        </notes>
      </species>
      <species id="M_S_cpd00220_ext" name="Riboflavin" compartment="ext" substanceUnits="substance" hasOnlySubstanceUnits="false" boundaryCondition="false" constant="false" fbc:chemicalFormula="C17H20N4O6">
        <notes>
          <html xmlns="http://www.w3.org/1999/xhtml">
            <p>FORMULA: C17H20N4O6</p>
          </html>
        </notes>
      </species>
      <species id="M_S_cpd00221_c0" name="D-Lactate" compartment="c0" substanceUnits="substance" hasOnlySubstanceUnits="false" boundaryCondition="false" constant="false" fbc:chemicalFormula="C3H5O3">
        <notes>
          <html xmlns="http://www.w3.org/1999/xhtml">
            <p>FORMULA: C3H5O3</p>
          </html>
        </notes>
      </species>
      <species id="M_S_cpd00222_c0" name="GLCN" compartment="c0" substanceUnits="substance" hasOnlySubstanceUnits="false" boundaryCondition="false" constant="false" fbc:chemicalFormula="C6H11O7">
        <notes>
          <html xmlns="http://www.w3.org/1999/xhtml">
            <p>FORMULA: C6H11O7</p>
          </html>
        </notes>
      </species>
      <species id="M_S_cpd00222_ext" name="GLCN" compartment="ext" substanceUnits="substance" hasOnlySubstanceUnits="false" boundaryCondition="false" constant="false" fbc:chemicalFormula="C6H11O7">
        <notes>
          <html xmlns="http://www.w3.org/1999/xhtml">
            <p>FORMULA: C6H11O7</p>
          </html>
        </notes>
      </species>
      <species id="M_S_cpd00223_c0" name="Glycerate" compartment="c0" substanceUnits="substance" hasOnlySubstanceUnits="false" boundaryCondition="false" constant="false" fbc:chemicalFormula="C3H5O4">
        <notes>
          <html xmlns="http://www.w3.org/1999/xhtml">
            <p>FORMULA: C3H5O4</p>
          </html>
        </notes>
      </species>
      <species id="M_S_cpd00224_c0" name="L-Arabinose" compartment="c0" substanceUnits="substance" hasOnlySubstanceUnits="false" boundaryCondition="false" constant="false" fbc:chemicalFormula="C5H10O5">
        <notes>
          <html xmlns="http://www.w3.org/1999/xhtml">
            <p>FORMULA: C5H10O5</p>
          </html>
        </notes>
      </species>
      <species id="M_S_cpd00226_c0" name="HYXN" compartment="c0" substanceUnits="substance" hasOnlySubstanceUnits="false" boundaryCondition="false" constant="false" fbc:chemicalFormula="C5H4N4O">
        <notes>
          <html xmlns="http://www.w3.org/1999/xhtml">
            <p>FORMULA: C5H4N4O</p>
          </html>
        </notes>
      </species>
      <species id="M_S_cpd00226_ext" name="HYXN" compartment="ext" substanceUnits="substance" hasOnlySubstanceUnits="false" boundaryCondition="false" constant="false" fbc:chemicalFormula="C5H4N4O">
        <notes>
          <html xmlns="http://www.w3.org/1999/xhtml">
            <p>FORMULA: C5H4N4O</p>
          </html>
        </notes>
      </species>
      <species id="M_S_cpd00227_c0" name="L-Homoserine" compartment="c0" substanceUnits="substance" hasOnlySubstanceUnits="false" boundaryCondition="false" constant="false" fbc:chemicalFormula="C4H9NO3">
        <notes>
          <html xmlns="http://www.w3.org/1999/xhtml">
            <p>FORMULA: C4H9NO3</p>
          </html>
        </notes>
      </species>
      <species id="M_S_cpd00229_c0" name="Glycolaldehyde" compartment="c0" substanceUnits="substance" hasOnlySubstanceUnits="false" boundaryCondition="false" constant="false" fbc:chemicalFormula="C2H4O2">
        <notes>
          <html xmlns="http://www.w3.org/1999/xhtml">
            <p>FORMULA: C2H4O2</p>
          </html>
        </notes>
      </species>
      <species id="M_S_cpd00229_ext" name="Glycolaldehyde" compartment="ext" substanceUnits="substance" hasOnlySubstanceUnits="false" boundaryCondition="false" constant="false" fbc:chemicalFormula="C2H4O2">
        <notes>
          <html xmlns="http://www.w3.org/1999/xhtml">
            <p>FORMULA: C2H4O2</p>
          </html>
        </notes>
      </species>
      <species id="M_S_cpd00232_c0" name="Neu5Ac" compartment="c0" substanceUnits="substance" hasOnlySubstanceUnits="false" boundaryCondition="false" constant="false" fbc:chemicalFormula="C11H18NO9">
        <notes>
          <html xmlns="http://www.w3.org/1999/xhtml">
            <p>FORMULA: C11H18NO9</p>
          </html>
        </notes>
      </species>
      <species id="M_S_cpd00235_c0" name="D-mannose-6-phosphate" compartment="c0" substanceUnits="substance" hasOnlySubstanceUnits="false" boundaryCondition="false" constant="false" fbc:chemicalFormula="C6H12O9P">
        <notes>
          <html xmlns="http://www.w3.org/1999/xhtml">
            <p>FORMULA: C6H12O9P</p>
          </html>
        </notes>
      </species>
      <species id="M_S_cpd00236_c0" name="D-Erythrose4-phosphate" compartment="c0" substanceUnits="substance" hasOnlySubstanceUnits="false" boundaryCondition="false" constant="false" fbc:chemicalFormula="C4H8O7P">
        <notes>
          <html xmlns="http://www.w3.org/1999/xhtml">
            <p>FORMULA: C4H8O7P</p>
          </html>
        </notes>
      </species>
      <species id="M_S_cpd00238_c0" name="Sedoheptulose7-phosphate" compartment="c0" substanceUnits="substance" hasOnlySubstanceUnits="false" boundaryCondition="false" constant="false" fbc:chemicalFormula="C7H14O10P">
        <notes>
          <html xmlns="http://www.w3.org/1999/xhtml">
            <p>FORMULA: C7H14O10P</p>
          </html>
        </notes>
      </species>
      <species id="M_S_cpd00239_c0" name="H2S" compartment="c0" substanceUnits="substance" hasOnlySubstanceUnits="false" boundaryCondition="false" constant="false" fbc:chemicalFormula="H2S">
        <notes>
          <html xmlns="http://www.w3.org/1999/xhtml">
            <p>FORMULA: H2S</p>
          </html>
        </notes>
      </species>
      <species id="M_S_cpd00241_c0" name="dGTP" compartment="c0" substanceUnits="substance" hasOnlySubstanceUnits="false" boundaryCondition="false" constant="false" fbc:chemicalFormula="C10H13N5O13P3">
        <notes>
          <html xmlns="http://www.w3.org/1999/xhtml">
            <p>FORMULA: C10H13N5O13P3</p>
          </html>
        </notes>
      </species>
      <species id="M_S_cpd00242_c0" name="H2CO3" compartment="c0" substanceUnits="substance" hasOnlySubstanceUnits="false" boundaryCondition="false" constant="false" fbc:chemicalFormula="CHO3">
        <notes>
          <html xmlns="http://www.w3.org/1999/xhtml">
            <p>FORMULA: CHO3</p>
          </html>
        </notes>
      </species>
      <species id="M_S_cpd00246_c0" name="Inosine" compartment="c0" substanceUnits="substance" hasOnlySubstanceUnits="false" boundaryCondition="false" constant="false" fbc:chemicalFormula="C10H12N4O5">
        <notes>
          <html xmlns="http://www.w3.org/1999/xhtml">
            <p>FORMULA: C10H12N4O5</p>
          </html>
        </notes>
      </species>
      <species id="M_S_cpd00246_ext" name="Inosine" compartment="ext" substanceUnits="substance" hasOnlySubstanceUnits="false" boundaryCondition="false" constant="false" fbc:chemicalFormula="C10H12N4O5">
        <notes>
          <html xmlns="http://www.w3.org/1999/xhtml">
            <p>FORMULA: C10H12N4O5</p>
          </html>
        </notes>
      </species>
      <species id="M_S_cpd00247_c0" name="Orotate" compartment="c0" substanceUnits="substance" hasOnlySubstanceUnits="false" boundaryCondition="false" constant="false" fbc:chemicalFormula="C5H3N2O4">
        <notes>
          <html xmlns="http://www.w3.org/1999/xhtml">
            <p>FORMULA: C5H3N2O4</p>
          </html>
        </notes>
      </species>
      <species id="M_S_cpd00249_c0" name="Uridine" compartment="c0" substanceUnits="substance" hasOnlySubstanceUnits="false" boundaryCondition="false" constant="false" fbc:chemicalFormula="C9H12N2O6">
        <notes>
          <html xmlns="http://www.w3.org/1999/xhtml">
            <p>FORMULA: C9H12N2O6</p>
          </html>
        </notes>
      </species>
      <species id="M_S_cpd00249_ext" name="Uridine" compartment="ext" substanceUnits="substance" hasOnlySubstanceUnits="false" boundaryCondition="false" constant="false" fbc:chemicalFormula="C9H12N2O6">
        <notes>
          <html xmlns="http://www.w3.org/1999/xhtml">
            <p>FORMULA: C9H12N2O6</p>
          </html>
        </notes>
      </species>
      <species id="M_S_cpd00251_c0" name="ADPribose" compartment="c0" substanceUnits="substance" hasOnlySubstanceUnits="false" boundaryCondition="false" constant="false" fbc:chemicalFormula="C15H21N5O14P2">
        <notes>
          <html xmlns="http://www.w3.org/1999/xhtml">
            <p>FORMULA: C15H21N5O14P2</p>
          </html>
        </notes>
      </species>
      <species id="M_S_cpd00254_c0" name="Mg" compartment="c0" substanceUnits="substance" hasOnlySubstanceUnits="false" boundaryCondition="false" constant="false" fbc:chemicalFormula="Mg">
        <notes>
          <html xmlns="http://www.w3.org/1999/xhtml">
            <p>FORMULA: Mg</p>
          </html>
        </notes>
      </species>
      <species id="M_S_cpd00254_ext" name="Mg" compartment="ext" substanceUnits="substance" hasOnlySubstanceUnits="false" boundaryCondition="false" constant="false" fbc:chemicalFormula="Mg">
        <notes>
          <html xmlns="http://www.w3.org/1999/xhtml">
            <p>FORMULA: Mg</p>
          </html>
        </notes>
      </species>
      <species id="M_S_cpd00258_c0" name="D-Ribulose" compartment="c0" substanceUnits="substance" hasOnlySubstanceUnits="false" boundaryCondition="false" constant="false" fbc:chemicalFormula="C5H10O5">
        <notes>
          <html xmlns="http://www.w3.org/1999/xhtml">
            <p>FORMULA: C5H10O5</p>
          </html>
        </notes>
      </species>
      <species id="M_S_cpd00259_c0" name="D-Lyxulose" compartment="c0" substanceUnits="substance" hasOnlySubstanceUnits="false" boundaryCondition="false" constant="false" fbc:chemicalFormula="C5H10O5">
        <notes>
          <html xmlns="http://www.w3.org/1999/xhtml">
            <p>FORMULA: C5H10O5</p>
          </html>
        </notes>
      </species>
      <species id="M_S_cpd00260_c0" name="Isocitrate" compartment="c0" substanceUnits="substance" hasOnlySubstanceUnits="false" boundaryCondition="false" constant="false" fbc:chemicalFormula="C6H5O7">
        <notes>
          <html xmlns="http://www.w3.org/1999/xhtml">
            <p>FORMULA: C6H5O7</p>
          </html>
        </notes>
      </species>
      <species id="M_S_cpd00261_c0" name="L-Lyxulose" compartment="c0" substanceUnits="substance" hasOnlySubstanceUnits="false" boundaryCondition="false" constant="false" fbc:chemicalFormula="C5H10O5">
        <notes>
          <html xmlns="http://www.w3.org/1999/xhtml">
            <p>FORMULA: C5H10O5</p>
          </html>
        </notes>
      </species>
      <species id="M_S_cpd00264_c0" name="Spermidine" compartment="c0" substanceUnits="substance" hasOnlySubstanceUnits="false" boundaryCondition="false" constant="false" fbc:chemicalFormula="C7H22N3">
        <notes>
          <html xmlns="http://www.w3.org/1999/xhtml">
            <p>FORMULA: C7H22N3</p>
          </html>
        </notes>
      </species>
      <species id="M_S_cpd00264_ext" name="Spermidine" compartment="ext" substanceUnits="substance" hasOnlySubstanceUnits="false" boundaryCondition="false" constant="false" fbc:chemicalFormula="C7H22N3">
        <notes>
          <html xmlns="http://www.w3.org/1999/xhtml">
            <p>FORMULA: C7H22N3</p>
          </html>
        </notes>
      </species>
      <species id="M_S_cpd00268_c0" name="H2S2O3" compartment="c0" substanceUnits="substance" hasOnlySubstanceUnits="false" boundaryCondition="false" constant="false" fbc:chemicalFormula="O3S2">
        <notes>
          <html xmlns="http://www.w3.org/1999/xhtml">
            <p>FORMULA: O3S2</p>
          </html>
        </notes>
      </species>
      <species id="M_S_cpd00274_c0" name="Citrulline" compartment="c0" substanceUnits="substance" hasOnlySubstanceUnits="false" boundaryCondition="false" constant="false" fbc:chemicalFormula="C6H13N3O3">
        <notes>
          <html xmlns="http://www.w3.org/1999/xhtml">
            <p>FORMULA: C6H13N3O3</p>
          </html>
        </notes>
      </species>
      <species id="M_S_cpd00276_ext" name="GLUM" compartment="ext" substanceUnits="substance" hasOnlySubstanceUnits="false" boundaryCondition="false" constant="false" fbc:chemicalFormula="C6H14NO5">
        <notes>
          <html xmlns="http://www.w3.org/1999/xhtml">
            <p>FORMULA: C6H14NO5</p>
          </html>
        </notes>
      </species>
      <species id="M_S_cpd00277_c0" name="Deoxyguanosine" compartment="c0" substanceUnits="substance" hasOnlySubstanceUnits="false" boundaryCondition="false" constant="false" fbc:chemicalFormula="C10H13N5O4">
        <notes>
          <html xmlns="http://www.w3.org/1999/xhtml">
            <p>FORMULA: C10H13N5O4</p>
          </html>
        </notes>
      </species>
      <species id="M_S_cpd00277_ext" name="Deoxyguanosine" compartment="ext" substanceUnits="substance" hasOnlySubstanceUnits="false" boundaryCondition="false" constant="false" fbc:chemicalFormula="C10H13N5O4">
        <notes>
          <html xmlns="http://www.w3.org/1999/xhtml">
            <p>FORMULA: C10H13N5O4</p>
          </html>
        </notes>
      </species>
      <species id="M_S_cpd00279_c0" name="Acetoacetyl-CoA" compartment="c0" substanceUnits="substance" hasOnlySubstanceUnits="false" boundaryCondition="false" constant="false" fbc:chemicalFormula="C25H37N7O18P3S">
        <notes>
          <html xmlns="http://www.w3.org/1999/xhtml">
            <p>FORMULA: C25H37N7O18P3S</p>
          </html>
        </notes>
      </species>
      <species id="M_S_cpd00280_c0" name="D-Galacturonate" compartment="c0" substanceUnits="substance" hasOnlySubstanceUnits="false" boundaryCondition="false" constant="false" fbc:chemicalFormula="C6H9O7">
        <notes>
          <html xmlns="http://www.w3.org/1999/xhtml">
            <p>FORMULA: C6H9O7</p>
          </html>
        </notes>
      </species>
      <species id="M_S_cpd00280_ext" name="D-Galacturonate" compartment="ext" substanceUnits="substance" hasOnlySubstanceUnits="false" boundaryCondition="false" constant="false" fbc:chemicalFormula="C6H9O7">
        <notes>
          <html xmlns="http://www.w3.org/1999/xhtml">
            <p>FORMULA: C6H9O7</p>
          </html>
        </notes>
      </species>
      <species id="M_S_cpd00281_c0" name="GABA" compartment="c0" substanceUnits="substance" hasOnlySubstanceUnits="false" boundaryCondition="false" constant="false" fbc:chemicalFormula="C4H9NO2">
        <notes>
          <html xmlns="http://www.w3.org/1999/xhtml">
            <p>FORMULA: C4H9NO2</p>
          </html>
        </notes>
      </species>
      <species id="M_S_cpd00282_c0" name="S-Dihydroorotate" compartment="c0" substanceUnits="substance" hasOnlySubstanceUnits="false" boundaryCondition="false" constant="false" fbc:chemicalFormula="C5H5N2O4">
        <notes>
          <html xmlns="http://www.w3.org/1999/xhtml">
            <p>FORMULA: C5H5N2O4</p>
          </html>
        </notes>
      </species>
      <species id="M_S_cpd00283_c0" name="Geranyldiphosphate" compartment="c0" substanceUnits="substance" hasOnlySubstanceUnits="false" boundaryCondition="false" constant="false" fbc:chemicalFormula="C10H18O7P2">
        <notes>
          <html xmlns="http://www.w3.org/1999/xhtml">
            <p>FORMULA: C10H18O7P2</p>
          </html>
        </notes>
      </species>
      <species id="M_S_cpd00284_c0" name="6-Phospho-D-gluconate" compartment="c0" substanceUnits="substance" hasOnlySubstanceUnits="false" boundaryCondition="false" constant="false" fbc:chemicalFormula="C6H11O10P">
        <notes>
          <html xmlns="http://www.w3.org/1999/xhtml">
            <p>FORMULA: C6H11O10P</p>
          </html>
        </notes>
      </species>
      <species id="M_S_cpd00286_c0" name="Undecaprenylphosphate" compartment="c0" substanceUnits="substance" hasOnlySubstanceUnits="false" boundaryCondition="false" constant="false" fbc:chemicalFormula="C55H90O4P">
        <notes>
          <html xmlns="http://www.w3.org/1999/xhtml">
            <p>FORMULA: C55H90O4P</p>
          </html>
        </notes>
      </species>
      <species id="M_S_cpd00288_c0" name="D-Glucosamine phosphate" compartment="c0" substanceUnits="substance" hasOnlySubstanceUnits="false" boundaryCondition="false" constant="false" fbc:chemicalFormula="C6H14NO8P">
        <notes>
          <html xmlns="http://www.w3.org/1999/xhtml">
            <p>FORMULA: C6H14NO8P</p>
          </html>
        </notes>
      </species>
      <species id="M_S_cpd00289_c0" name="Geranylgeranyl diphosphate" compartment="c0" substanceUnits="substance" hasOnlySubstanceUnits="false" boundaryCondition="false" constant="false" fbc:chemicalFormula="C20H34O7P2">
        <notes>
          <html xmlns="http://www.w3.org/1999/xhtml">
            <p>FORMULA: C20H34O7P2</p>
          </html>
        </notes>
      </species>
      <species id="M_S_cpd00290_c0" name="D-fructose-1,6-bisphosphate" compartment="c0" substanceUnits="substance" hasOnlySubstanceUnits="false" boundaryCondition="false" constant="false" fbc:chemicalFormula="C6H12O12P2">
        <notes>
          <html xmlns="http://www.w3.org/1999/xhtml">
            <p>FORMULA: C6H12O12P2</p>
          </html>
        </notes>
      </species>
      <species id="M_S_cpd00292_c0" name="HMG-CoA" compartment="c0" substanceUnits="substance" hasOnlySubstanceUnits="false" boundaryCondition="false" constant="false" fbc:chemicalFormula="C27H40N7O20P3S">
        <notes>
          <html xmlns="http://www.w3.org/1999/xhtml">
            <p>FORMULA: C27H40N7O20P3S</p>
          </html>
        </notes>
      </species>
      <species id="M_S_cpd00293_c0" name="N-Acetyl-D-glucosamine 6-phosphate" compartment="c0" substanceUnits="substance" hasOnlySubstanceUnits="false" boundaryCondition="false" constant="false" fbc:chemicalFormula="C8H15NO9P">
        <notes>
          <html xmlns="http://www.w3.org/1999/xhtml">
            <p>FORMULA: C8H15NO9P</p>
          </html>
        </notes>
      </species>
      <species id="M_S_cpd00294_c0" name="dAMP" compartment="c0" substanceUnits="substance" hasOnlySubstanceUnits="false" boundaryCondition="false" constant="false" fbc:chemicalFormula="C10H13N5O6P">
        <notes>
          <html xmlns="http://www.w3.org/1999/xhtml">
            <p>FORMULA: C10H13N5O6P</p>
          </html>
        </notes>
      </species>
      <species id="M_S_cpd00295_c0" name="dGDP" compartment="c0" substanceUnits="substance" hasOnlySubstanceUnits="false" boundaryCondition="false" constant="false" fbc:chemicalFormula="C10H13N5O10P2">
        <notes>
          <html xmlns="http://www.w3.org/1999/xhtml">
            <p>FORMULA: C10H13N5O10P2</p>
          </html>
        </notes>
      </species>
      <species id="M_S_cpd00296_c0" name="dGMP" compartment="c0" substanceUnits="substance" hasOnlySubstanceUnits="false" boundaryCondition="false" constant="false" fbc:chemicalFormula="C10H13N5O7P">
        <notes>
          <html xmlns="http://www.w3.org/1999/xhtml">
            <p>FORMULA: C10H13N5O7P</p>
          </html>
        </notes>
      </species>
      <species id="M_S_cpd00297_c0" name="dTDP" compartment="c0" substanceUnits="substance" hasOnlySubstanceUnits="false" boundaryCondition="false" constant="false" fbc:chemicalFormula="C10H14N2O11P2">
        <notes>
          <html xmlns="http://www.w3.org/1999/xhtml">
            <p>FORMULA: C10H14N2O11P2</p>
          </html>
        </notes>
      </species>
      <species id="M_S_cpd00298_c0" name="dTMP" compartment="c0" substanceUnits="substance" hasOnlySubstanceUnits="false" boundaryCondition="false" constant="false" fbc:chemicalFormula="C10H14N2O8P">
        <notes>
          <html xmlns="http://www.w3.org/1999/xhtml">
            <p>FORMULA: C10H14N2O8P</p>
          </html>
        </notes>
      </species>
      <species id="M_S_cpd00299_c0" name="dUMP" compartment="c0" substanceUnits="substance" hasOnlySubstanceUnits="false" boundaryCondition="false" constant="false" fbc:chemicalFormula="C9H12N2O8P">
        <notes>
          <html xmlns="http://www.w3.org/1999/xhtml">
            <p>FORMULA: C9H12N2O8P</p>
          </html>
        </notes>
      </species>
      <species id="M_S_cpd00300_c0" name="Urate" compartment="c0" substanceUnits="substance" hasOnlySubstanceUnits="false" boundaryCondition="false" constant="false" fbc:chemicalFormula="C5H4N4O3">
        <notes>
          <html xmlns="http://www.w3.org/1999/xhtml">
            <p>FORMULA: C5H4N4O3</p>
          </html>
        </notes>
      </species>
      <species id="M_S_cpd00305_c0" name="Thiamin" compartment="c0" substanceUnits="substance" hasOnlySubstanceUnits="false" boundaryCondition="false" constant="false" fbc:chemicalFormula="C12H17N4OS">
        <notes>
          <html xmlns="http://www.w3.org/1999/xhtml">
            <p>FORMULA: C12H17N4OS</p>
          </html>
        </notes>
      </species>
      <species id="M_S_cpd00305_ext" name="Thiamin" compartment="ext" substanceUnits="substance" hasOnlySubstanceUnits="false" boundaryCondition="false" constant="false" fbc:chemicalFormula="C12H17N4OS">
        <notes>
          <html xmlns="http://www.w3.org/1999/xhtml">
            <p>FORMULA: C12H17N4OS</p>
          </html>
        </notes>
      </species>
      <species id="M_S_cpd00307_c0" name="Cytosine" compartment="c0" substanceUnits="substance" hasOnlySubstanceUnits="false" boundaryCondition="false" constant="false" fbc:chemicalFormula="C4H5N3O">
        <notes>
          <html xmlns="http://www.w3.org/1999/xhtml">
            <p>FORMULA: C4H5N3O</p>
          </html>
        </notes>
      </species>
      <species id="M_S_cpd00307_ext" name="Cytosine" compartment="ext" substanceUnits="substance" hasOnlySubstanceUnits="false" boundaryCondition="false" constant="false" fbc:chemicalFormula="C4H5N3O">
        <notes>
          <html xmlns="http://www.w3.org/1999/xhtml">
            <p>FORMULA: C4H5N3O</p>
          </html>
        </notes>
      </species>
      <species id="M_S_cpd00309_c0" name="XAN" compartment="c0" substanceUnits="substance" hasOnlySubstanceUnits="false" boundaryCondition="false" constant="false" fbc:chemicalFormula="C5H4N4O2">
        <notes>
          <html xmlns="http://www.w3.org/1999/xhtml">
            <p>FORMULA: C5H4N4O2</p>
          </html>
        </notes>
      </species>
      <species id="M_S_cpd00309_ext" name="XAN" compartment="ext" substanceUnits="substance" hasOnlySubstanceUnits="false" boundaryCondition="false" constant="false" fbc:chemicalFormula="C5H4N4O2">
        <notes>
          <html xmlns="http://www.w3.org/1999/xhtml">
            <p>FORMULA: C5H4N4O2</p>
          </html>
        </notes>
      </species>
      <species id="M_S_cpd00311_c0" name="Guanosine" compartment="c0" substanceUnits="substance" hasOnlySubstanceUnits="false" boundaryCondition="false" constant="false" fbc:chemicalFormula="C10H13N5O5">
        <notes>
          <html xmlns="http://www.w3.org/1999/xhtml">
            <p>FORMULA: C10H13N5O5</p>
          </html>
        </notes>
      </species>
      <species id="M_S_cpd00314_ext" name="D-Mannitol" compartment="ext" substanceUnits="substance" hasOnlySubstanceUnits="false" boundaryCondition="false" constant="false" fbc:chemicalFormula="C6H14O6">
        <notes>
          <html xmlns="http://www.w3.org/1999/xhtml">
            <p>FORMULA: C6H14O6</p>
          </html>
        </notes>
      </species>
      <species id="M_S_cpd00322_c0" name="L-Isoleucine" compartment="c0" substanceUnits="substance" hasOnlySubstanceUnits="false" boundaryCondition="false" constant="false" fbc:chemicalFormula="C6H13NO2">
        <notes>
          <html xmlns="http://www.w3.org/1999/xhtml">
            <p>FORMULA: C6H13NO2</p>
          </html>
        </notes>
      </species>
      <species id="M_S_cpd00322_ext" name="L-Isoleucine" compartment="ext" substanceUnits="substance" hasOnlySubstanceUnits="false" boundaryCondition="false" constant="false" fbc:chemicalFormula="C6H13NO2">
        <notes>
          <html xmlns="http://www.w3.org/1999/xhtml">
            <p>FORMULA: C6H13NO2</p>
          </html>
        </notes>
      </species>
      <species id="M_S_cpd00327_c0" name="strcoa" compartment="c0" substanceUnits="substance" hasOnlySubstanceUnits="false" boundaryCondition="false" constant="false" fbc:chemicalFormula="C39H67N7O17P3S">
        <notes>
          <html xmlns="http://www.w3.org/1999/xhtml">
            <p>FORMULA: C39H67N7O17P3S</p>
          </html>
        </notes>
      </species>
      <species id="M_S_cpd00330_c0" name="Dihydrofolate" compartment="c0" substanceUnits="substance" hasOnlySubstanceUnits="false" boundaryCondition="false" constant="false" fbc:chemicalFormula="C19H19N7O6">
        <notes>
          <html xmlns="http://www.w3.org/1999/xhtml">
            <p>FORMULA: C19H19N7O6</p>
          </html>
        </notes>
      </species>
      <species id="M_S_cpd00331_c0" name="cis-Aconitate" compartment="c0" substanceUnits="substance" hasOnlySubstanceUnits="false" boundaryCondition="false" constant="false" fbc:chemicalFormula="C6H3O6">
        <notes>
          <html xmlns="http://www.w3.org/1999/xhtml">
            <p>FORMULA: C6H3O6</p>
          </html>
        </notes>
      </species>
      <species id="M_S_cpd00334_c0" name="L-Lactaldehyde" compartment="c0" substanceUnits="substance" hasOnlySubstanceUnits="false" boundaryCondition="false" constant="false" fbc:chemicalFormula="C3H6O2">
        <notes>
          <html xmlns="http://www.w3.org/1999/xhtml">
            <p>FORMULA: C3H6O2</p>
          </html>
        </notes>
      </species>
      <species id="M_S_cpd00337_c0" name="Hydrouracil" compartment="c0" substanceUnits="substance" hasOnlySubstanceUnits="false" boundaryCondition="false" constant="false" fbc:chemicalFormula="C4H6N2O2">
        <notes>
          <html xmlns="http://www.w3.org/1999/xhtml">
            <p>FORMULA: C4H6N2O2</p>
          </html>
        </notes>
      </species>
      <species id="M_S_cpd00338_c0" name="5-Aminolevulinate" compartment="c0" substanceUnits="substance" hasOnlySubstanceUnits="false" boundaryCondition="false" constant="false" fbc:chemicalFormula="C5H9NO3">
        <notes>
          <html xmlns="http://www.w3.org/1999/xhtml">
            <p>FORMULA: C5H9NO3</p>
          </html>
        </notes>
      </species>
      <species id="M_S_cpd00341_c0" name="N-Carbamoylputrescine" compartment="c0" substanceUnits="substance" hasOnlySubstanceUnits="false" boundaryCondition="false" constant="false" fbc:chemicalFormula="C5H14N3O">
        <notes>
          <html xmlns="http://www.w3.org/1999/xhtml">
            <p>FORMULA: C5H14N3O</p>
          </html>
        </notes>
      </species>
      <species id="M_S_cpd00342_c0" name="N-Acetylornithine" compartment="c0" substanceUnits="substance" hasOnlySubstanceUnits="false" boundaryCondition="false" constant="false" fbc:chemicalFormula="C7H14N2O3">
        <notes>
          <html xmlns="http://www.w3.org/1999/xhtml">
            <p>FORMULA: C7H14N2O3</p>
          </html>
        </notes>
      </species>
      <species id="M_S_cpd00343_c0" name="N-Carbamoyl-L-aspartate" compartment="c0" substanceUnits="substance" hasOnlySubstanceUnits="false" boundaryCondition="false" constant="false" fbc:chemicalFormula="C5H6N2O5">
        <notes>
          <html xmlns="http://www.w3.org/1999/xhtml">
            <p>FORMULA: C5H6N2O5</p>
          </html>
        </notes>
      </species>
      <species id="M_S_cpd00344_c0" name="N-Formimino-L-glutamate" compartment="c0" substanceUnits="substance" hasOnlySubstanceUnits="false" boundaryCondition="false" constant="false" fbc:chemicalFormula="C6H9N2O4">
        <notes>
          <html xmlns="http://www.w3.org/1999/xhtml">
            <p>FORMULA: C6H9N2O4</p>
          </html>
        </notes>
      </species>
      <species id="M_S_cpd00345_c0" name="5-Methyltetrahydrofolate" compartment="c0" substanceUnits="substance" hasOnlySubstanceUnits="false" boundaryCondition="false" constant="false" fbc:chemicalFormula="C20H23N7O6">
        <notes>
          <html xmlns="http://www.w3.org/1999/xhtml">
            <p>FORMULA: C20H23N7O6</p>
          </html>
        </notes>
      </species>
      <species id="M_S_cpd00346_c0" name="L-Aspartate4-semialdehyde" compartment="c0" substanceUnits="substance" hasOnlySubstanceUnits="false" boundaryCondition="false" constant="false" fbc:chemicalFormula="C4H7NO3">
        <notes>
          <html xmlns="http://www.w3.org/1999/xhtml">
            <p>FORMULA: C4H7NO3</p>
          </html>
        </notes>
      </species>
      <species id="M_S_cpd00347_c0" name="5-10-Methenyltetrahydrofolate" compartment="c0" substanceUnits="substance" hasOnlySubstanceUnits="false" boundaryCondition="false" constant="false" fbc:chemicalFormula="C20H20N7O6">
        <notes>
          <html xmlns="http://www.w3.org/1999/xhtml">
            <p>FORMULA: C20H20N7O6</p>
          </html>
        </notes>
      </species>
      <species id="M_S_cpd00349_c0" name="Sedoheptulose 1,7-bisphosphate" compartment="c0" substanceUnits="substance" hasOnlySubstanceUnits="false" boundaryCondition="false" constant="false" fbc:chemicalFormula="C7H14O13P2">
        <notes>
          <html xmlns="http://www.w3.org/1999/xhtml">
            <p>FORMULA: C7H14O13P2</p>
          </html>
        </notes>
      </species>
      <species id="M_S_cpd00350_c0" name="Farnesyldiphosphate" compartment="c0" substanceUnits="substance" hasOnlySubstanceUnits="false" boundaryCondition="false" constant="false" fbc:chemicalFormula="C15H26O7P2">
        <notes>
          <html xmlns="http://www.w3.org/1999/xhtml">
            <p>FORMULA: C15H26O7P2</p>
          </html>
        </notes>
      </species>
      <species id="M_S_cpd00352_c0" name="delta1-Piperideine-6-L-carboxylate" compartment="c0" substanceUnits="substance" hasOnlySubstanceUnits="false" boundaryCondition="false" constant="false" fbc:chemicalFormula="C6H8NO2">
        <notes>
          <html xmlns="http://www.w3.org/1999/xhtml">
            <p>FORMULA: C6H8NO2</p>
          </html>
        </notes>
      </species>
      <species id="M_S_cpd00356_c0" name="dCTP" compartment="c0" substanceUnits="substance" hasOnlySubstanceUnits="false" boundaryCondition="false" constant="false" fbc:chemicalFormula="C9H13N3O13P3">
        <notes>
          <html xmlns="http://www.w3.org/1999/xhtml">
            <p>FORMULA: C9H13N3O13P3</p>
          </html>
        </notes>
      </species>
      <species id="M_S_cpd00357_c0" name="TTP" compartment="c0" substanceUnits="substance" hasOnlySubstanceUnits="false" boundaryCondition="false" constant="false" fbc:chemicalFormula="C10H14N2O14P3">
        <notes>
          <html xmlns="http://www.w3.org/1999/xhtml">
            <p>FORMULA: C10H14N2O14P3</p>
          </html>
        </notes>
      </species>
      <species id="M_S_cpd00358_c0" name="dUTP" compartment="c0" substanceUnits="substance" hasOnlySubstanceUnits="false" boundaryCondition="false" constant="false" fbc:chemicalFormula="C9H12N2O14P3">
        <notes>
          <html xmlns="http://www.w3.org/1999/xhtml">
            <p>FORMULA: C9H12N2O14P3</p>
          </html>
        </notes>
      </species>
      <species id="M_S_cpd00359_c0" name="indol" compartment="c0" substanceUnits="substance" hasOnlySubstanceUnits="false" boundaryCondition="false" constant="false" fbc:chemicalFormula="C8H7N">
        <notes>
          <html xmlns="http://www.w3.org/1999/xhtml">
            <p>FORMULA: C8H7N</p>
          </html>
        </notes>
      </species>
      <species id="M_S_cpd00361_c0" name="ACTN" compartment="c0" substanceUnits="substance" hasOnlySubstanceUnits="false" boundaryCondition="false" constant="false" fbc:chemicalFormula="C4H8O2">
        <notes>
          <html xmlns="http://www.w3.org/1999/xhtml">
            <p>FORMULA: C4H8O2</p>
          </html>
        </notes>
      </species>
      <species id="M_S_cpd00363_c0" name="Ethanol" compartment="c0" substanceUnits="substance" hasOnlySubstanceUnits="false" boundaryCondition="false" constant="false" fbc:chemicalFormula="C2H6O">
        <notes>
          <html xmlns="http://www.w3.org/1999/xhtml">
            <p>FORMULA: C2H6O</p>
          </html>
        </notes>
      </species>
      <species id="M_S_cpd00363_ext" name="Ethanol" compartment="ext" substanceUnits="substance" hasOnlySubstanceUnits="false" boundaryCondition="false" constant="false" fbc:chemicalFormula="C2H6O">
        <notes>
          <html xmlns="http://www.w3.org/1999/xhtml">
            <p>FORMULA: C2H6O</p>
          </html>
        </notes>
      </species>
      <species id="M_S_cpd00367_c0" name="Cytidine" compartment="c0" substanceUnits="substance" hasOnlySubstanceUnits="false" boundaryCondition="false" constant="false" fbc:chemicalFormula="C9H13N3O5">
        <notes>
          <html xmlns="http://www.w3.org/1999/xhtml">
            <p>FORMULA: C9H13N3O5</p>
          </html>
        </notes>
      </species>
      <species id="M_S_cpd00367_ext" name="Cytidine" compartment="ext" substanceUnits="substance" hasOnlySubstanceUnits="false" boundaryCondition="false" constant="false" fbc:chemicalFormula="C9H13N3O5">
        <notes>
          <html xmlns="http://www.w3.org/1999/xhtml">
            <p>FORMULA: C9H13N3O5</p>
          </html>
        </notes>
      </species>
      <species id="M_S_cpd00378_c0" name="Formamide" compartment="c0" substanceUnits="substance" hasOnlySubstanceUnits="false" boundaryCondition="false" constant="false" fbc:chemicalFormula="CH3NO">
        <notes>
          <html xmlns="http://www.w3.org/1999/xhtml">
            <p>FORMULA: CH3NO</p>
          </html>
        </notes>
      </species>
      <species id="M_S_cpd00383_c0" name="Shikimate" compartment="c0" substanceUnits="substance" hasOnlySubstanceUnits="false" boundaryCondition="false" constant="false" fbc:chemicalFormula="C7H9O5">
        <notes>
          <html xmlns="http://www.w3.org/1999/xhtml">
            <p>FORMULA: C7H9O5</p>
          </html>
        </notes>
      </species>
      <species id="M_S_cpd00388_c0" name="Allantoate" compartment="c0" substanceUnits="substance" hasOnlySubstanceUnits="false" boundaryCondition="false" constant="false" fbc:chemicalFormula="C4H7N4O4">
        <notes>
          <html xmlns="http://www.w3.org/1999/xhtml">
            <p>FORMULA: C4H7N4O4</p>
          </html>
        </notes>
      </species>
      <species id="M_S_cpd00393_c0" name="Folate" compartment="c0" substanceUnits="substance" hasOnlySubstanceUnits="false" boundaryCondition="false" constant="false" fbc:chemicalFormula="C19H17N7O6">
        <notes>
          <html xmlns="http://www.w3.org/1999/xhtml">
            <p>FORMULA: C19H17N7O6</p>
          </html>
        </notes>
      </species>
      <species id="M_S_cpd00395_c0" name="L-Cysteate" compartment="c0" substanceUnits="substance" hasOnlySubstanceUnits="false" boundaryCondition="false" constant="false" fbc:chemicalFormula="C3H6NO5S">
        <notes>
          <html xmlns="http://www.w3.org/1999/xhtml">
            <p>FORMULA: C3H6NO5S</p>
          </html>
        </notes>
      </species>
      <species id="M_S_cpd00395_ext" name="L-Cysteate" compartment="ext" substanceUnits="substance" hasOnlySubstanceUnits="false" boundaryCondition="false" constant="false" fbc:chemicalFormula="C3H6NO5S">
        <notes>
          <html xmlns="http://www.w3.org/1999/xhtml">
            <p>FORMULA: C3H6NO5S</p>
          </html>
        </notes>
      </species>
      <species id="M_S_cpd00396_c0" name="L-Rhamnose" compartment="c0" substanceUnits="substance" hasOnlySubstanceUnits="false" boundaryCondition="false" constant="false" fbc:chemicalFormula="C6H12O5">
        <notes>
          <html xmlns="http://www.w3.org/1999/xhtml">
            <p>FORMULA: C6H12O5</p>
          </html>
        </notes>
      </species>
      <species id="M_S_cpd00397_c0" name="L-Ribulose" compartment="c0" substanceUnits="substance" hasOnlySubstanceUnits="false" boundaryCondition="false" constant="false" fbc:chemicalFormula="C5H10O5">
        <notes>
          <html xmlns="http://www.w3.org/1999/xhtml">
            <p>FORMULA: C5H10O5</p>
          </html>
        </notes>
      </species>
      <species id="M_S_cpd00402_c0" name="CDPglycerol" compartment="c0" substanceUnits="substance" hasOnlySubstanceUnits="false" boundaryCondition="false" constant="false" fbc:chemicalFormula="C12H19N3O13P2">
        <notes>
          <html xmlns="http://www.w3.org/1999/xhtml">
            <p>FORMULA: C12H19N3O13P2</p>
          </html>
        </notes>
      </species>
      <species id="M_S_cpd00408_c0" name="Pantoate" compartment="c0" substanceUnits="substance" hasOnlySubstanceUnits="false" boundaryCondition="false" constant="false" fbc:chemicalFormula="C6H11O4">
        <notes>
          <html xmlns="http://www.w3.org/1999/xhtml">
            <p>FORMULA: C6H11O4</p>
          </html>
        </notes>
      </species>
      <species id="M_S_cpd00412_c0" name="Deoxyuridine" compartment="c0" substanceUnits="substance" hasOnlySubstanceUnits="false" boundaryCondition="false" constant="false" fbc:chemicalFormula="C9H12N2O5">
        <notes>
          <html xmlns="http://www.w3.org/1999/xhtml">
            <p>FORMULA: C9H12N2O5</p>
          </html>
        </notes>
      </species>
      <species id="M_S_cpd00412_ext" name="Deoxyuridine" compartment="ext" substanceUnits="substance" hasOnlySubstanceUnits="false" boundaryCondition="false" constant="false" fbc:chemicalFormula="C9H12N2O5">
        <notes>
          <html xmlns="http://www.w3.org/1999/xhtml">
            <p>FORMULA: C9H12N2O5</p>
          </html>
        </notes>
      </species>
      <species id="M_S_cpd00417_c0" name="L-Lyxitol" compartment="c0" substanceUnits="substance" hasOnlySubstanceUnits="false" boundaryCondition="false" constant="false" fbc:chemicalFormula="C5H12O5">
        <notes>
          <html xmlns="http://www.w3.org/1999/xhtml">
            <p>FORMULA: C5H12O5</p>
          </html>
        </notes>
      </species>
      <species id="M_S_cpd00421_c0" name="Triphosphate" compartment="c0" substanceUnits="substance" hasOnlySubstanceUnits="false" boundaryCondition="false" constant="false" fbc:chemicalFormula="HO10P3">
        <notes>
          <html xmlns="http://www.w3.org/1999/xhtml">
            <p>FORMULA: HO10P3</p>
          </html>
        </notes>
      </species>
      <species id="M_S_cpd00423_c0" name="Vitamin B12r" compartment="c0" substanceUnits="substance" hasOnlySubstanceUnits="false" boundaryCondition="false" constant="false" fbc:chemicalFormula="C62H89CoN13O14P">
        <notes>
          <html xmlns="http://www.w3.org/1999/xhtml">
            <p>FORMULA: C62H89CoN13O14P</p>
          </html>
        </notes>
      </species>
      <species id="M_S_cpd00423_ext" name="Vitamin B12r" compartment="ext" substanceUnits="substance" hasOnlySubstanceUnits="false" boundaryCondition="false" constant="false" fbc:chemicalFormula="C62H89CoN13O14P">
        <notes>
          <html xmlns="http://www.w3.org/1999/xhtml">
            <p>FORMULA: C62H89CoN13O14P</p>
          </html>
        </notes>
      </species>
      <species id="M_S_cpd00424_c0" name="Cystathionine" compartment="c0" substanceUnits="substance" hasOnlySubstanceUnits="false" boundaryCondition="false" constant="false" fbc:chemicalFormula="C7H14N2O4S">
        <notes>
          <html xmlns="http://www.w3.org/1999/xhtml">
            <p>FORMULA: C7H14N2O4S</p>
          </html>
        </notes>
      </species>
      <species id="M_S_cpd00428_c0" name="2-Oxopropanal" compartment="c0" substanceUnits="substance" hasOnlySubstanceUnits="false" boundaryCondition="false" constant="false" fbc:chemicalFormula="C3H4O2">
        <notes>
          <html xmlns="http://www.w3.org/1999/xhtml">
            <p>FORMULA: C3H4O2</p>
          </html>
        </notes>
      </species>
      <species id="M_S_cpd00438_c0" name="Deoxyadenosine" compartment="c0" substanceUnits="substance" hasOnlySubstanceUnits="false" boundaryCondition="false" constant="false" fbc:chemicalFormula="C10H13N5O3">
        <notes>
          <html xmlns="http://www.w3.org/1999/xhtml">
            <p>FORMULA: C10H13N5O3</p>
          </html>
        </notes>
      </species>
      <species id="M_S_cpd00438_ext" name="Deoxyadenosine" compartment="ext" substanceUnits="substance" hasOnlySubstanceUnits="false" boundaryCondition="false" constant="false" fbc:chemicalFormula="C10H13N5O3">
        <notes>
          <html xmlns="http://www.w3.org/1999/xhtml">
            <p>FORMULA: C10H13N5O3</p>
          </html>
        </notes>
      </species>
      <species id="M_S_cpd00443_c0" name="ABEE" compartment="c0" substanceUnits="substance" hasOnlySubstanceUnits="false" boundaryCondition="false" constant="false" fbc:chemicalFormula="C7H6NO2">
        <notes>
          <html xmlns="http://www.w3.org/1999/xhtml">
            <p>FORMULA: C7H6NO2</p>
          </html>
        </notes>
      </species>
      <species id="M_S_cpd00446_c0" name="cAMP" compartment="c0" substanceUnits="substance" hasOnlySubstanceUnits="false" boundaryCondition="false" constant="false" fbc:chemicalFormula="C10H11N5O6P">
        <notes>
          <html xmlns="http://www.w3.org/1999/xhtml">
            <p>FORMULA: C10H11N5O6P</p>
          </html>
        </notes>
      </species>
      <species id="M_S_cpd00448_c0" name="D-Glyceraldehyde" compartment="c0" substanceUnits="substance" hasOnlySubstanceUnits="false" boundaryCondition="false" constant="false" fbc:chemicalFormula="C3H6O3">
        <notes>
          <html xmlns="http://www.w3.org/1999/xhtml">
            <p>FORMULA: C3H6O3</p>
          </html>
        </notes>
      </species>
      <species id="M_S_cpd00449_c0" name="Dihydrolipoamide" compartment="c0" substanceUnits="substance" hasOnlySubstanceUnits="false" boundaryCondition="false" constant="false" fbc:chemicalFormula="C8H17NOS2">
        <notes>
          <html xmlns="http://www.w3.org/1999/xhtml">
            <p>FORMULA: C8H17NOS2</p>
          </html>
        </notes>
      </species>
      <species id="M_S_cpd00475_c0" name="Ribose 1-phosphate" compartment="c0" substanceUnits="substance" hasOnlySubstanceUnits="false" boundaryCondition="false" constant="false" fbc:chemicalFormula="C5H10O8P">
        <notes>
          <html xmlns="http://www.w3.org/1999/xhtml">
            <p>FORMULA: C5H10O8P</p>
          </html>
        </notes>
      </species>
      <species id="M_S_cpd00477_c0" name="N-Acetyl-L-glutamate" compartment="c0" substanceUnits="substance" hasOnlySubstanceUnits="false" boundaryCondition="false" constant="false" fbc:chemicalFormula="C7H9NO5">
        <notes>
          <html xmlns="http://www.w3.org/1999/xhtml">
            <p>FORMULA: C7H9NO5</p>
          </html>
        </notes>
      </species>
      <species id="M_S_cpd00482_c0" name="2-Phospho-D-glycerate" compartment="c0" substanceUnits="substance" hasOnlySubstanceUnits="false" boundaryCondition="false" constant="false" fbc:chemicalFormula="C3H5O7P">
        <notes>
          <html xmlns="http://www.w3.org/1999/xhtml">
            <p>FORMULA: C3H5O7P</p>
          </html>
        </notes>
      </species>
      <species id="M_S_cpd00485_c0" name="D-Mannose1-phosphate" compartment="c0" substanceUnits="substance" hasOnlySubstanceUnits="false" boundaryCondition="false" constant="false" fbc:chemicalFormula="C6H12O9P">
        <notes>
          <html xmlns="http://www.w3.org/1999/xhtml">
            <p>FORMULA: C6H12O9P</p>
          </html>
        </notes>
      </species>
      <species id="M_S_cpd00491_c0" name="D-mannitol-1-phosphate" compartment="c0" substanceUnits="substance" hasOnlySubstanceUnits="false" boundaryCondition="false" constant="false" fbc:chemicalFormula="C6H14O9P">
        <notes>
          <html xmlns="http://www.w3.org/1999/xhtml">
            <p>FORMULA: C6H14O9P</p>
          </html>
        </notes>
      </species>
      <species id="M_S_cpd00492_c0" name="N-Acetyl-D-mannosamine" compartment="c0" substanceUnits="substance" hasOnlySubstanceUnits="false" boundaryCondition="false" constant="false" fbc:chemicalFormula="C8H15NO6">
        <notes>
          <html xmlns="http://www.w3.org/1999/xhtml">
            <p>FORMULA: C8H15NO6</p>
          </html>
        </notes>
      </species>
      <species id="M_S_cpd00497_c0" name="XMP" compartment="c0" substanceUnits="substance" hasOnlySubstanceUnits="false" boundaryCondition="false" constant="false" fbc:chemicalFormula="C10H12N4O9P">
        <notes>
          <html xmlns="http://www.w3.org/1999/xhtml">
            <p>FORMULA: C10H12N4O9P</p>
          </html>
        </notes>
      </species>
      <species id="M_S_cpd00498_c0" name="2-Aceto-2-hydroxybutanoate" compartment="c0" substanceUnits="substance" hasOnlySubstanceUnits="false" boundaryCondition="false" constant="false" fbc:chemicalFormula="C6H9O4">
        <notes>
          <html xmlns="http://www.w3.org/1999/xhtml">
            <p>FORMULA: C6H9O4</p>
          </html>
        </notes>
      </species>
      <species id="M_S_cpd00502_c0" name="5-Formiminotetrahydrofolate" compartment="c0" substanceUnits="substance" hasOnlySubstanceUnits="false" boundaryCondition="false" constant="false" fbc:chemicalFormula="C20H22N8O6">
        <notes>
          <html xmlns="http://www.w3.org/1999/xhtml">
            <p>FORMULA: C20H22N8O6</p>
          </html>
        </notes>
      </species>
      <species id="M_S_cpd00504_c0" name="LL-2,6-Diaminopimelate" compartment="c0" substanceUnits="substance" hasOnlySubstanceUnits="false" boundaryCondition="false" constant="false" fbc:chemicalFormula="C7H14N2O4">
        <notes>
          <html xmlns="http://www.w3.org/1999/xhtml">
            <p>FORMULA: C7H14N2O4</p>
          </html>
        </notes>
      </species>
      <species id="M_S_cpd00508_c0" name="3MOP" compartment="c0" substanceUnits="substance" hasOnlySubstanceUnits="false" boundaryCondition="false" constant="false" fbc:chemicalFormula="C6H9O3">
        <notes>
          <html xmlns="http://www.w3.org/1999/xhtml">
            <p>FORMULA: C6H9O3</p>
          </html>
        </notes>
      </species>
      <species id="M_S_cpd00509_c0" name="deoxyribose-1-phosphate" compartment="c0" substanceUnits="substance" hasOnlySubstanceUnits="false" boundaryCondition="false" constant="false" fbc:chemicalFormula="C5H10O7P">
        <notes>
          <html xmlns="http://www.w3.org/1999/xhtml">
            <p>FORMULA: C5H10O7P</p>
          </html>
        </notes>
      </species>
      <species id="M_S_cpd00510_c0" name="deoxyribose-5-phosphate" compartment="c0" substanceUnits="substance" hasOnlySubstanceUnits="false" boundaryCondition="false" constant="false" fbc:chemicalFormula="C5H10O7P">
        <notes>
          <html xmlns="http://www.w3.org/1999/xhtml">
            <p>FORMULA: C5H10O7P</p>
          </html>
        </notes>
      </species>
      <species id="M_S_cpd00515_c0" name="5-Dehydro-4-deoxy-D-glucarate" compartment="c0" substanceUnits="substance" hasOnlySubstanceUnits="false" boundaryCondition="false" constant="false" fbc:chemicalFormula="C6H6O7">
        <notes>
          <html xmlns="http://www.w3.org/1999/xhtml">
            <p>FORMULA: C6H6O7</p>
          </html>
        </notes>
      </species>
      <species id="M_S_cpd00516_c0" name="meso-2,6-Diaminopimelate" compartment="c0" substanceUnits="substance" hasOnlySubstanceUnits="false" boundaryCondition="false" constant="false" fbc:chemicalFormula="C7H14N2O4">
        <notes>
          <html xmlns="http://www.w3.org/1999/xhtml">
            <p>FORMULA: C7H14N2O4</p>
          </html>
        </notes>
      </species>
      <species id="M_S_cpd00521_c0" name="dTDP-4-oxo-6-deoxy-D-glucose" compartment="c0" substanceUnits="substance" hasOnlySubstanceUnits="false" boundaryCondition="false" constant="false" fbc:chemicalFormula="C16H22N2O15P2">
        <notes>
          <html xmlns="http://www.w3.org/1999/xhtml">
            <p>FORMULA: C16H22N2O15P2</p>
          </html>
        </notes>
      </species>
      <species id="M_S_cpd00522_c0" name="dTDP-4-oxo-L-rhamnose" compartment="c0" substanceUnits="substance" hasOnlySubstanceUnits="false" boundaryCondition="false" constant="false" fbc:chemicalFormula="C16H22N2O15P2">
        <notes>
          <html xmlns="http://www.w3.org/1999/xhtml">
            <p>FORMULA: C16H22N2O15P2</p>
          </html>
        </notes>
      </species>
      <species id="M_S_cpd00523_c0" name="Trehalose 6-phosphate" compartment="c0" substanceUnits="substance" hasOnlySubstanceUnits="false" boundaryCondition="false" constant="false" fbc:chemicalFormula="C12H22O14P">
        <notes>
          <html xmlns="http://www.w3.org/1999/xhtml">
            <p>FORMULA: C12H22O14P</p>
          </html>
        </notes>
      </species>
      <species id="M_S_cpd00524_c0" name="2-Inosose" compartment="c0" substanceUnits="substance" hasOnlySubstanceUnits="false" boundaryCondition="false" constant="false" fbc:chemicalFormula="C6H10O6">
        <notes>
          <html xmlns="http://www.w3.org/1999/xhtml">
            <p>FORMULA: C6H10O6</p>
          </html>
        </notes>
      </species>
      <species id="M_S_cpd00525_c0" name="UDP-N-acetylmuramoyl-L-alanyl-D-glutamate" compartment="c0" substanceUnits="substance" hasOnlySubstanceUnits="false" boundaryCondition="false" constant="false" fbc:chemicalFormula="C28H39N5O23P2">
        <notes>
          <html xmlns="http://www.w3.org/1999/xhtml">
            <p>FORMULA: C28H39N5O23P2</p>
          </html>
        </notes>
      </species>
      <species id="M_S_cpd00528_c0" name="N2" compartment="c0" substanceUnits="substance" hasOnlySubstanceUnits="false" boundaryCondition="false" constant="false" fbc:chemicalFormula="N2">
        <notes>
          <html xmlns="http://www.w3.org/1999/xhtml">
            <p>FORMULA: N2</p>
          </html>
        </notes>
      </species>
      <species id="M_S_cpd00531_c0" name="Hg2+" compartment="c0" substanceUnits="substance" hasOnlySubstanceUnits="false" boundaryCondition="false" constant="false" fbc:chemicalFormula="Hg">
        <notes>
          <html xmlns="http://www.w3.org/1999/xhtml">
            <p>FORMULA: Hg</p>
          </html>
        </notes>
      </species>
      <species id="M_S_cpd00531_ext" name="Hg2+" compartment="ext" substanceUnits="substance" hasOnlySubstanceUnits="false" boundaryCondition="false" constant="false" fbc:chemicalFormula="Hg">
        <notes>
          <html xmlns="http://www.w3.org/1999/xhtml">
            <p>FORMULA: Hg</p>
          </html>
        </notes>
      </species>
      <species id="M_S_cpd00533_c0" name="dCDP" compartment="c0" substanceUnits="substance" hasOnlySubstanceUnits="false" boundaryCondition="false" constant="false" fbc:chemicalFormula="C9H13N3O10P2">
        <notes>
          <html xmlns="http://www.w3.org/1999/xhtml">
            <p>FORMULA: C9H13N3O10P2</p>
          </html>
        </notes>
      </species>
      <species id="M_S_cpd00541_c0" name="Lipoate" compartment="c0" substanceUnits="substance" hasOnlySubstanceUnits="false" boundaryCondition="false" constant="false" fbc:chemicalFormula="C8H13O2S2">
        <notes>
          <html xmlns="http://www.w3.org/1999/xhtml">
            <p>FORMULA: C8H13O2S2</p>
          </html>
        </notes>
      </species>
      <species id="M_S_cpd00550_c0" name="D-Serine" compartment="c0" substanceUnits="substance" hasOnlySubstanceUnits="false" boundaryCondition="false" constant="false" fbc:chemicalFormula="C3H7NO3">
        <notes>
          <html xmlns="http://www.w3.org/1999/xhtml">
            <p>FORMULA: C3H7NO3</p>
          </html>
        </notes>
      </species>
      <species id="M_S_cpd00550_ext" name="D-Serine" compartment="ext" substanceUnits="substance" hasOnlySubstanceUnits="false" boundaryCondition="false" constant="false" fbc:chemicalFormula="C3H7NO3">
        <notes>
          <html xmlns="http://www.w3.org/1999/xhtml">
            <p>FORMULA: C3H7NO3</p>
          </html>
        </notes>
      </species>
      <species id="M_S_cpd00557_c0" name="Siroheme" compartment="c0" substanceUnits="substance" hasOnlySubstanceUnits="false" boundaryCondition="false" constant="false" fbc:chemicalFormula="C42H36FeN4O16">
        <notes>
          <html xmlns="http://www.w3.org/1999/xhtml">
            <p>FORMULA: C42H36FeN4O16</p>
          </html>
        </notes>
      </species>
      <species id="M_S_cpd00581_c0" name="Urocanate" compartment="c0" substanceUnits="substance" hasOnlySubstanceUnits="false" boundaryCondition="false" constant="false" fbc:chemicalFormula="C6H5N2O2">
        <notes>
          <html xmlns="http://www.w3.org/1999/xhtml">
            <p>FORMULA: C6H5N2O2</p>
          </html>
        </notes>
      </species>
      <species id="M_S_cpd00588_ext" name="Sorbitol" compartment="ext" substanceUnits="substance" hasOnlySubstanceUnits="false" boundaryCondition="false" constant="false" fbc:chemicalFormula="C6H14O6">
        <notes>
          <html xmlns="http://www.w3.org/1999/xhtml">
            <p>FORMULA: C6H14O6</p>
          </html>
        </notes>
      </species>
      <species id="M_S_cpd00599_c0" name="SALC" compartment="c0" substanceUnits="substance" hasOnlySubstanceUnits="false" boundaryCondition="false" constant="false" fbc:chemicalFormula="C7H5O3">
        <notes>
          <html xmlns="http://www.w3.org/1999/xhtml">
            <p>FORMULA: C7H5O3</p>
          </html>
        </notes>
      </species>
      <species id="M_S_cpd00609_c0" name="D-Glucarate" compartment="c0" substanceUnits="substance" hasOnlySubstanceUnits="false" boundaryCondition="false" constant="false" fbc:chemicalFormula="C6H8O8">
        <notes>
          <html xmlns="http://www.w3.org/1999/xhtml">
            <p>FORMULA: C6H8O8</p>
          </html>
        </notes>
      </species>
      <species id="M_S_cpd00616_c0" name="Pretyrosine" compartment="c0" substanceUnits="substance" hasOnlySubstanceUnits="false" boundaryCondition="false" constant="false" fbc:chemicalFormula="C10H12NO5">
        <notes>
          <html xmlns="http://www.w3.org/1999/xhtml">
            <p>FORMULA: C10H12NO5</p>
          </html>
        </notes>
      </species>
      <species id="M_S_cpd00626_c0" name="dTDPglucose" compartment="c0" substanceUnits="substance" hasOnlySubstanceUnits="false" boundaryCondition="false" constant="false" fbc:chemicalFormula="C16H24N2O16P2">
        <notes>
          <html xmlns="http://www.w3.org/1999/xhtml">
            <p>FORMULA: C16H24N2O16P2</p>
          </html>
        </notes>
      </species>
      <species id="M_S_cpd00635_c0" name="Cbl" compartment="c0" substanceUnits="substance" hasOnlySubstanceUnits="false" boundaryCondition="false" constant="false" fbc:chemicalFormula="C62H89CoN13O14P">
        <notes>
          <html xmlns="http://www.w3.org/1999/xhtml">
            <p>FORMULA: C62H89CoN13O14P</p>
          </html>
        </notes>
      </species>
      <species id="M_S_cpd00635_ext" name="Cbl" compartment="ext" substanceUnits="substance" hasOnlySubstanceUnits="false" boundaryCondition="false" constant="false" fbc:chemicalFormula="C62H89CoN13O14P">
        <notes>
          <html xmlns="http://www.w3.org/1999/xhtml">
            <p>FORMULA: C62H89CoN13O14P</p>
          </html>
        </notes>
      </species>
      <species id="M_S_cpd00637_c0" name="D-Methionine" compartment="c0" substanceUnits="substance" hasOnlySubstanceUnits="false" boundaryCondition="false" constant="false" fbc:chemicalFormula="C5H11NO2S">
        <notes>
          <html xmlns="http://www.w3.org/1999/xhtml">
            <p>FORMULA: C5H11NO2S</p>
          </html>
        </notes>
      </species>
      <species id="M_S_cpd00637_ext" name="D-Methionine" compartment="ext" substanceUnits="substance" hasOnlySubstanceUnits="false" boundaryCondition="false" constant="false" fbc:chemicalFormula="C5H11NO2S">
        <notes>
          <html xmlns="http://www.w3.org/1999/xhtml">
            <p>FORMULA: C5H11NO2S</p>
          </html>
        </notes>
      </species>
      <species id="M_S_cpd00638_c0" name="Deamido-NAD" compartment="c0" substanceUnits="substance" hasOnlySubstanceUnits="false" boundaryCondition="false" constant="false" fbc:chemicalFormula="C21H24N6O15P2">
        <notes>
          <html xmlns="http://www.w3.org/1999/xhtml">
            <p>FORMULA: C21H24N6O15P2</p>
          </html>
        </notes>
      </species>
      <species id="M_S_cpd00641_c0" name="L-Histidinol" compartment="c0" substanceUnits="substance" hasOnlySubstanceUnits="false" boundaryCondition="false" constant="false" fbc:chemicalFormula="C6H12N3O">
        <notes>
          <html xmlns="http://www.w3.org/1999/xhtml">
            <p>FORMULA: C6H12N3O</p>
          </html>
        </notes>
      </species>
      <species id="M_S_cpd00642_c0" name="L-Rhamnulose" compartment="c0" substanceUnits="substance" hasOnlySubstanceUnits="false" boundaryCondition="false" constant="false" fbc:chemicalFormula="C6H12O5">
        <notes>
          <html xmlns="http://www.w3.org/1999/xhtml">
            <p>FORMULA: C6H12O5</p>
          </html>
        </notes>
      </species>
      <species id="M_S_cpd00644_c0" name="PAN" compartment="c0" substanceUnits="substance" hasOnlySubstanceUnits="false" boundaryCondition="false" constant="false" fbc:chemicalFormula="C9H16NO5">
        <notes>
          <html xmlns="http://www.w3.org/1999/xhtml">
            <p>FORMULA: C9H16NO5</p>
          </html>
        </notes>
      </species>
      <species id="M_S_cpd00650_c0" name="Crotonyl-CoA" compartment="c0" substanceUnits="substance" hasOnlySubstanceUnits="false" boundaryCondition="false" constant="false" fbc:chemicalFormula="C25H37N7O17P3S">
        <notes>
          <html xmlns="http://www.w3.org/1999/xhtml">
            <p>FORMULA: C25H37N7O17P3S</p>
          </html>
        </notes>
      </species>
      <species id="M_S_cpd00653_c0" name="D-Galactonate" compartment="c0" substanceUnits="substance" hasOnlySubstanceUnits="false" boundaryCondition="false" constant="false" fbc:chemicalFormula="C6H11O7">
        <notes>
          <html xmlns="http://www.w3.org/1999/xhtml">
            <p>FORMULA: C6H11O7</p>
          </html>
        </notes>
      </species>
      <species id="M_S_cpd00653_ext" name="D-Galactonate" compartment="ext" substanceUnits="substance" hasOnlySubstanceUnits="false" boundaryCondition="false" constant="false" fbc:chemicalFormula="C6H11O7">
        <notes>
          <html xmlns="http://www.w3.org/1999/xhtml">
            <p>FORMULA: C6H11O7</p>
          </html>
        </notes>
      </species>
      <species id="M_S_cpd00654_c0" name="Deoxycytidine" compartment="c0" substanceUnits="substance" hasOnlySubstanceUnits="false" boundaryCondition="false" constant="false" fbc:chemicalFormula="C9H13N3O4">
        <notes>
          <html xmlns="http://www.w3.org/1999/xhtml">
            <p>FORMULA: C9H13N3O4</p>
          </html>
        </notes>
      </species>
      <species id="M_S_cpd00654_ext" name="Deoxycytidine" compartment="ext" substanceUnits="substance" hasOnlySubstanceUnits="false" boundaryCondition="false" constant="false" fbc:chemicalFormula="C9H13N3O4">
        <notes>
          <html xmlns="http://www.w3.org/1999/xhtml">
            <p>FORMULA: C9H13N3O4</p>
          </html>
        </notes>
      </species>
      <species id="M_S_cpd00655_c0" name="Dephospho-CoA" compartment="c0" substanceUnits="substance" hasOnlySubstanceUnits="false" boundaryCondition="false" constant="false" fbc:chemicalFormula="C21H33N7O13P2S">
        <notes>
          <html xmlns="http://www.w3.org/1999/xhtml">
            <p>FORMULA: C21H33N7O13P2S</p>
          </html>
        </notes>
      </species>
      <species id="M_S_cpd00658_c0" name="Isochorismate" compartment="c0" substanceUnits="substance" hasOnlySubstanceUnits="false" boundaryCondition="false" constant="false" fbc:chemicalFormula="C10H8O6">
        <notes>
          <html xmlns="http://www.w3.org/1999/xhtml">
            <p>FORMULA: C10H8O6</p>
          </html>
        </notes>
      </species>
      <species id="M_S_cpd00666_c0" name="Tartrate" compartment="c0" substanceUnits="substance" hasOnlySubstanceUnits="false" boundaryCondition="false" constant="false" fbc:chemicalFormula="C4H4O6">
        <notes>
          <html xmlns="http://www.w3.org/1999/xhtml">
            <p>FORMULA: C4H4O6</p>
          </html>
        </notes>
      </species>
      <species id="M_S_cpd00668_c0" name="ALCTT" compartment="c0" substanceUnits="substance" hasOnlySubstanceUnits="false" boundaryCondition="false" constant="false" fbc:chemicalFormula="C5H7O4">
        <notes>
          <html xmlns="http://www.w3.org/1999/xhtml">
            <p>FORMULA: C5H7O4</p>
          </html>
        </notes>
      </species>
      <species id="M_S_cpd00673_c0" name="Dihydrothymine" compartment="c0" substanceUnits="substance" hasOnlySubstanceUnits="false" boundaryCondition="false" constant="false" fbc:chemicalFormula="C5H8N2O2">
        <notes>
          <html xmlns="http://www.w3.org/1999/xhtml">
            <p>FORMULA: C5H8N2O2</p>
          </html>
        </notes>
      </species>
      <species id="M_S_cpd00683_c0" name="Dihydropteroate" compartment="c0" substanceUnits="substance" hasOnlySubstanceUnits="false" boundaryCondition="false" constant="false" fbc:chemicalFormula="C14H13N6O3">
        <notes>
          <html xmlns="http://www.w3.org/1999/xhtml">
            <p>FORMULA: C14H13N6O3</p>
          </html>
        </notes>
      </species>
      <species id="M_S_cpd00689_c0" name="Porphobilinogen" compartment="c0" substanceUnits="substance" hasOnlySubstanceUnits="false" boundaryCondition="false" constant="false" fbc:chemicalFormula="C10H13N2O4">
        <notes>
          <html xmlns="http://www.w3.org/1999/xhtml">
            <p>FORMULA: C10H13N2O4</p>
          </html>
        </notes>
      </species>
      <species id="M_S_cpd00699_c0" name="5-Dehydroquinate" compartment="c0" substanceUnits="substance" hasOnlySubstanceUnits="false" boundaryCondition="false" constant="false" fbc:chemicalFormula="C7H9O6">
        <notes>
          <html xmlns="http://www.w3.org/1999/xhtml">
            <p>FORMULA: C7H9O6</p>
          </html>
        </notes>
      </species>
      <species id="M_S_cpd00712_c0" name="2-Dehydropantoate" compartment="c0" substanceUnits="substance" hasOnlySubstanceUnits="false" boundaryCondition="false" constant="false" fbc:chemicalFormula="C6H9O4">
        <notes>
          <html xmlns="http://www.w3.org/1999/xhtml">
            <p>FORMULA: C6H9O4</p>
          </html>
        </notes>
      </species>
      <species id="M_S_cpd00722_c0" name="O-Acetyl-L-serine" compartment="c0" substanceUnits="substance" hasOnlySubstanceUnits="false" boundaryCondition="false" constant="false" fbc:chemicalFormula="C5H9NO4">
        <notes>
          <html xmlns="http://www.w3.org/1999/xhtml">
            <p>FORMULA: C5H9NO4</p>
          </html>
        </notes>
      </species>
      <species id="M_S_cpd00727_c0" name="2-Phosphoglycolate" compartment="c0" substanceUnits="substance" hasOnlySubstanceUnits="false" boundaryCondition="false" constant="false" fbc:chemicalFormula="C2H3O6P">
        <notes>
          <html xmlns="http://www.w3.org/1999/xhtml">
            <p>FORMULA: C2H3O6P</p>
          </html>
        </notes>
      </species>
      <species id="M_S_cpd00728_c0" name="4-Hydroxybutanoate" compartment="c0" substanceUnits="substance" hasOnlySubstanceUnits="false" boundaryCondition="false" constant="false" fbc:chemicalFormula="C4H7O3">
        <notes>
          <html xmlns="http://www.w3.org/1999/xhtml">
            <p>FORMULA: C4H7O3</p>
          </html>
        </notes>
      </species>
      <species id="M_S_cpd00731_c0" name="Ala-Ala" compartment="c0" substanceUnits="substance" hasOnlySubstanceUnits="false" boundaryCondition="false" constant="false" fbc:chemicalFormula="C6H12N2O3">
        <notes>
          <html xmlns="http://www.w3.org/1999/xhtml">
            <p>FORMULA: C6H12N2O3</p>
          </html>
        </notes>
      </species>
      <species id="M_S_cpd00738_c0" name="phosphoserine" compartment="c0" substanceUnits="substance" hasOnlySubstanceUnits="false" boundaryCondition="false" constant="false" fbc:chemicalFormula="C3H7NO6P">
        <notes>
          <html xmlns="http://www.w3.org/1999/xhtml">
            <p>FORMULA: C3H7NO6P</p>
          </html>
        </notes>
      </species>
      <species id="M_S_cpd00742_c0" name="Allophanate" compartment="c0" substanceUnits="substance" hasOnlySubstanceUnits="false" boundaryCondition="false" constant="false" fbc:chemicalFormula="C2H3N2O3">
        <notes>
          <html xmlns="http://www.w3.org/1999/xhtml">
            <p>FORMULA: C2H3N2O3</p>
          </html>
        </notes>
      </species>
      <species id="M_S_cpd00755_c0" name="Hydroxymethylbilane" compartment="c0" substanceUnits="substance" hasOnlySubstanceUnits="false" boundaryCondition="false" constant="false" fbc:chemicalFormula="C40H38N4O17">
        <notes>
          <html xmlns="http://www.w3.org/1999/xhtml">
            <p>FORMULA: C40H38N4O17</p>
          </html>
        </notes>
      </species>
      <species id="M_S_cpd00760_c0" name="2-Methylbutyryl-CoA" compartment="c0" substanceUnits="substance" hasOnlySubstanceUnits="false" boundaryCondition="false" constant="false" fbc:chemicalFormula="C26H41N7O17P3S">
        <notes>
          <html xmlns="http://www.w3.org/1999/xhtml">
            <p>FORMULA: C26H41N7O17P3S</p>
          </html>
        </notes>
      </species>
      <species id="M_S_cpd00764_c0" name="7-8-Diaminononanoate" compartment="c0" substanceUnits="substance" hasOnlySubstanceUnits="false" boundaryCondition="false" constant="false" fbc:chemicalFormula="C9H21N2O2">
        <notes>
          <html xmlns="http://www.w3.org/1999/xhtml">
            <p>FORMULA: C9H21N2O2</p>
          </html>
        </notes>
      </species>
      <species id="M_S_cpd00770_c0" name="N-Formyl-L-glutamate" compartment="c0" substanceUnits="substance" hasOnlySubstanceUnits="false" boundaryCondition="false" constant="false" fbc:chemicalFormula="C6H7NO5">
        <notes>
          <html xmlns="http://www.w3.org/1999/xhtml">
            <p>FORMULA: C6H7NO5</p>
          </html>
        </notes>
      </species>
      <species id="M_S_cpd00773_c0" name="UDP-MurNAc" compartment="c0" substanceUnits="substance" hasOnlySubstanceUnits="false" boundaryCondition="false" constant="false" fbc:chemicalFormula="C20H28N3O19P2">
        <notes>
          <html xmlns="http://www.w3.org/1999/xhtml">
            <p>FORMULA: C20H28N3O19P2</p>
          </html>
        </notes>
      </species>
      <species id="M_S_cpd00774_c0" name="UroporphyrinogenIII" compartment="c0" substanceUnits="substance" hasOnlySubstanceUnits="false" boundaryCondition="false" constant="false" fbc:chemicalFormula="C40H36N4O16">
        <notes>
          <html xmlns="http://www.w3.org/1999/xhtml">
            <p>FORMULA: C40H36N4O16</p>
          </html>
        </notes>
      </species>
      <species id="M_S_cpd00790_c0" name="O-Acetyl-L-homoserine" compartment="c0" substanceUnits="substance" hasOnlySubstanceUnits="false" boundaryCondition="false" constant="false" fbc:chemicalFormula="C6H11NO4">
        <notes>
          <html xmlns="http://www.w3.org/1999/xhtml">
            <p>FORMULA: C6H11NO4</p>
          </html>
        </notes>
      </species>
      <species id="M_S_cpd00793_c0" name="Thiamine phosphate" compartment="c0" substanceUnits="substance" hasOnlySubstanceUnits="false" boundaryCondition="false" constant="false" fbc:chemicalFormula="C12H17N4O4PS">
        <notes>
          <html xmlns="http://www.w3.org/1999/xhtml">
            <p>FORMULA: C12H17N4O4PS</p>
          </html>
        </notes>
      </species>
      <species id="M_S_cpd00794_ext" name="TRHL" compartment="ext" substanceUnits="substance" hasOnlySubstanceUnits="false" boundaryCondition="false" constant="false" fbc:chemicalFormula="C12H22O11">
        <notes>
          <html xmlns="http://www.w3.org/1999/xhtml">
            <p>FORMULA: C12H22O11</p>
          </html>
        </notes>
      </species>
      <species id="M_S_cpd00800_c0" name="8-Amino-7-oxononanoate" compartment="c0" substanceUnits="substance" hasOnlySubstanceUnits="false" boundaryCondition="false" constant="false" fbc:chemicalFormula="C9H17NO3">
        <notes>
          <html xmlns="http://www.w3.org/1999/xhtml">
            <p>FORMULA: C9H17NO3</p>
          </html>
        </notes>
      </species>
      <species id="M_S_cpd00802_c0" name="D-fructose-1-phosphate" compartment="c0" substanceUnits="substance" hasOnlySubstanceUnits="false" boundaryCondition="false" constant="false" fbc:chemicalFormula="C6H12O9P">
        <notes>
          <html xmlns="http://www.w3.org/1999/xhtml">
            <p>FORMULA: C6H12O9P</p>
          </html>
        </notes>
      </species>
      <species id="M_S_cpd00804_c0" name="Sorbitol 6-phosphate" compartment="c0" substanceUnits="substance" hasOnlySubstanceUnits="false" boundaryCondition="false" constant="false" fbc:chemicalFormula="C6H14O9P">
        <notes>
          <html xmlns="http://www.w3.org/1999/xhtml">
            <p>FORMULA: C6H14O9P</p>
          </html>
        </notes>
      </species>
      <species id="M_S_cpd00805_c0" name="D-Tagatose 6-phosphate" compartment="c0" substanceUnits="substance" hasOnlySubstanceUnits="false" boundaryCondition="false" constant="false" fbc:chemicalFormula="C6H12O9P">
        <notes>
          <html xmlns="http://www.w3.org/1999/xhtml">
            <p>FORMULA: C6H12O9P</p>
          </html>
        </notes>
      </species>
      <species id="M_S_cpd00807_c0" name="L-histidinol-phosphate" compartment="c0" substanceUnits="substance" hasOnlySubstanceUnits="false" boundaryCondition="false" constant="false" fbc:chemicalFormula="C6H12N3O4P">
        <notes>
          <html xmlns="http://www.w3.org/1999/xhtml">
            <p>FORMULA: C6H12N3O4P</p>
          </html>
        </notes>
      </species>
      <species id="M_S_cpd00808_c0" name="L-ribulose-5-phosphate" compartment="c0" substanceUnits="substance" hasOnlySubstanceUnits="false" boundaryCondition="false" constant="false" fbc:chemicalFormula="C5H10O8P">
        <notes>
          <html xmlns="http://www.w3.org/1999/xhtml">
            <p>FORMULA: C5H10O8P</p>
          </html>
        </notes>
      </species>
      <species id="M_S_cpd00809_c0" name="O-Phospho-L-homoserine" compartment="c0" substanceUnits="substance" hasOnlySubstanceUnits="false" boundaryCondition="false" constant="false" fbc:chemicalFormula="C4H9NO6P">
        <notes>
          <html xmlns="http://www.w3.org/1999/xhtml">
            <p>FORMULA: C4H9NO6P</p>
          </html>
        </notes>
      </species>
      <species id="M_S_cpd00810_c0" name="Orotidylic acid" compartment="c0" substanceUnits="substance" hasOnlySubstanceUnits="false" boundaryCondition="false" constant="false" fbc:chemicalFormula="C10H11N2O11P">
        <notes>
          <html xmlns="http://www.w3.org/1999/xhtml">
            <p>FORMULA: C10H11N2O11P</p>
          </html>
        </notes>
      </species>
      <species id="M_S_cpd00822_c0" name="O-Succinyl-L-homoserine" compartment="c0" substanceUnits="substance" hasOnlySubstanceUnits="false" boundaryCondition="false" constant="false" fbc:chemicalFormula="C8H12NO6">
        <notes>
          <html xmlns="http://www.w3.org/1999/xhtml">
            <p>FORMULA: C8H12NO6</p>
          </html>
        </notes>
      </species>
      <species id="M_S_cpd00830_c0" name="4-Hydroxy-2-oxoglutarate" compartment="c0" substanceUnits="substance" hasOnlySubstanceUnits="false" boundaryCondition="false" constant="false" fbc:chemicalFormula="C5H4O6">
        <notes>
          <html xmlns="http://www.w3.org/1999/xhtml">
            <p>FORMULA: C5H4O6</p>
          </html>
        </notes>
      </species>
      <species id="M_S_cpd00831_c0" name="L-Rhamnulose 1-phosphate" compartment="c0" substanceUnits="substance" hasOnlySubstanceUnits="false" boundaryCondition="false" constant="false" fbc:chemicalFormula="C6H12O8P">
        <notes>
          <html xmlns="http://www.w3.org/1999/xhtml">
            <p>FORMULA: C6H12O8P</p>
          </html>
        </notes>
      </species>
      <species id="M_S_cpd00834_c0" name="Phosphopantetheine" compartment="c0" substanceUnits="substance" hasOnlySubstanceUnits="false" boundaryCondition="false" constant="false" fbc:chemicalFormula="C11H22N2O7PS">
        <notes>
          <html xmlns="http://www.w3.org/1999/xhtml">
            <p>FORMULA: C11H22N2O7PS</p>
          </html>
        </notes>
      </species>
      <species id="M_S_cpd00837_c0" name="S-Adenosylmethioninamine" compartment="c0" substanceUnits="substance" hasOnlySubstanceUnits="false" boundaryCondition="false" constant="false" fbc:chemicalFormula="C14H24N6O3S">
        <notes>
          <html xmlns="http://www.w3.org/1999/xhtml">
            <p>FORMULA: C14H24N6O3S</p>
          </html>
        </notes>
      </species>
      <species id="M_S_cpd00842_c0" name="(S)-3-Hydroxybutyryl-CoA" compartment="c0" substanceUnits="substance" hasOnlySubstanceUnits="false" boundaryCondition="false" constant="false" fbc:chemicalFormula="C25H39N7O18P3S">
        <notes>
          <html xmlns="http://www.w3.org/1999/xhtml">
            <p>FORMULA: C25H39N7O18P3S</p>
          </html>
        </notes>
      </species>
      <species id="M_S_cpd00843_c0" name="Tartronate semialdehyde" compartment="c0" substanceUnits="substance" hasOnlySubstanceUnits="false" boundaryCondition="false" constant="false" fbc:chemicalFormula="C3H3O4">
        <notes>
          <html xmlns="http://www.w3.org/1999/xhtml">
            <p>FORMULA: C3H3O4</p>
          </html>
        </notes>
      </species>
      <species id="M_S_cpd00858_c0" name="L-Glutamate5-semialdehyde" compartment="c0" substanceUnits="substance" hasOnlySubstanceUnits="false" boundaryCondition="false" constant="false" fbc:chemicalFormula="C5H9NO3">
        <notes>
          <html xmlns="http://www.w3.org/1999/xhtml">
            <p>FORMULA: C5H9NO3</p>
          </html>
        </notes>
      </species>
      <species id="M_S_cpd00859_c0" name="Pseudouridine 5&apos;-phosphate" compartment="c0" substanceUnits="substance" hasOnlySubstanceUnits="false" boundaryCondition="false" constant="false" fbc:chemicalFormula="C9H12N2O9P">
        <notes>
          <html xmlns="http://www.w3.org/1999/xhtml">
            <p>FORMULA: C9H12N2O9P</p>
          </html>
        </notes>
      </species>
      <species id="M_S_cpd00861_c0" name="UDP-N-acetyl-D-mannosamine" compartment="c0" substanceUnits="substance" hasOnlySubstanceUnits="false" boundaryCondition="false" constant="false" fbc:chemicalFormula="C17H25N3O17P2">
        <notes>
          <html xmlns="http://www.w3.org/1999/xhtml">
            <p>FORMULA: C17H25N3O17P2</p>
          </html>
        </notes>
      </species>
      <species id="M_S_cpd00863_c0" name="beta-D-Glucose 6-phosphate" compartment="c0" substanceUnits="substance" hasOnlySubstanceUnits="false" boundaryCondition="false" constant="false" fbc:chemicalFormula="C6H12O9P">
        <notes>
          <html xmlns="http://www.w3.org/1999/xhtml">
            <p>FORMULA: C6H12O9P</p>
          </html>
        </notes>
      </species>
      <species id="M_S_cpd00868_c0" name="p-hydroxyphenylpyruvate" compartment="c0" substanceUnits="substance" hasOnlySubstanceUnits="false" boundaryCondition="false" constant="false" fbc:chemicalFormula="C9H7O4">
        <notes>
          <html xmlns="http://www.w3.org/1999/xhtml">
            <p>FORMULA: C9H7O4</p>
          </html>
        </notes>
      </species>
      <species id="M_S_cpd00873_c0" name="Nicotinate ribonucleotide" compartment="c0" substanceUnits="substance" hasOnlySubstanceUnits="false" boundaryCondition="false" constant="false" fbc:chemicalFormula="C11H13NO9P">
        <notes>
          <html xmlns="http://www.w3.org/1999/xhtml">
            <p>FORMULA: C11H13NO9P</p>
          </html>
        </notes>
      </species>
      <species id="M_S_cpd00890_c0" name="UDP-N-acetylmuramoyl-L-alanine" compartment="c0" substanceUnits="substance" hasOnlySubstanceUnits="false" boundaryCondition="false" constant="false" fbc:chemicalFormula="C23H33N4O20P2">
        <notes>
          <html xmlns="http://www.w3.org/1999/xhtml">
            <p>FORMULA: C23H33N4O20P2</p>
          </html>
        </notes>
      </species>
      <species id="M_S_cpd00906_c0" name="all-trans-Hexaprenyl diphosphate" compartment="c0" substanceUnits="substance" hasOnlySubstanceUnits="false" boundaryCondition="false" constant="false" fbc:chemicalFormula="C30H50O7P2">
        <notes>
          <html xmlns="http://www.w3.org/1999/xhtml">
            <p>FORMULA: C30H50O7P2</p>
          </html>
        </notes>
      </species>
      <species id="M_S_cpd00918_c0" name="2-Acetamido-5-oxopentanoate" compartment="c0" substanceUnits="substance" hasOnlySubstanceUnits="false" boundaryCondition="false" constant="false" fbc:chemicalFormula="C7H10NO4">
        <notes>
          <html xmlns="http://www.w3.org/1999/xhtml">
            <p>FORMULA: C7H10NO4</p>
          </html>
        </notes>
      </species>
      <species id="M_S_cpd00919_c0" name="Homocitrate" compartment="c0" substanceUnits="substance" hasOnlySubstanceUnits="false" boundaryCondition="false" constant="false" fbc:chemicalFormula="C7H7O7">
        <notes>
          <html xmlns="http://www.w3.org/1999/xhtml">
            <p>FORMULA: C7H7O7</p>
          </html>
        </notes>
      </species>
      <species id="M_S_cpd00922_c0" name="delta1-Piperideine-2-carboxylate" compartment="c0" substanceUnits="substance" hasOnlySubstanceUnits="false" boundaryCondition="false" constant="false" fbc:chemicalFormula="C6H8NO2">
        <notes>
          <html xmlns="http://www.w3.org/1999/xhtml">
            <p>FORMULA: C6H8NO2</p>
          </html>
        </notes>
      </species>
      <species id="M_S_cpd00930_c0" name="imidazole acetol-phosphate" compartment="c0" substanceUnits="substance" hasOnlySubstanceUnits="false" boundaryCondition="false" constant="false" fbc:chemicalFormula="C6H8N2O5P">
        <notes>
          <html xmlns="http://www.w3.org/1999/xhtml">
            <p>FORMULA: C6H8N2O5P</p>
          </html>
        </notes>
      </species>
      <species id="M_S_cpd00931_c0" name="5-Amino-6--5-phosphoribosylaminouracil" compartment="c0" substanceUnits="substance" hasOnlySubstanceUnits="false" boundaryCondition="false" constant="false" fbc:chemicalFormula="C9H14N4O9P">
        <notes>
          <html xmlns="http://www.w3.org/1999/xhtml">
            <p>FORMULA: C9H14N4O9P</p>
          </html>
        </notes>
      </species>
      <species id="M_S_cpd00932_c0" name="5-O--1-Carboxyvinyl-3-phosphoshikimate" compartment="c0" substanceUnits="substance" hasOnlySubstanceUnits="false" boundaryCondition="false" constant="false" fbc:chemicalFormula="C10H10O10P">
        <notes>
          <html xmlns="http://www.w3.org/1999/xhtml">
            <p>FORMULA: C10H10O10P</p>
          </html>
        </notes>
      </species>
      <species id="M_S_cpd00938_c0" name="4-Carboxymuconolactone" compartment="c0" substanceUnits="substance" hasOnlySubstanceUnits="false" boundaryCondition="false" constant="false" fbc:chemicalFormula="C7H4O6">
        <notes>
          <html xmlns="http://www.w3.org/1999/xhtml">
            <p>FORMULA: C7H4O6</p>
          </html>
        </notes>
      </species>
      <species id="M_S_cpd00939_c0" name="Toxopyrimidine" compartment="c0" substanceUnits="substance" hasOnlySubstanceUnits="false" boundaryCondition="false" constant="false" fbc:chemicalFormula="C6H9N3O">
        <notes>
          <html xmlns="http://www.w3.org/1999/xhtml">
            <p>FORMULA: C6H9N3O</p>
          </html>
        </notes>
      </species>
      <species id="M_S_cpd00946_c0" name="Undecaprenyl diphospho N-acetyl-glucosamine" compartment="c0" substanceUnits="substance" hasOnlySubstanceUnits="false" boundaryCondition="false" constant="false" fbc:chemicalFormula="C63H103NO12P2">
        <notes>
          <html xmlns="http://www.w3.org/1999/xhtml">
            <p>FORMULA: C63H103NO12P2</p>
          </html>
        </notes>
      </species>
      <species id="M_S_cpd00954_c0" name="6-hydroxymethyl dihydropterin" compartment="c0" substanceUnits="substance" hasOnlySubstanceUnits="false" boundaryCondition="false" constant="false" fbc:chemicalFormula="C7H9N5O2">
        <notes>
          <html xmlns="http://www.w3.org/1999/xhtml">
            <p>FORMULA: C7H9N5O2</p>
          </html>
        </notes>
      </species>
      <species id="M_S_cpd00956_c0" name="1-(2-carboxyphenylamino)-1-deoxyribulose 5-phosphate" compartment="c0" substanceUnits="substance" hasOnlySubstanceUnits="false" boundaryCondition="false" constant="false" fbc:chemicalFormula="C12H14NO9P">
        <notes>
          <html xmlns="http://www.w3.org/1999/xhtml">
            <p>FORMULA: C12H14NO9P</p>
          </html>
        </notes>
      </species>
      <species id="M_S_cpd00957_c0" name="2,5-Diamino-6-(5&apos;-phosphoribosylamino)-4-pyrimidineone" compartment="c0" substanceUnits="substance" hasOnlySubstanceUnits="false" boundaryCondition="false" constant="false" fbc:chemicalFormula="C9H15N5O8P">
        <notes>
          <html xmlns="http://www.w3.org/1999/xhtml">
            <p>FORMULA: C9H15N5O8P</p>
          </html>
        </notes>
      </species>
      <species id="M_S_cpd00971_c0" name="Na+" compartment="c0" substanceUnits="substance" hasOnlySubstanceUnits="false" boundaryCondition="false" constant="false" fbc:chemicalFormula="Na">
        <notes>
          <html xmlns="http://www.w3.org/1999/xhtml">
            <p>FORMULA: Na</p>
          </html>
        </notes>
      </species>
      <species id="M_S_cpd00971_ext" name="Na+" compartment="ext" substanceUnits="substance" hasOnlySubstanceUnits="false" boundaryCondition="false" constant="false" fbc:chemicalFormula="Na">
        <notes>
          <html xmlns="http://www.w3.org/1999/xhtml">
            <p>FORMULA: Na</p>
          </html>
        </notes>
      </species>
      <species id="M_S_cpd00982_c0" name="FADH2" compartment="c0" substanceUnits="substance" hasOnlySubstanceUnits="false" boundaryCondition="false" constant="false" fbc:chemicalFormula="C27H33N9O15P2">
        <notes>
          <html xmlns="http://www.w3.org/1999/xhtml">
            <p>FORMULA: C27H33N9O15P2</p>
          </html>
        </notes>
      </species>
      <species id="M_S_cpd01011_c0" name="Butanal" compartment="c0" substanceUnits="substance" hasOnlySubstanceUnits="false" boundaryCondition="false" constant="false" fbc:chemicalFormula="C4H8O">
        <notes>
          <html xmlns="http://www.w3.org/1999/xhtml">
            <p>FORMULA: C4H8O</p>
          </html>
        </notes>
      </species>
      <species id="M_S_cpd01012_c0" name="Cd2+" compartment="c0" substanceUnits="substance" hasOnlySubstanceUnits="false" boundaryCondition="false" constant="false" fbc:chemicalFormula="Cd">
        <notes>
          <html xmlns="http://www.w3.org/1999/xhtml">
            <p>FORMULA: Cd</p>
          </html>
        </notes>
      </species>
      <species id="M_S_cpd01012_ext" name="Cd2+" compartment="ext" substanceUnits="substance" hasOnlySubstanceUnits="false" boundaryCondition="false" constant="false" fbc:chemicalFormula="Cd">
        <notes>
          <html xmlns="http://www.w3.org/1999/xhtml">
            <p>FORMULA: Cd</p>
          </html>
        </notes>
      </species>
      <species id="M_S_cpd01017_c0" name="Cys-Gly" compartment="c0" substanceUnits="substance" hasOnlySubstanceUnits="false" boundaryCondition="false" constant="false" fbc:chemicalFormula="C5H10N2O3S">
        <notes>
          <html xmlns="http://www.w3.org/1999/xhtml">
            <p>FORMULA: C5H10N2O3S</p>
          </html>
        </notes>
      </species>
      <species id="M_S_cpd01017_ext" name="Cys-Gly" compartment="ext" substanceUnits="substance" hasOnlySubstanceUnits="false" boundaryCondition="false" constant="false" fbc:chemicalFormula="C5H10N2O3S">
        <notes>
          <html xmlns="http://www.w3.org/1999/xhtml">
            <p>FORMULA: C5H10N2O3S</p>
          </html>
        </notes>
      </species>
      <species id="M_S_cpd01030_ext" name="Salicin" compartment="ext" substanceUnits="substance" hasOnlySubstanceUnits="false" boundaryCondition="false" constant="false" fbc:chemicalFormula="C13H18O7">
        <notes>
          <html xmlns="http://www.w3.org/1999/xhtml">
            <p>FORMULA: C13H18O7</p>
          </html>
        </notes>
      </species>
      <species id="M_S_cpd01078_c0" name="Selenide" compartment="c0" substanceUnits="substance" hasOnlySubstanceUnits="false" boundaryCondition="false" constant="false" fbc:chemicalFormula="H2Se">
        <notes>
          <html xmlns="http://www.w3.org/1999/xhtml">
            <p>FORMULA: H2Se</p>
          </html>
        </notes>
      </species>
      <species id="M_S_cpd01080_c0" name="ocdca" compartment="c0" substanceUnits="substance" hasOnlySubstanceUnits="false" boundaryCondition="false" constant="false" fbc:chemicalFormula="C18H35O2">
        <notes>
          <html xmlns="http://www.w3.org/1999/xhtml">
            <p>FORMULA: C18H35O2</p>
          </html>
        </notes>
      </species>
      <species id="M_S_cpd01092_c0" name="Allantoin" compartment="c0" substanceUnits="substance" hasOnlySubstanceUnits="false" boundaryCondition="false" constant="false" fbc:chemicalFormula="C4H6N4O3">
        <notes>
          <html xmlns="http://www.w3.org/1999/xhtml">
            <p>FORMULA: C4H6N4O3</p>
          </html>
        </notes>
      </species>
      <species id="M_S_cpd01092_ext" name="Allantoin" compartment="ext" substanceUnits="substance" hasOnlySubstanceUnits="false" boundaryCondition="false" constant="false" fbc:chemicalFormula="C4H6N4O3">
        <notes>
          <html xmlns="http://www.w3.org/1999/xhtml">
            <p>FORMULA: C4H6N4O3</p>
          </html>
        </notes>
      </species>
      <species id="M_S_cpd01101_c0" name="Carbamate" compartment="c0" substanceUnits="substance" hasOnlySubstanceUnits="false" boundaryCondition="false" constant="false" fbc:chemicalFormula="CH2NO2">
        <notes>
          <html xmlns="http://www.w3.org/1999/xhtml">
            <p>FORMULA: CH2NO2</p>
          </html>
        </notes>
      </species>
      <species id="M_S_cpd01155_c0" name="Cadaverine" compartment="c0" substanceUnits="substance" hasOnlySubstanceUnits="false" boundaryCondition="false" constant="false" fbc:chemicalFormula="C5H16N2">
        <notes>
          <html xmlns="http://www.w3.org/1999/xhtml">
            <p>FORMULA: C5H16N2</p>
          </html>
        </notes>
      </species>
      <species id="M_S_cpd01171_ext" name="Dulcose" compartment="ext" substanceUnits="substance" hasOnlySubstanceUnits="false" boundaryCondition="false" constant="false" fbc:chemicalFormula="C6H14O6">
        <notes>
          <html xmlns="http://www.w3.org/1999/xhtml">
            <p>FORMULA: C6H14O6</p>
          </html>
        </notes>
      </species>
      <species id="M_S_cpd01217_c0" name="Xanthosine" compartment="c0" substanceUnits="substance" hasOnlySubstanceUnits="false" boundaryCondition="false" constant="false" fbc:chemicalFormula="C10H12N4O6">
        <notes>
          <html xmlns="http://www.w3.org/1999/xhtml">
            <p>FORMULA: C10H12N4O6</p>
          </html>
        </notes>
      </species>
      <species id="M_S_cpd01221_c0" name="(S)-Acetoin" compartment="c0" substanceUnits="substance" hasOnlySubstanceUnits="false" boundaryCondition="false" constant="false" fbc:chemicalFormula="C4H8O2">
        <notes>
          <html xmlns="http://www.w3.org/1999/xhtml">
            <p>FORMULA: C4H8O2</p>
          </html>
        </notes>
      </species>
      <species id="M_S_cpd01242_c0" name="Thyminose" compartment="c0" substanceUnits="substance" hasOnlySubstanceUnits="false" boundaryCondition="false" constant="false" fbc:chemicalFormula="C5H10O4">
        <notes>
          <html xmlns="http://www.w3.org/1999/xhtml">
            <p>FORMULA: C5H10O4</p>
          </html>
        </notes>
      </species>
      <species id="M_S_cpd01242_ext" name="Thyminose" compartment="ext" substanceUnits="substance" hasOnlySubstanceUnits="false" boundaryCondition="false" constant="false" fbc:chemicalFormula="C5H10O4">
        <notes>
          <html xmlns="http://www.w3.org/1999/xhtml">
            <p>FORMULA: C5H10O4</p>
          </html>
        </notes>
      </species>
      <species id="M_S_cpd01260_c0" name="Lauroyl-CoA" compartment="c0" substanceUnits="substance" hasOnlySubstanceUnits="false" boundaryCondition="false" constant="false" fbc:chemicalFormula="C33H55N7O17P3S">
        <notes>
          <html xmlns="http://www.w3.org/1999/xhtml">
            <p>FORMULA: C33H55N7O17P3S</p>
          </html>
        </notes>
      </species>
      <species id="M_S_cpd01262_c0" name="Amylotriose" compartment="c0" substanceUnits="substance" hasOnlySubstanceUnits="false" boundaryCondition="false" constant="false" fbc:chemicalFormula="C18H32O16">
        <notes>
          <html xmlns="http://www.w3.org/1999/xhtml">
            <p>FORMULA: C18H32O16</p>
          </html>
        </notes>
      </species>
      <species id="M_S_cpd01262_ext" name="Amylotriose" compartment="ext" substanceUnits="substance" hasOnlySubstanceUnits="false" boundaryCondition="false" constant="false" fbc:chemicalFormula="C18H32O16">
        <notes>
          <html xmlns="http://www.w3.org/1999/xhtml">
            <p>FORMULA: C18H32O16</p>
          </html>
        </notes>
      </species>
      <species id="M_S_cpd01298_c0" name="Aminoacetone" compartment="c0" substanceUnits="substance" hasOnlySubstanceUnits="false" boundaryCondition="false" constant="false" fbc:chemicalFormula="C3H8NO">
        <notes>
          <html xmlns="http://www.w3.org/1999/xhtml">
            <p>FORMULA: C3H8NO</p>
          </html>
        </notes>
      </species>
      <species id="M_S_cpd01311_c0" name="Dethiobiotin" compartment="c0" substanceUnits="substance" hasOnlySubstanceUnits="false" boundaryCondition="false" constant="false" fbc:chemicalFormula="C10H17N2O3">
        <notes>
          <html xmlns="http://www.w3.org/1999/xhtml">
            <p>FORMULA: C10H17N2O3</p>
          </html>
        </notes>
      </species>
      <species id="M_S_cpd01324_c0" name="L-Histidinal" compartment="c0" substanceUnits="substance" hasOnlySubstanceUnits="false" boundaryCondition="false" constant="false" fbc:chemicalFormula="C6H10N3O">
        <notes>
          <html xmlns="http://www.w3.org/1999/xhtml">
            <p>FORMULA: C6H10N3O</p>
          </html>
        </notes>
      </species>
      <species id="M_S_cpd01329_c0" name="Maltohexaose" compartment="c0" substanceUnits="substance" hasOnlySubstanceUnits="false" boundaryCondition="false" constant="false" fbc:chemicalFormula="C36H62O31">
        <notes>
          <html xmlns="http://www.w3.org/1999/xhtml">
            <p>FORMULA: C36H62O31</p>
          </html>
        </notes>
      </species>
      <species id="M_S_cpd01329_ext" name="Maltohexaose" compartment="ext" substanceUnits="substance" hasOnlySubstanceUnits="false" boundaryCondition="false" constant="false" fbc:chemicalFormula="C36H62O31">
        <notes>
          <html xmlns="http://www.w3.org/1999/xhtml">
            <p>FORMULA: C36H62O31</p>
          </html>
        </notes>
      </species>
      <species id="M_S_cpd01335_c0" name="Octanoyl-CoA" compartment="c0" substanceUnits="substance" hasOnlySubstanceUnits="false" boundaryCondition="false" constant="false" fbc:chemicalFormula="C29H47N7O17P3S">
        <notes>
          <html xmlns="http://www.w3.org/1999/xhtml">
            <p>FORMULA: C29H47N7O17P3S</p>
          </html>
        </notes>
      </species>
      <species id="M_S_cpd01476_c0" name="Protoporphyrin" compartment="c0" substanceUnits="substance" hasOnlySubstanceUnits="false" boundaryCondition="false" constant="false" fbc:chemicalFormula="C34H32N4O4">
        <notes>
          <html xmlns="http://www.w3.org/1999/xhtml">
            <p>FORMULA: C34H32N4O4</p>
          </html>
        </notes>
      </species>
      <species id="M_S_cpd01567_c0" name="(R)-Allantoin" compartment="c0" substanceUnits="substance" hasOnlySubstanceUnits="false" boundaryCondition="false" constant="false" fbc:chemicalFormula="C4H6N4O3">
        <notes>
          <html xmlns="http://www.w3.org/1999/xhtml">
            <p>FORMULA: C4H6N4O3</p>
          </html>
        </notes>
      </species>
      <species id="M_S_cpd01587_c0" name="5-Methylcytosine" compartment="c0" substanceUnits="substance" hasOnlySubstanceUnits="false" boundaryCondition="false" constant="false" fbc:chemicalFormula="C5H7N3O">
        <notes>
          <html xmlns="http://www.w3.org/1999/xhtml">
            <p>FORMULA: C5H7N3O</p>
          </html>
        </notes>
      </species>
      <species id="M_S_cpd01620_c0" name="Precorrin 2" compartment="c0" substanceUnits="substance" hasOnlySubstanceUnits="false" boundaryCondition="false" constant="false" fbc:chemicalFormula="C42H40N4O16">
        <notes>
          <html xmlns="http://www.w3.org/1999/xhtml">
            <p>FORMULA: C42H40N4O16</p>
          </html>
        </notes>
      </species>
      <species id="M_S_cpd01646_c0" name="2-Isopropylmalate" compartment="c0" substanceUnits="substance" hasOnlySubstanceUnits="false" boundaryCondition="false" constant="false" fbc:chemicalFormula="C7H10O5">
        <notes>
          <html xmlns="http://www.w3.org/1999/xhtml">
            <p>FORMULA: C7H10O5</p>
          </html>
        </notes>
      </species>
      <species id="M_S_cpd01651_c0" name="L-3-Cyanoalanine" compartment="c0" substanceUnits="substance" hasOnlySubstanceUnits="false" boundaryCondition="false" constant="false" fbc:chemicalFormula="C4H6N2O2">
        <notes>
          <html xmlns="http://www.w3.org/1999/xhtml">
            <p>FORMULA: C4H6N2O2</p>
          </html>
        </notes>
      </species>
      <species id="M_S_cpd01693_c0" name="6-Phosphosucrose" compartment="c0" substanceUnits="substance" hasOnlySubstanceUnits="false" boundaryCondition="false" constant="false" fbc:chemicalFormula="C12H22O14P">
        <notes>
          <html xmlns="http://www.w3.org/1999/xhtml">
            <p>FORMULA: C12H22O14P</p>
          </html>
        </notes>
      </species>
      <species id="M_S_cpd01695_c0" name="Myristoyl-CoA" compartment="c0" substanceUnits="substance" hasOnlySubstanceUnits="false" boundaryCondition="false" constant="false" fbc:chemicalFormula="C35H59N7O17P3S">
        <notes>
          <html xmlns="http://www.w3.org/1999/xhtml">
            <p>FORMULA: C35H59N7O17P3S</p>
          </html>
        </notes>
      </species>
      <species id="M_S_cpd01710_c0" name="2-Isopropylmaleate" compartment="c0" substanceUnits="substance" hasOnlySubstanceUnits="false" boundaryCondition="false" constant="false" fbc:chemicalFormula="C7H8O4">
        <notes>
          <html xmlns="http://www.w3.org/1999/xhtml">
            <p>FORMULA: C7H8O4</p>
          </html>
        </notes>
      </species>
      <species id="M_S_cpd01716_c0" name="3-Dehydroshikimate" compartment="c0" substanceUnits="substance" hasOnlySubstanceUnits="false" boundaryCondition="false" constant="false" fbc:chemicalFormula="C7H7O5">
        <notes>
          <html xmlns="http://www.w3.org/1999/xhtml">
            <p>FORMULA: C7H7O5</p>
          </html>
        </notes>
      </species>
      <species id="M_S_cpd01720_c0" name="3-Ureidopropanoate" compartment="c0" substanceUnits="substance" hasOnlySubstanceUnits="false" boundaryCondition="false" constant="false" fbc:chemicalFormula="C4H7N2O3">
        <notes>
          <html xmlns="http://www.w3.org/1999/xhtml">
            <p>FORMULA: C4H7N2O3</p>
          </html>
        </notes>
      </species>
      <species id="M_S_cpd01772_c0" name="Succinylbenzoate" compartment="c0" substanceUnits="substance" hasOnlySubstanceUnits="false" boundaryCondition="false" constant="false" fbc:chemicalFormula="C11H8O5">
        <notes>
          <html xmlns="http://www.w3.org/1999/xhtml">
            <p>FORMULA: C11H8O5</p>
          </html>
        </notes>
      </species>
      <species id="M_S_cpd01775_c0" name="Phosphoribosyl-ATP" compartment="c0" substanceUnits="substance" hasOnlySubstanceUnits="false" boundaryCondition="false" constant="false" fbc:chemicalFormula="C15H21N5O20P4">
        <notes>
          <html xmlns="http://www.w3.org/1999/xhtml">
            <p>FORMULA: C15H21N5O20P4</p>
          </html>
        </notes>
      </species>
      <species id="M_S_cpd01777_c0" name="Phosphoribosyl-AMP" compartment="c0" substanceUnits="substance" hasOnlySubstanceUnits="false" boundaryCondition="false" constant="false" fbc:chemicalFormula="C15H21N5O14P2">
        <notes>
          <html xmlns="http://www.w3.org/1999/xhtml">
            <p>FORMULA: C15H21N5O14P2</p>
          </html>
        </notes>
      </species>
      <species id="M_S_cpd01844_c0" name="Propionyl phosphate" compartment="c0" substanceUnits="substance" hasOnlySubstanceUnits="false" boundaryCondition="false" constant="false" fbc:chemicalFormula="C3H6O5P">
        <notes>
          <html xmlns="http://www.w3.org/1999/xhtml">
            <p>FORMULA: C3H6O5P</p>
          </html>
        </notes>
      </species>
      <species id="M_S_cpd01882_c0" name="Isovaleryl-CoA" compartment="c0" substanceUnits="substance" hasOnlySubstanceUnits="false" boundaryCondition="false" constant="false" fbc:chemicalFormula="C26H41N7O17P3S">
        <notes>
          <html xmlns="http://www.w3.org/1999/xhtml">
            <p>FORMULA: C26H41N7O17P3S</p>
          </html>
        </notes>
      </species>
      <species id="M_S_cpd01914_c0" name="L-Methionine S-oxide" compartment="c0" substanceUnits="substance" hasOnlySubstanceUnits="false" boundaryCondition="false" constant="false" fbc:chemicalFormula="C5H11NO3S">
        <notes>
          <html xmlns="http://www.w3.org/1999/xhtml">
            <p>FORMULA: C5H11NO3S</p>
          </html>
        </notes>
      </species>
      <species id="M_S_cpd01914_ext" name="L-Methionine S-oxide" compartment="ext" substanceUnits="substance" hasOnlySubstanceUnits="false" boundaryCondition="false" constant="false" fbc:chemicalFormula="C5H11NO3S">
        <notes>
          <html xmlns="http://www.w3.org/1999/xhtml">
            <p>FORMULA: C5H11NO3S</p>
          </html>
        </notes>
      </species>
      <species id="M_S_cpd01919_c0" name="maltose-6-phosphate" compartment="c0" substanceUnits="substance" hasOnlySubstanceUnits="false" boundaryCondition="false" constant="false" fbc:chemicalFormula="C12H22O14P">
        <notes>
          <html xmlns="http://www.w3.org/1999/xhtml">
            <p>FORMULA: C12H22O14P</p>
          </html>
        </notes>
      </species>
      <species id="M_S_cpd01923_c0" name="N-Acetylmuramoyl-Ala" compartment="c0" substanceUnits="substance" hasOnlySubstanceUnits="false" boundaryCondition="false" constant="false" fbc:chemicalFormula="C14H23N2O9">
        <notes>
          <html xmlns="http://www.w3.org/1999/xhtml">
            <p>FORMULA: C14H23N2O9</p>
          </html>
        </notes>
      </species>
      <species id="M_S_cpd01947_c0" name="BDOH" compartment="c0" substanceUnits="substance" hasOnlySubstanceUnits="false" boundaryCondition="false" constant="false" fbc:chemicalFormula="C4H10O2">
        <notes>
          <html xmlns="http://www.w3.org/1999/xhtml">
            <p>FORMULA: C4H10O2</p>
          </html>
        </notes>
      </species>
      <species id="M_S_cpd01947_ext" name="BDOH" compartment="ext" substanceUnits="substance" hasOnlySubstanceUnits="false" boundaryCondition="false" constant="false" fbc:chemicalFormula="C4H10O2">
        <notes>
          <html xmlns="http://www.w3.org/1999/xhtml">
            <p>FORMULA: C4H10O2</p>
          </html>
        </notes>
      </species>
      <species id="M_S_cpd01949_c0" name="(S,S)-2,3-Butanediol" compartment="c0" substanceUnits="substance" hasOnlySubstanceUnits="false" boundaryCondition="false" constant="false" fbc:chemicalFormula="C4H10O2">
        <notes>
          <html xmlns="http://www.w3.org/1999/xhtml">
            <p>FORMULA: C4H10O2</p>
          </html>
        </notes>
      </species>
      <species id="M_S_cpd01974_c0" name="4-Hydroxy-L-glutamate" compartment="c0" substanceUnits="substance" hasOnlySubstanceUnits="false" boundaryCondition="false" constant="false" fbc:chemicalFormula="C5H8NO5">
        <notes>
          <html xmlns="http://www.w3.org/1999/xhtml">
            <p>FORMULA: C5H8NO5</p>
          </html>
        </notes>
      </species>
      <species id="M_S_cpd01977_c0" name="4-Phospho-L-aspartate" compartment="c0" substanceUnits="substance" hasOnlySubstanceUnits="false" boundaryCondition="false" constant="false" fbc:chemicalFormula="C4H7NO7P">
        <notes>
          <html xmlns="http://www.w3.org/1999/xhtml">
            <p>FORMULA: C4H7NO7P</p>
          </html>
        </notes>
      </species>
      <species id="M_S_cpd01981_c0" name="5-Methylthio-D-ribose" compartment="c0" substanceUnits="substance" hasOnlySubstanceUnits="false" boundaryCondition="false" constant="false" fbc:chemicalFormula="C6H12O4S">
        <notes>
          <html xmlns="http://www.w3.org/1999/xhtml">
            <p>FORMULA: C6H12O4S</p>
          </html>
        </notes>
      </species>
      <species id="M_S_cpd01982_c0" name="5-Phosphoribosylamine" compartment="c0" substanceUnits="substance" hasOnlySubstanceUnits="false" boundaryCondition="false" constant="false" fbc:chemicalFormula="C5H12NO7P">
        <notes>
          <html xmlns="http://www.w3.org/1999/xhtml">
            <p>FORMULA: C5H12NO7P</p>
          </html>
        </notes>
      </species>
      <species id="M_S_cpd01997_c0" name="Dimethylbenzimidazole" compartment="c0" substanceUnits="substance" hasOnlySubstanceUnits="false" boundaryCondition="false" constant="false" fbc:chemicalFormula="C9H10N2">
        <notes>
          <html xmlns="http://www.w3.org/1999/xhtml">
            <p>FORMULA: C9H10N2</p>
          </html>
        </notes>
      </species>
      <species id="M_S_cpd02016_c0" name="N-Ribosylnicotinamide" compartment="c0" substanceUnits="substance" hasOnlySubstanceUnits="false" boundaryCondition="false" constant="false" fbc:chemicalFormula="C11H15N2O5">
        <notes>
          <html xmlns="http://www.w3.org/1999/xhtml">
            <p>FORMULA: C11H15N2O5</p>
          </html>
        </notes>
      </species>
      <species id="M_S_cpd02021_c0" name="Succinylbenzoyl-CoA" compartment="c0" substanceUnits="substance" hasOnlySubstanceUnits="false" boundaryCondition="false" constant="false" fbc:chemicalFormula="C32H40N7O20P3S">
        <notes>
          <html xmlns="http://www.w3.org/1999/xhtml">
            <p>FORMULA: C32H40N7O20P3S</p>
          </html>
        </notes>
      </species>
      <species id="M_S_cpd02030_c0" name="3-phosphoshikimate" compartment="c0" substanceUnits="substance" hasOnlySubstanceUnits="false" boundaryCondition="false" constant="false" fbc:chemicalFormula="C7H9O8P">
        <notes>
          <html xmlns="http://www.w3.org/1999/xhtml">
            <p>FORMULA: C7H9O8P</p>
          </html>
        </notes>
      </species>
      <species id="M_S_cpd02069_c0" name="3-Phosphonooxypyruvate" compartment="c0" substanceUnits="substance" hasOnlySubstanceUnits="false" boundaryCondition="false" constant="false" fbc:chemicalFormula="C3H3O7P">
        <notes>
          <html xmlns="http://www.w3.org/1999/xhtml">
            <p>FORMULA: C3H3O7P</p>
          </html>
        </notes>
      </species>
      <species id="M_S_cpd02074_c0" name="2-Oxo-6-aminocaproate" compartment="c0" substanceUnits="substance" hasOnlySubstanceUnits="false" boundaryCondition="false" constant="false" fbc:chemicalFormula="C6H11NO3">
        <notes>
          <html xmlns="http://www.w3.org/1999/xhtml">
            <p>FORMULA: C6H11NO3</p>
          </html>
        </notes>
      </species>
      <species id="M_S_cpd02083_c0" name="CoproporphyrinogenIII" compartment="c0" substanceUnits="substance" hasOnlySubstanceUnits="false" boundaryCondition="false" constant="false" fbc:chemicalFormula="C36H40N4O8">
        <notes>
          <html xmlns="http://www.w3.org/1999/xhtml">
            <p>FORMULA: C36H40N4O8</p>
          </html>
        </notes>
      </species>
      <species id="M_S_cpd02097_c0" name="L-Glutamyl 5-phosphate" compartment="c0" substanceUnits="substance" hasOnlySubstanceUnits="false" boundaryCondition="false" constant="false" fbc:chemicalFormula="C5H9NO7P">
        <notes>
          <html xmlns="http://www.w3.org/1999/xhtml">
            <p>FORMULA: C5H9NO7P</p>
          </html>
        </notes>
      </species>
      <species id="M_S_cpd02113_c0" name="dTDP-rhamnose" compartment="c0" substanceUnits="substance" hasOnlySubstanceUnits="false" boundaryCondition="false" constant="false" fbc:chemicalFormula="C16H24N2O15P2">
        <notes>
          <html xmlns="http://www.w3.org/1999/xhtml">
            <p>FORMULA: C16H24N2O15P2</p>
          </html>
        </notes>
      </species>
      <species id="M_S_cpd02120_c0" name="Dihydrodipicolinate" compartment="c0" substanceUnits="substance" hasOnlySubstanceUnits="false" boundaryCondition="false" constant="false" fbc:chemicalFormula="C7H5NO4">
        <notes>
          <html xmlns="http://www.w3.org/1999/xhtml">
            <p>FORMULA: C7H5NO4</p>
          </html>
        </notes>
      </species>
      <species id="M_S_cpd02124_c0" name="2-Methylacetoacetyl-CoA" compartment="c0" substanceUnits="substance" hasOnlySubstanceUnits="false" boundaryCondition="false" constant="false" fbc:chemicalFormula="C26H39N7O18P3S">
        <notes>
          <html xmlns="http://www.w3.org/1999/xhtml">
            <p>FORMULA: C26H39N7O18P3S</p>
          </html>
        </notes>
      </species>
      <species id="M_S_cpd02140_c0" name="AIR" compartment="c0" substanceUnits="substance" hasOnlySubstanceUnits="false" boundaryCondition="false" constant="false" fbc:chemicalFormula="C8H14N3O7P">
        <notes>
          <html xmlns="http://www.w3.org/1999/xhtml">
            <p>FORMULA: C8H14N3O7P</p>
          </html>
        </notes>
      </species>
      <species id="M_S_cpd02147_c0" name="4-Phosphoerythronate" compartment="c0" substanceUnits="substance" hasOnlySubstanceUnits="false" boundaryCondition="false" constant="false" fbc:chemicalFormula="C4H7O8P">
        <notes>
          <html xmlns="http://www.w3.org/1999/xhtml">
            <p>FORMULA: C4H7O8P</p>
          </html>
        </notes>
      </species>
      <species id="M_S_cpd02152_c0" name="L-Argininosuccinate" compartment="c0" substanceUnits="substance" hasOnlySubstanceUnits="false" boundaryCondition="false" constant="false" fbc:chemicalFormula="C10H17N4O6">
        <notes>
          <html xmlns="http://www.w3.org/1999/xhtml">
            <p>FORMULA: C10H17N4O6</p>
          </html>
        </notes>
      </species>
      <species id="M_S_cpd02197_c0" name="5-Formyltetrahydrofolate" compartment="c0" substanceUnits="substance" hasOnlySubstanceUnits="false" boundaryCondition="false" constant="false" fbc:chemicalFormula="C20H21N7O7">
        <notes>
          <html xmlns="http://www.w3.org/1999/xhtml">
            <p>FORMULA: C20H21N7O7</p>
          </html>
        </notes>
      </species>
      <species id="M_S_cpd02201_c0" name="4-phosphopantothenate" compartment="c0" substanceUnits="substance" hasOnlySubstanceUnits="false" boundaryCondition="false" constant="false" fbc:chemicalFormula="C9H16NO8P">
        <notes>
          <html xmlns="http://www.w3.org/1999/xhtml">
            <p>FORMULA: C9H16NO8P</p>
          </html>
        </notes>
      </species>
      <species id="M_S_cpd02210_c0" name="Indoleglycerol phosphate" compartment="c0" substanceUnits="substance" hasOnlySubstanceUnits="false" boundaryCondition="false" constant="false" fbc:chemicalFormula="C11H13NO6P">
        <notes>
          <html xmlns="http://www.w3.org/1999/xhtml">
            <p>FORMULA: C11H13NO6P</p>
          </html>
        </notes>
      </species>
      <species id="M_S_cpd02211_c0" name="L-2-Amino-acetoacetate" compartment="c0" substanceUnits="substance" hasOnlySubstanceUnits="false" boundaryCondition="false" constant="false" fbc:chemicalFormula="C4H7NO3">
        <notes>
          <html xmlns="http://www.w3.org/1999/xhtml">
            <p>FORMULA: C4H7NO3</p>
          </html>
        </notes>
      </species>
      <species id="M_S_cpd02227_c0" name="S-Ribosylhomocysteine" compartment="c0" substanceUnits="substance" hasOnlySubstanceUnits="false" boundaryCondition="false" constant="false" fbc:chemicalFormula="C9H17NO6S">
        <notes>
          <html xmlns="http://www.w3.org/1999/xhtml">
            <p>FORMULA: C9H17NO6S</p>
          </html>
        </notes>
      </species>
      <species id="M_S_cpd02229_c0" name="Bactoprenyl diphosphate" compartment="c0" substanceUnits="substance" hasOnlySubstanceUnits="false" boundaryCondition="false" constant="false" fbc:chemicalFormula="C55H90O7P2">
        <notes>
          <html xmlns="http://www.w3.org/1999/xhtml">
            <p>FORMULA: C55H90O7P2</p>
          </html>
        </notes>
      </species>
      <species id="M_S_cpd02255_c0" name="3-oxoadipate-enol-lactone" compartment="c0" substanceUnits="substance" hasOnlySubstanceUnits="false" boundaryCondition="false" constant="false" fbc:chemicalFormula="C6H5O4">
        <notes>
          <html xmlns="http://www.w3.org/1999/xhtml">
            <p>FORMULA: C6H5O4</p>
          </html>
        </notes>
      </species>
      <species id="M_S_cpd02295_c0" name="1-4-Dihydroxy-2-naphthoate" compartment="c0" substanceUnits="substance" hasOnlySubstanceUnits="false" boundaryCondition="false" constant="false" fbc:chemicalFormula="C11H7O4">
        <notes>
          <html xmlns="http://www.w3.org/1999/xhtml">
            <p>FORMULA: C11H7O4</p>
          </html>
        </notes>
      </species>
      <species id="M_S_cpd02311_c0" name="4-Imidazolone-5-propanoate" compartment="c0" substanceUnits="substance" hasOnlySubstanceUnits="false" boundaryCondition="false" constant="false" fbc:chemicalFormula="C6H7N2O3">
        <notes>
          <html xmlns="http://www.w3.org/1999/xhtml">
            <p>FORMULA: C6H7N2O3</p>
          </html>
        </notes>
      </species>
      <species id="M_S_cpd02333_c0" name="Quinolinate" compartment="c0" substanceUnits="substance" hasOnlySubstanceUnits="false" boundaryCondition="false" constant="false" fbc:chemicalFormula="C7H3NO4">
        <notes>
          <html xmlns="http://www.w3.org/1999/xhtml">
            <p>FORMULA: C7H3NO4</p>
          </html>
        </notes>
      </species>
      <species id="M_S_cpd02338_c0" name="UDP-D-galacto-1,4-furanose" compartment="c0" substanceUnits="substance" hasOnlySubstanceUnits="false" boundaryCondition="false" constant="false" fbc:chemicalFormula="C15H22N2O17P2">
        <notes>
          <html xmlns="http://www.w3.org/1999/xhtml">
            <p>FORMULA: C15H22N2O17P2</p>
          </html>
        </notes>
      </species>
      <species id="M_S_cpd02345_c0" name="L-Glutamate1-semialdehyde" compartment="c0" substanceUnits="substance" hasOnlySubstanceUnits="false" boundaryCondition="false" constant="false" fbc:chemicalFormula="C5H9NO3">
        <notes>
          <html xmlns="http://www.w3.org/1999/xhtml">
            <p>FORMULA: C5H9NO3</p>
          </html>
        </notes>
      </species>
      <species id="M_S_cpd02371_c0" name="D-Tagatose 1,6-biphosphate" compartment="c0" substanceUnits="substance" hasOnlySubstanceUnits="false" boundaryCondition="false" constant="false" fbc:chemicalFormula="C6H12O12P2">
        <notes>
          <html xmlns="http://www.w3.org/1999/xhtml">
            <p>FORMULA: C6H12O12P2</p>
          </html>
        </notes>
      </species>
      <species id="M_S_cpd02375_c0" name="Adenylosuccinate" compartment="c0" substanceUnits="substance" hasOnlySubstanceUnits="false" boundaryCondition="false" constant="false" fbc:chemicalFormula="C14H15N5O11P">
        <notes>
          <html xmlns="http://www.w3.org/1999/xhtml">
            <p>FORMULA: C14H15N5O11P</p>
          </html>
        </notes>
      </species>
      <species id="M_S_cpd02394_c0" name="GAR" compartment="c0" substanceUnits="substance" hasOnlySubstanceUnits="false" boundaryCondition="false" constant="false" fbc:chemicalFormula="C7H15N2O8P">
        <notes>
          <html xmlns="http://www.w3.org/1999/xhtml">
            <p>FORMULA: C7H15N2O8P</p>
          </html>
        </notes>
      </species>
      <species id="M_S_cpd02414_c0" name="L-2-Amino-6-oxopimelate" compartment="c0" substanceUnits="substance" hasOnlySubstanceUnits="false" boundaryCondition="false" constant="false" fbc:chemicalFormula="C7H10NO5">
        <notes>
          <html xmlns="http://www.w3.org/1999/xhtml">
            <p>FORMULA: C7H10NO5</p>
          </html>
        </notes>
      </species>
      <species id="M_S_cpd02431_c0" name="1-Pyrroline-5-carboxylate" compartment="c0" substanceUnits="substance" hasOnlySubstanceUnits="false" boundaryCondition="false" constant="false" fbc:chemicalFormula="C5H6NO2">
        <notes>
          <html xmlns="http://www.w3.org/1999/xhtml">
            <p>FORMULA: C5H6NO2</p>
          </html>
        </notes>
      </species>
      <species id="M_S_cpd02439_c0" name="2-Dehydro-3-deoxy-D-glucarate" compartment="c0" substanceUnits="substance" hasOnlySubstanceUnits="false" boundaryCondition="false" constant="false" fbc:chemicalFormula="C6H6O7">
        <notes>
          <html xmlns="http://www.w3.org/1999/xhtml">
            <p>FORMULA: C6H6O7</p>
          </html>
        </notes>
      </species>
      <species id="M_S_cpd02465_c0" name="tetrahydrodipicolinate" compartment="c0" substanceUnits="substance" hasOnlySubstanceUnits="false" boundaryCondition="false" constant="false" fbc:chemicalFormula="C7H7NO4">
        <notes>
          <html xmlns="http://www.w3.org/1999/xhtml">
            <p>FORMULA: C7H7NO4</p>
          </html>
        </notes>
      </species>
      <species id="M_S_cpd02498_c0" name="2,3-Dihydroxy-isovalerate" compartment="c0" substanceUnits="substance" hasOnlySubstanceUnits="false" boundaryCondition="false" constant="false" fbc:chemicalFormula="C5H9O4">
        <notes>
          <html xmlns="http://www.w3.org/1999/xhtml">
            <p>FORMULA: C5H9O4</p>
          </html>
        </notes>
      </species>
      <species id="M_S_cpd02522_c0" name="2-Aminoadipate 6-semialdehyde" compartment="c0" substanceUnits="substance" hasOnlySubstanceUnits="false" boundaryCondition="false" constant="false" fbc:chemicalFormula="C6H11NO3">
        <notes>
          <html xmlns="http://www.w3.org/1999/xhtml">
            <p>FORMULA: C6H11NO3</p>
          </html>
        </notes>
      </species>
      <species id="M_S_cpd02535_c0" name="2,3-Dihydroxy-3-methylvalerate" compartment="c0" substanceUnits="substance" hasOnlySubstanceUnits="false" boundaryCondition="false" constant="false" fbc:chemicalFormula="C6H11O4">
        <notes>
          <html xmlns="http://www.w3.org/1999/xhtml">
            <p>FORMULA: C6H11O4</p>
          </html>
        </notes>
      </species>
      <species id="M_S_cpd02547_c0" name="(R)-1-Aminopropan-2-yl phosphate" compartment="c0" substanceUnits="substance" hasOnlySubstanceUnits="false" boundaryCondition="false" constant="false" fbc:chemicalFormula="C3H10NO4P">
        <notes>
          <html xmlns="http://www.w3.org/1999/xhtml">
            <p>FORMULA: C3H10NO4P</p>
          </html>
        </notes>
      </species>
      <species id="M_S_cpd02552_c0" name="n-acetylglutamyl-phosphate" compartment="c0" substanceUnits="substance" hasOnlySubstanceUnits="false" boundaryCondition="false" constant="false" fbc:chemicalFormula="C7H10NO8P">
        <notes>
          <html xmlns="http://www.w3.org/1999/xhtml">
            <p>FORMULA: C7H10NO8P</p>
          </html>
        </notes>
      </species>
      <species id="M_S_cpd02557_c0" name="Farnesylfarnesylgeraniol" compartment="c0" substanceUnits="substance" hasOnlySubstanceUnits="false" boundaryCondition="false" constant="false" fbc:chemicalFormula="C40H66O7P2">
        <notes>
          <html xmlns="http://www.w3.org/1999/xhtml">
            <p>FORMULA: C40H66O7P2</p>
          </html>
        </notes>
      </species>
      <species id="M_S_cpd02566_c0" name="2,3-Dihydroxy-2,3-dihydrobenzoate" compartment="c0" substanceUnits="substance" hasOnlySubstanceUnits="false" boundaryCondition="false" constant="false" fbc:chemicalFormula="C7H7O4">
        <notes>
          <html xmlns="http://www.w3.org/1999/xhtml">
            <p>FORMULA: C7H7O4</p>
          </html>
        </notes>
      </species>
      <species id="M_S_cpd02569_c0" name="2-Oxo-3-hydroxyisovalerate" compartment="c0" substanceUnits="substance" hasOnlySubstanceUnits="false" boundaryCondition="false" constant="false" fbc:chemicalFormula="C5H7O4">
        <notes>
          <html xmlns="http://www.w3.org/1999/xhtml">
            <p>FORMULA: C5H7O4</p>
          </html>
        </notes>
      </species>
      <species id="M_S_cpd02590_c0" name="all-trans-Heptaprenyl diphosphate" compartment="c0" substanceUnits="substance" hasOnlySubstanceUnits="false" boundaryCondition="false" constant="false" fbc:chemicalFormula="C35H58O7P2">
        <notes>
          <html xmlns="http://www.w3.org/1999/xhtml">
            <p>FORMULA: C35H58O7P2</p>
          </html>
        </notes>
      </species>
      <species id="M_S_cpd02591_c0" name="pendp" compartment="c0" substanceUnits="substance" hasOnlySubstanceUnits="false" boundaryCondition="false" constant="false" fbc:chemicalFormula="C25H42O7P2">
        <notes>
          <html xmlns="http://www.w3.org/1999/xhtml">
            <p>FORMULA: C25H42O7P2</p>
          </html>
        </notes>
      </species>
      <species id="M_S_cpd02605_c0" name="2-isopropyl-3-oxosuccinate" compartment="c0" substanceUnits="substance" hasOnlySubstanceUnits="false" boundaryCondition="false" constant="false" fbc:chemicalFormula="C7H8O5">
        <notes>
          <html xmlns="http://www.w3.org/1999/xhtml">
            <p>FORMULA: C7H8O5</p>
          </html>
        </notes>
      </species>
      <species id="M_S_cpd02611_c0" name="N-Acetyl-D-glucosamine1-phosphate" compartment="c0" substanceUnits="substance" hasOnlySubstanceUnits="false" boundaryCondition="false" constant="false" fbc:chemicalFormula="C8H15NO9P">
        <notes>
          <html xmlns="http://www.w3.org/1999/xhtml">
            <p>FORMULA: C8H15NO9P</p>
          </html>
        </notes>
      </species>
      <species id="M_S_cpd02636_c0" name="4-Methyl-5--2-hydroxyethyl-thiazole" compartment="c0" substanceUnits="substance" hasOnlySubstanceUnits="false" boundaryCondition="false" constant="false" fbc:chemicalFormula="C6H9NOS">
        <notes>
          <html xmlns="http://www.w3.org/1999/xhtml">
            <p>FORMULA: C6H9NOS</p>
          </html>
        </notes>
      </species>
      <species id="M_S_cpd02642_c0" name="N-5-phosphoribosyl-anthranilate" compartment="c0" substanceUnits="substance" hasOnlySubstanceUnits="false" boundaryCondition="false" constant="false" fbc:chemicalFormula="C12H14NO9P">
        <notes>
          <html xmlns="http://www.w3.org/1999/xhtml">
            <p>FORMULA: C12H14NO9P</p>
          </html>
        </notes>
      </species>
      <species id="M_S_cpd02654_c0" name="4-Methyl-5--2-phosphoethyl-thiazole" compartment="c0" substanceUnits="substance" hasOnlySubstanceUnits="false" boundaryCondition="false" constant="false" fbc:chemicalFormula="C6H9NO4PS">
        <notes>
          <html xmlns="http://www.w3.org/1999/xhtml">
            <p>FORMULA: C6H9NO4PS</p>
          </html>
        </notes>
      </species>
      <species id="M_S_cpd02656_c0" name="6-7-Dimethyl-8--1-D-ribityllumazine" compartment="c0" substanceUnits="substance" hasOnlySubstanceUnits="false" boundaryCondition="false" constant="false" fbc:chemicalFormula="C13H18N4O6">
        <notes>
          <html xmlns="http://www.w3.org/1999/xhtml">
            <p>FORMULA: C13H18N4O6</p>
          </html>
        </notes>
      </species>
      <species id="M_S_cpd02666_c0" name="(R)-4&apos;-Phosphopantothenoyl-L-cysteine" compartment="c0" substanceUnits="substance" hasOnlySubstanceUnits="false" boundaryCondition="false" constant="false" fbc:chemicalFormula="C12H21N2O9PS">
        <notes>
          <html xmlns="http://www.w3.org/1999/xhtml">
            <p>FORMULA: C12H21N2O9PS</p>
          </html>
        </notes>
      </species>
      <species id="M_S_cpd02678_c0" name="N-Formyl-GAR" compartment="c0" substanceUnits="substance" hasOnlySubstanceUnits="false" boundaryCondition="false" constant="false" fbc:chemicalFormula="C8H14N2O9P">
        <notes>
          <html xmlns="http://www.w3.org/1999/xhtml">
            <p>FORMULA: C8H14N2O9P</p>
          </html>
        </notes>
      </species>
      <species id="M_S_cpd02685_c0" name="N-acetyl-LL-2,6-diaminopimelate" compartment="c0" substanceUnits="substance" hasOnlySubstanceUnits="false" boundaryCondition="false" constant="false" fbc:chemicalFormula="C9H15N2O5">
        <notes>
          <html xmlns="http://www.w3.org/1999/xhtml">
            <p>FORMULA: C9H15N2O5</p>
          </html>
        </notes>
      </species>
      <species id="M_S_cpd02693_c0" name="3-Isopropylmalate" compartment="c0" substanceUnits="substance" hasOnlySubstanceUnits="false" boundaryCondition="false" constant="false" fbc:chemicalFormula="C7H10O5">
        <notes>
          <html xmlns="http://www.w3.org/1999/xhtml">
            <p>FORMULA: C7H10O5</p>
          </html>
        </notes>
      </species>
      <species id="M_S_cpd02701_c0" name="S-Adenosyl-4-methylthio-2-oxobutanoate" compartment="c0" substanceUnits="substance" hasOnlySubstanceUnits="false" boundaryCondition="false" constant="false" fbc:chemicalFormula="C15H19N5O6S">
        <notes>
          <html xmlns="http://www.w3.org/1999/xhtml">
            <p>FORMULA: C15H19N5O6S</p>
          </html>
        </notes>
      </species>
      <species id="M_S_cpd02711_c0" name="2-Keto-3-deoxy-6-phosphogluconate" compartment="c0" substanceUnits="substance" hasOnlySubstanceUnits="false" boundaryCondition="false" constant="false" fbc:chemicalFormula="C6H9O9P">
        <notes>
          <html xmlns="http://www.w3.org/1999/xhtml">
            <p>FORMULA: C6H9O9P</p>
          </html>
        </notes>
      </species>
      <species id="M_S_cpd02720_c0" name="5-Amino-6--5-phosphoribitylaminouracil" compartment="c0" substanceUnits="substance" hasOnlySubstanceUnits="false" boundaryCondition="false" constant="false" fbc:chemicalFormula="C9H16N4O9P">
        <notes>
          <html xmlns="http://www.w3.org/1999/xhtml">
            <p>FORMULA: C9H16N4O9P</p>
          </html>
        </notes>
      </species>
      <species id="M_S_cpd02740_c0" name="Guanosine 5&apos;-triphosphate,3&apos;-diphosphate" compartment="c0" substanceUnits="substance" hasOnlySubstanceUnits="false" boundaryCondition="false" constant="false" fbc:chemicalFormula="C10H13N5O20P5">
        <notes>
          <html xmlns="http://www.w3.org/1999/xhtml">
            <p>FORMULA: C10H13N5O20P5</p>
          </html>
        </notes>
      </species>
      <species id="M_S_cpd02775_c0" name="4-Amino-5-phosphomethyl-2-methylpyrimidine" compartment="c0" substanceUnits="substance" hasOnlySubstanceUnits="false" boundaryCondition="false" constant="false" fbc:chemicalFormula="C6H9N3O4P">
        <notes>
          <html xmlns="http://www.w3.org/1999/xhtml">
            <p>FORMULA: C6H9N3O4P</p>
          </html>
        </notes>
      </species>
      <species id="M_S_cpd02799_c0" name="Methylisocitrate" compartment="c0" substanceUnits="substance" hasOnlySubstanceUnits="false" boundaryCondition="false" constant="false" fbc:chemicalFormula="C7H7O7">
        <notes>
          <html xmlns="http://www.w3.org/1999/xhtml">
            <p>FORMULA: C7H7O7</p>
          </html>
        </notes>
      </species>
      <species id="M_S_cpd02820_c0" name="UDP-N-acetylglucosamine enolpyruvate" compartment="c0" substanceUnits="substance" hasOnlySubstanceUnits="false" boundaryCondition="false" constant="false" fbc:chemicalFormula="C20H26N3O19P2">
        <notes>
          <html xmlns="http://www.w3.org/1999/xhtml">
            <p>FORMULA: C20H26N3O19P2</p>
          </html>
        </notes>
      </species>
      <species id="M_S_cpd02826_c0" name="5&apos;-Phosphoribosylformylglycinamidine" compartment="c0" substanceUnits="substance" hasOnlySubstanceUnits="false" boundaryCondition="false" constant="false" fbc:chemicalFormula="C8H16N3O8P">
        <notes>
          <html xmlns="http://www.w3.org/1999/xhtml">
            <p>FORMULA: C8H16N3O8P</p>
          </html>
        </notes>
      </species>
      <species id="M_S_cpd02843_c0" name="D-erythro-imidazol-glycerol-phosphate" compartment="c0" substanceUnits="substance" hasOnlySubstanceUnits="false" boundaryCondition="false" constant="false" fbc:chemicalFormula="C6H10N2O6P">
        <notes>
          <html xmlns="http://www.w3.org/1999/xhtml">
            <p>FORMULA: C6H10N2O6P</p>
          </html>
        </notes>
      </species>
      <species id="M_S_cpd02851_c0" name="AICAR" compartment="c0" substanceUnits="substance" hasOnlySubstanceUnits="false" boundaryCondition="false" constant="false" fbc:chemicalFormula="C9H14N4O8P">
        <notes>
          <html xmlns="http://www.w3.org/1999/xhtml">
            <p>FORMULA: C9H14N4O8P</p>
          </html>
        </notes>
      </species>
      <species id="M_S_cpd02857_c0" name="DAHP" compartment="c0" substanceUnits="substance" hasOnlySubstanceUnits="false" boundaryCondition="false" constant="false" fbc:chemicalFormula="C7H11O10P">
        <notes>
          <html xmlns="http://www.w3.org/1999/xhtml">
            <p>FORMULA: C7H11O10P</p>
          </html>
        </notes>
      </species>
      <species id="M_S_cpd02862_c0" name="UDPMurAc(oyl-L-Ala-D-gamma-Glu-L-Lys-D-Ala-D-Ala)" compartment="c0" substanceUnits="substance" hasOnlySubstanceUnits="false" boundaryCondition="false" constant="false" fbc:chemicalFormula="C40H62N9O26P2">
        <notes>
          <html xmlns="http://www.w3.org/1999/xhtml">
            <p>FORMULA: C40H62N9O26P2</p>
          </html>
        </notes>
      </species>
      <species id="M_S_cpd02882_c0" name="4--1-D-Ribitylamino-5-aminouracil" compartment="c0" substanceUnits="substance" hasOnlySubstanceUnits="false" boundaryCondition="false" constant="false" fbc:chemicalFormula="C9H16N4O6">
        <notes>
          <html xmlns="http://www.w3.org/1999/xhtml">
            <p>FORMULA: C9H16N4O6</p>
          </html>
        </notes>
      </species>
      <species id="M_S_cpd02884_c0" name="FAICAR" compartment="c0" substanceUnits="substance" hasOnlySubstanceUnits="false" boundaryCondition="false" constant="false" fbc:chemicalFormula="C10H14N4O9P">
        <notes>
          <html xmlns="http://www.w3.org/1999/xhtml">
            <p>FORMULA: C10H14N4O9P</p>
          </html>
        </notes>
      </species>
      <species id="M_S_cpd02893_c0" name="5&apos;-Phosphoribosyl-4-carboxy-5-aminoimidazole" compartment="c0" substanceUnits="substance" hasOnlySubstanceUnits="false" boundaryCondition="false" constant="false" fbc:chemicalFormula="C9H13N3O9P">
        <notes>
          <html xmlns="http://www.w3.org/1999/xhtml">
            <p>FORMULA: C9H13N3O9P</p>
          </html>
        </notes>
      </species>
      <species id="M_S_cpd02894_c0" name="4-Amino-2-methyl-5-diphosphomethylpyrimidine" compartment="c0" substanceUnits="substance" hasOnlySubstanceUnits="false" boundaryCondition="false" constant="false" fbc:chemicalFormula="C6H9N3O7P2">
        <notes>
          <html xmlns="http://www.w3.org/1999/xhtml">
            <p>FORMULA: C6H9N3O7P2</p>
          </html>
        </notes>
      </species>
      <species id="M_S_cpd02904_c0" name="alpha-Ribazole 5&apos;-phosphate" compartment="c0" substanceUnits="substance" hasOnlySubstanceUnits="false" boundaryCondition="false" constant="false" fbc:chemicalFormula="C14H18N2O7P">
        <notes>
          <html xmlns="http://www.w3.org/1999/xhtml">
            <p>FORMULA: C14H18N2O7P</p>
          </html>
        </notes>
      </species>
      <species id="M_S_cpd02920_c0" name="2-Amino-4-hydroxy-6-hydroxymethyl-7-8-dihydropteridinediphosphate" compartment="c0" substanceUnits="substance" hasOnlySubstanceUnits="false" boundaryCondition="false" constant="false" fbc:chemicalFormula="C7H9N5O8P2">
        <notes>
          <html xmlns="http://www.w3.org/1999/xhtml">
            <p>FORMULA: C7H9N5O8P2</p>
          </html>
        </notes>
      </species>
      <species id="M_S_cpd02921_c0" name="SAICAR" compartment="c0" substanceUnits="substance" hasOnlySubstanceUnits="false" boundaryCondition="false" constant="false" fbc:chemicalFormula="C13H16N4O12P">
        <notes>
          <html xmlns="http://www.w3.org/1999/xhtml">
            <p>FORMULA: C13H16N4O12P</p>
          </html>
        </notes>
      </species>
      <species id="M_S_cpd02948_c0" name="MurAc(oyl-L-Ala-D-gamma-Glu-L-Lys-D-Ala-D-Ala)-diphospho- undecaprenol" compartment="c0" substanceUnits="substance" hasOnlySubstanceUnits="false" boundaryCondition="false" constant="false" fbc:chemicalFormula="C86H140N7O21P2">
        <notes>
          <html xmlns="http://www.w3.org/1999/xhtml">
            <p>FORMULA: C86H140N7O21P2</p>
          </html>
        </notes>
      </species>
      <species id="M_S_cpd02961_c0" name="Dihydroneopterin" compartment="c0" substanceUnits="substance" hasOnlySubstanceUnits="false" boundaryCondition="false" constant="false" fbc:chemicalFormula="C9H13N5O4">
        <notes>
          <html xmlns="http://www.w3.org/1999/xhtml">
            <p>FORMULA: C9H13N5O4</p>
          </html>
        </notes>
      </species>
      <species id="M_S_cpd02964_c0" name="UDP-N-acetylmuramoyl-L-alanyl-D-gamma-glutamyl-meso-2-6-diaminopimelate" compartment="c0" substanceUnits="substance" hasOnlySubstanceUnits="false" boundaryCondition="false" constant="false" fbc:chemicalFormula="C35H51N7O26P2">
        <notes>
          <html xmlns="http://www.w3.org/1999/xhtml">
            <p>FORMULA: C35H51N7O26P2</p>
          </html>
        </notes>
      </species>
      <species id="M_S_cpd02967_c0" name="N-Acetyl-beta-D-mannosaminyl-1,4-N-acetyl-D- glucosaminyldiphosphoundecaprenol" compartment="c0" substanceUnits="substance" hasOnlySubstanceUnits="false" boundaryCondition="false" constant="false" fbc:chemicalFormula="C71H116N2O17P2">
        <notes>
          <html xmlns="http://www.w3.org/1999/xhtml">
            <p>FORMULA: C71H116N2O17P2</p>
          </html>
        </notes>
      </species>
      <species id="M_S_cpd02968_c0" name="UDP-N-acetylmuramoyl-L-alanyl-D-glutamyl-6-carboxy-L-lysyl-D-alanyl- D-alanine" compartment="c0" substanceUnits="substance" hasOnlySubstanceUnits="false" boundaryCondition="false" constant="false" fbc:chemicalFormula="C41H61N9O28P2">
        <notes>
          <html xmlns="http://www.w3.org/1999/xhtml">
            <p>FORMULA: C41H61N9O28P2</p>
          </html>
        </notes>
      </species>
      <species id="M_S_cpd02978_c0" name="7,8-Dihydroneopterin 3&apos;-triphosphate" compartment="c0" substanceUnits="substance" hasOnlySubstanceUnits="false" boundaryCondition="false" constant="false" fbc:chemicalFormula="C9H13N5O13P3">
        <notes>
          <html xmlns="http://www.w3.org/1999/xhtml">
            <p>FORMULA: C9H13N5O13P3</p>
          </html>
        </notes>
      </species>
      <species id="M_S_cpd02979_c0" name="phosphoribosylformiminoaicar-phosphate" compartment="c0" substanceUnits="substance" hasOnlySubstanceUnits="false" boundaryCondition="false" constant="false" fbc:chemicalFormula="C15H23N5O15P2">
        <notes>
          <html xmlns="http://www.w3.org/1999/xhtml">
            <p>FORMULA: C15H23N5O15P2</p>
          </html>
        </notes>
      </species>
      <species id="M_S_cpd02991_c0" name="phosphoribulosylformimino-AICAR-phosphate" compartment="c0" substanceUnits="substance" hasOnlySubstanceUnits="false" boundaryCondition="false" constant="false" fbc:chemicalFormula="C15H23N5O15P2">
        <notes>
          <html xmlns="http://www.w3.org/1999/xhtml">
            <p>FORMULA: C15H23N5O15P2</p>
          </html>
        </notes>
      </species>
      <species id="M_S_cpd03034_c0" name="3-Ureidoisobutyrate" compartment="c0" substanceUnits="substance" hasOnlySubstanceUnits="false" boundaryCondition="false" constant="false" fbc:chemicalFormula="C5H9N2O3">
        <notes>
          <html xmlns="http://www.w3.org/1999/xhtml">
            <p>FORMULA: C5H9N2O3</p>
          </html>
        </notes>
      </species>
      <species id="M_S_cpd03048_c0" name="Isethionate" compartment="c0" substanceUnits="substance" hasOnlySubstanceUnits="false" boundaryCondition="false" constant="false" fbc:chemicalFormula="C2H5O4S">
        <notes>
          <html xmlns="http://www.w3.org/1999/xhtml">
            <p>FORMULA: C2H5O4S</p>
          </html>
        </notes>
      </species>
      <species id="M_S_cpd03048_ext" name="Isethionate" compartment="ext" substanceUnits="substance" hasOnlySubstanceUnits="false" boundaryCondition="false" constant="false" fbc:chemicalFormula="C2H5O4S">
        <notes>
          <html xmlns="http://www.w3.org/1999/xhtml">
            <p>FORMULA: C2H5O4S</p>
          </html>
        </notes>
      </species>
      <species id="M_S_cpd03049_c0" name="2-Hydroxyethyl-ThPP" compartment="c0" substanceUnits="substance" hasOnlySubstanceUnits="false" boundaryCondition="false" constant="false" fbc:chemicalFormula="C14H21N4O8P2S">
        <notes>
          <html xmlns="http://www.w3.org/1999/xhtml">
            <p>FORMULA: C14H21N4O8P2S</p>
          </html>
        </notes>
      </species>
      <species id="M_S_cpd03063_c0" name="3-Aminoisobutanoate" compartment="c0" substanceUnits="substance" hasOnlySubstanceUnits="false" boundaryCondition="false" constant="false" fbc:chemicalFormula="C4H9NO2">
        <notes>
          <html xmlns="http://www.w3.org/1999/xhtml">
            <p>FORMULA: C4H9NO2</p>
          </html>
        </notes>
      </species>
      <species id="M_S_cpd03078_c0" name="Selenophosphate" compartment="c0" substanceUnits="substance" hasOnlySubstanceUnits="false" boundaryCondition="false" constant="false" fbc:chemicalFormula="HO3PSe">
        <notes>
          <html xmlns="http://www.w3.org/1999/xhtml">
            <p>FORMULA: HO3PSe</p>
          </html>
        </notes>
      </species>
      <species id="M_S_cpd03091_c0" name="5&apos;-Deoxyadenosine" compartment="c0" substanceUnits="substance" hasOnlySubstanceUnits="false" boundaryCondition="false" constant="false" fbc:chemicalFormula="C10H13N5O3">
        <notes>
          <html xmlns="http://www.w3.org/1999/xhtml">
            <p>FORMULA: C10H13N5O3</p>
          </html>
        </notes>
      </species>
      <species id="M_S_cpd03114_c0" name="3-Oxopalmitoyl-CoA" compartment="c0" substanceUnits="substance" hasOnlySubstanceUnits="false" boundaryCondition="false" constant="false" fbc:chemicalFormula="C37H61N7O18P3S">
        <notes>
          <html xmlns="http://www.w3.org/1999/xhtml">
            <p>FORMULA: C37H61N7O18P3S</p>
          </html>
        </notes>
      </species>
      <species id="M_S_cpd03117_c0" name="3-Oxododecanoyl-CoA" compartment="c0" substanceUnits="substance" hasOnlySubstanceUnits="false" boundaryCondition="false" constant="false" fbc:chemicalFormula="C33H53N7O18P3S">
        <notes>
          <html xmlns="http://www.w3.org/1999/xhtml">
            <p>FORMULA: C33H53N7O18P3S</p>
          </html>
        </notes>
      </species>
      <species id="M_S_cpd03119_c0" name="3-Oxodecanoyl-CoA" compartment="c0" substanceUnits="substance" hasOnlySubstanceUnits="false" boundaryCondition="false" constant="false" fbc:chemicalFormula="C31H49N7O18P3S">
        <notes>
          <html xmlns="http://www.w3.org/1999/xhtml">
            <p>FORMULA: C31H49N7O18P3S</p>
          </html>
        </notes>
      </species>
      <species id="M_S_cpd03121_c0" name="3-Oxooctanoyl-CoA" compartment="c0" substanceUnits="substance" hasOnlySubstanceUnits="false" boundaryCondition="false" constant="false" fbc:chemicalFormula="C29H45N7O18P3S">
        <notes>
          <html xmlns="http://www.w3.org/1999/xhtml">
            <p>FORMULA: C29H45N7O18P3S</p>
          </html>
        </notes>
      </species>
      <species id="M_S_cpd03123_c0" name="3-Oxohexanoyl-CoA" compartment="c0" substanceUnits="substance" hasOnlySubstanceUnits="false" boundaryCondition="false" constant="false" fbc:chemicalFormula="C27H41N7O18P3S">
        <notes>
          <html xmlns="http://www.w3.org/1999/xhtml">
            <p>FORMULA: C27H41N7O18P3S</p>
          </html>
        </notes>
      </species>
      <species id="M_S_cpd03124_c0" name="Hexanoyl-CoA" compartment="c0" substanceUnits="substance" hasOnlySubstanceUnits="false" boundaryCondition="false" constant="false" fbc:chemicalFormula="C27H43N7O17P3S">
        <notes>
          <html xmlns="http://www.w3.org/1999/xhtml">
            <p>FORMULA: C27H43N7O17P3S</p>
          </html>
        </notes>
      </species>
      <species id="M_S_cpd03128_c0" name="Decanoyl-CoA" compartment="c0" substanceUnits="substance" hasOnlySubstanceUnits="false" boundaryCondition="false" constant="false" fbc:chemicalFormula="C31H51N7O17P3S">
        <notes>
          <html xmlns="http://www.w3.org/1999/xhtml">
            <p>FORMULA: C31H51N7O17P3S</p>
          </html>
        </notes>
      </species>
      <species id="M_S_cpd03198_c0" name="Melibiose" compartment="c0" substanceUnits="substance" hasOnlySubstanceUnits="false" boundaryCondition="false" constant="false" fbc:chemicalFormula="C12H22O11">
        <notes>
          <html xmlns="http://www.w3.org/1999/xhtml">
            <p>FORMULA: C12H22O11</p>
          </html>
        </notes>
      </species>
      <species id="M_S_cpd03198_ext" name="Melibiose" compartment="ext" substanceUnits="substance" hasOnlySubstanceUnits="false" boundaryCondition="false" constant="false" fbc:chemicalFormula="C12H22O11">
        <notes>
          <html xmlns="http://www.w3.org/1999/xhtml">
            <p>FORMULA: C12H22O11</p>
          </html>
        </notes>
      </species>
      <species id="M_S_cpd03279_c0" name="Deoxyinosine" compartment="c0" substanceUnits="substance" hasOnlySubstanceUnits="false" boundaryCondition="false" constant="false" fbc:chemicalFormula="C10H12N4O4">
        <notes>
          <html xmlns="http://www.w3.org/1999/xhtml">
            <p>FORMULA: C10H12N4O4</p>
          </html>
        </notes>
      </species>
      <species id="M_S_cpd03279_ext" name="Deoxyinosine" compartment="ext" substanceUnits="substance" hasOnlySubstanceUnits="false" boundaryCondition="false" constant="false" fbc:chemicalFormula="C10H12N4O4">
        <notes>
          <html xmlns="http://www.w3.org/1999/xhtml">
            <p>FORMULA: C10H12N4O4</p>
          </html>
        </notes>
      </species>
      <species id="M_S_cpd03289_c0" name="L-2-Acetamido-6-oxopimelate" compartment="c0" substanceUnits="substance" hasOnlySubstanceUnits="false" boundaryCondition="false" constant="false" fbc:chemicalFormula="C9H11NO6">
        <notes>
          <html xmlns="http://www.w3.org/1999/xhtml">
            <p>FORMULA: C9H11NO6</p>
          </html>
        </notes>
      </species>
      <species id="M_S_cpd03407_c0" name="gamma-Glutamyl-beta-cyanoalanine" compartment="c0" substanceUnits="substance" hasOnlySubstanceUnits="false" boundaryCondition="false" constant="false" fbc:chemicalFormula="C9H12N3O5">
        <notes>
          <html xmlns="http://www.w3.org/1999/xhtml">
            <p>FORMULA: C9H12N3O5</p>
          </html>
        </notes>
      </species>
      <species id="M_S_cpd03420_c0" name="Precorrin 3A" compartment="c0" substanceUnits="substance" hasOnlySubstanceUnits="false" boundaryCondition="false" constant="false" fbc:chemicalFormula="C43H44N4O16">
        <notes>
          <html xmlns="http://www.w3.org/1999/xhtml">
            <p>FORMULA: C43H44N4O16</p>
          </html>
        </notes>
      </species>
      <species id="M_S_cpd03421_c0" name="Cobyrinate" compartment="c0" substanceUnits="substance" hasOnlySubstanceUnits="false" boundaryCondition="false" constant="false" fbc:chemicalFormula="C45H53CoN4O14">
        <notes>
          <html xmlns="http://www.w3.org/1999/xhtml">
            <p>FORMULA: C45H53CoN4O14</p>
          </html>
        </notes>
      </species>
      <species id="M_S_cpd03422_c0" name="Cobinamide" compartment="c0" substanceUnits="substance" hasOnlySubstanceUnits="false" boundaryCondition="false" constant="false" fbc:chemicalFormula="C48H73CoN11O8">
        <notes>
          <html xmlns="http://www.w3.org/1999/xhtml">
            <p>FORMULA: C48H73CoN11O8</p>
          </html>
        </notes>
      </species>
      <species id="M_S_cpd03423_c0" name="alpha-Ribazole" compartment="c0" substanceUnits="substance" hasOnlySubstanceUnits="false" boundaryCondition="false" constant="false" fbc:chemicalFormula="C14H18N2O4">
        <notes>
          <html xmlns="http://www.w3.org/1999/xhtml">
            <p>FORMULA: C14H18N2O4</p>
          </html>
        </notes>
      </species>
      <species id="M_S_cpd03424_c0" name="Vitamin B12" compartment="c0" substanceUnits="substance" hasOnlySubstanceUnits="false" boundaryCondition="false" constant="false" fbc:chemicalFormula="C61H86CoN13O14PR">
        <notes>
          <html xmlns="http://www.w3.org/1999/xhtml">
            <p>FORMULA: C61H86CoN13O14PR</p>
          </html>
        </notes>
      </species>
      <species id="M_S_cpd03424_ext" name="Vitamin B12" compartment="ext" substanceUnits="substance" hasOnlySubstanceUnits="false" boundaryCondition="false" constant="false" fbc:chemicalFormula="C61H86CoN13O14PR">
        <notes>
          <html xmlns="http://www.w3.org/1999/xhtml">
            <p>FORMULA: C61H86CoN13O14PR</p>
          </html>
        </notes>
      </species>
      <species id="M_S_cpd03426_c0" name="Sirohydrochlorin" compartment="c0" substanceUnits="substance" hasOnlySubstanceUnits="false" boundaryCondition="false" constant="false" fbc:chemicalFormula="C42H38N4O16">
        <notes>
          <html xmlns="http://www.w3.org/1999/xhtml">
            <p>FORMULA: C42H38N4O16</p>
          </html>
        </notes>
      </species>
      <species id="M_S_cpd03443_c0" name="3-Octaprenyl-4-hydroxybenzoate" compartment="c0" substanceUnits="substance" hasOnlySubstanceUnits="false" boundaryCondition="false" constant="false" fbc:chemicalFormula="C47H69O3">
        <notes>
          <html xmlns="http://www.w3.org/1999/xhtml">
            <p>FORMULA: C47H69O3</p>
          </html>
        </notes>
      </species>
      <species id="M_S_cpd03444_c0" name="2-Octaprenylphenol" compartment="c0" substanceUnits="substance" hasOnlySubstanceUnits="false" boundaryCondition="false" constant="false" fbc:chemicalFormula="C46H70O">
        <notes>
          <html xmlns="http://www.w3.org/1999/xhtml">
            <p>FORMULA: C46H70O</p>
          </html>
        </notes>
      </species>
      <species id="M_S_cpd03445_c0" name="2-Octaprenyl-6-hydroxyphenol" compartment="c0" substanceUnits="substance" hasOnlySubstanceUnits="false" boundaryCondition="false" constant="false" fbc:chemicalFormula="C46H70O2">
        <notes>
          <html xmlns="http://www.w3.org/1999/xhtml">
            <p>FORMULA: C46H70O2</p>
          </html>
        </notes>
      </species>
      <species id="M_S_cpd03446_c0" name="2-Octaprenyl-6-methoxyphenol" compartment="c0" substanceUnits="substance" hasOnlySubstanceUnits="false" boundaryCondition="false" constant="false" fbc:chemicalFormula="C47H72O2">
        <notes>
          <html xmlns="http://www.w3.org/1999/xhtml">
            <p>FORMULA: C47H72O2</p>
          </html>
        </notes>
      </species>
      <species id="M_S_cpd03447_c0" name="2-Octaprenyl-6-methoxy-1,4-benzoquinone" compartment="c0" substanceUnits="substance" hasOnlySubstanceUnits="false" boundaryCondition="false" constant="false" fbc:chemicalFormula="C47H70O3">
        <notes>
          <html xmlns="http://www.w3.org/1999/xhtml">
            <p>FORMULA: C47H70O3</p>
          </html>
        </notes>
      </species>
      <species id="M_S_cpd03448_c0" name="2-Octaprenyl-3-methyl-6-methoxy-1,4-benzoquinone" compartment="c0" substanceUnits="substance" hasOnlySubstanceUnits="false" boundaryCondition="false" constant="false" fbc:chemicalFormula="C48H72O3">
        <notes>
          <html xmlns="http://www.w3.org/1999/xhtml">
            <p>FORMULA: C48H72O3</p>
          </html>
        </notes>
      </species>
      <species id="M_S_cpd03449_c0" name="2-Octaprenyl-3-methyl-5-hydroxy-6-methoxy-1,4-benzoquinone" compartment="c0" substanceUnits="substance" hasOnlySubstanceUnits="false" boundaryCondition="false" constant="false" fbc:chemicalFormula="C48H71O4">
        <notes>
          <html xmlns="http://www.w3.org/1999/xhtml">
            <p>FORMULA: C48H71O4</p>
          </html>
        </notes>
      </species>
      <species id="M_S_cpd03451_c0" name="SHCHC" compartment="c0" substanceUnits="substance" hasOnlySubstanceUnits="false" boundaryCondition="false" constant="false" fbc:chemicalFormula="C11H10O6">
        <notes>
          <html xmlns="http://www.w3.org/1999/xhtml">
            <p>FORMULA: C11H10O6</p>
          </html>
        </notes>
      </species>
      <species id="M_S_cpd03470_c0" name="Iminoaspartate" compartment="c0" substanceUnits="substance" hasOnlySubstanceUnits="false" boundaryCondition="false" constant="false" fbc:chemicalFormula="C4H3NO4">
        <notes>
          <html xmlns="http://www.w3.org/1999/xhtml">
            <p>FORMULA: C4H3NO4</p>
          </html>
        </notes>
      </species>
      <species id="M_S_cpd03471_c0" name="Nicotinate D-ribonucleoside" compartment="c0" substanceUnits="substance" hasOnlySubstanceUnits="false" boundaryCondition="false" constant="false" fbc:chemicalFormula="C11H13NO6">
        <notes>
          <html xmlns="http://www.w3.org/1999/xhtml">
            <p>FORMULA: C11H13NO6</p>
          </html>
        </notes>
      </species>
      <species id="M_S_cpd03485_c0" name="N-Acetyl-D-muramoate" compartment="c0" substanceUnits="substance" hasOnlySubstanceUnits="false" boundaryCondition="false" constant="false" fbc:chemicalFormula="C11H18NO8">
        <notes>
          <html xmlns="http://www.w3.org/1999/xhtml">
            <p>FORMULA: C11H18NO8</p>
          </html>
        </notes>
      </species>
      <species id="M_S_cpd03491_c0" name="Undecaprenyl-diphospho-N-acetylmuramoyl-(N-acetylglucosamine)-L-alanyl-gamma-D-glutamyl-L-lysyl-D-alanyl-D-alanine" compartment="c0" substanceUnits="substance" hasOnlySubstanceUnits="false" boundaryCondition="false" constant="false" fbc:chemicalFormula="C94H153N8O26P2">
        <notes>
          <html xmlns="http://www.w3.org/1999/xhtml">
            <p>FORMULA: C94H153N8O26P2</p>
          </html>
        </notes>
      </species>
      <species id="M_S_cpd03494_c0" name="Undecaprenyl-diphospho-N-acetylmuramoyl-L-alanyl-D-glutamyl-meso-2-6-diaminopimeloyl-D-alanyl-D-alanine" compartment="c0" substanceUnits="substance" hasOnlySubstanceUnits="false" boundaryCondition="false" constant="false" fbc:chemicalFormula="C87H139N7O23P2">
        <notes>
          <html xmlns="http://www.w3.org/1999/xhtml">
            <p>FORMULA: C87H139N7O23P2</p>
          </html>
        </notes>
      </species>
      <species id="M_S_cpd03495_c0" name="Undecaprenyl-diphospho-N-acetylmuramoyl--N-acetylglucosamine-L-ala-D-glu-meso-2-6-diaminopimeloyl-D-ala-D-ala" compartment="c0" substanceUnits="substance" hasOnlySubstanceUnits="false" boundaryCondition="false" constant="false" fbc:chemicalFormula="C95H152N8O28P2">
        <notes>
          <html xmlns="http://www.w3.org/1999/xhtml">
            <p>FORMULA: C95H152N8O28P2</p>
          </html>
        </notes>
      </species>
      <species id="M_S_cpd03518_c0" name="Formamidopyrimidine nucleoside triphosphate" compartment="c0" substanceUnits="substance" hasOnlySubstanceUnits="false" boundaryCondition="false" constant="false" fbc:chemicalFormula="C10H15N5O15P3">
        <notes>
          <html xmlns="http://www.w3.org/1999/xhtml">
            <p>FORMULA: C10H15N5O15P3</p>
          </html>
        </notes>
      </species>
      <species id="M_S_cpd03519_c0" name="2,5-Diaminopyrimidine nucleoside triphosphate" compartment="c0" substanceUnits="substance" hasOnlySubstanceUnits="false" boundaryCondition="false" constant="false" fbc:chemicalFormula="C9H15N5O14P3">
        <notes>
          <html xmlns="http://www.w3.org/1999/xhtml">
            <p>FORMULA: C9H15N5O14P3</p>
          </html>
        </notes>
      </species>
      <species id="M_S_cpd03524_c0" name="10-Formyl-THF-L-glutamate" compartment="c0" substanceUnits="substance" hasOnlySubstanceUnits="false" boundaryCondition="false" constant="false" fbc:chemicalFormula="C25H27N8O10">
        <notes>
          <html xmlns="http://www.w3.org/1999/xhtml">
            <p>FORMULA: C25H27N8O10</p>
          </html>
        </notes>
      </species>
      <species id="M_S_cpd03607_c0" name="4-(Phosphonooxy)-threonine" compartment="c0" substanceUnits="substance" hasOnlySubstanceUnits="false" boundaryCondition="false" constant="false" fbc:chemicalFormula="C4H9NO7P">
        <notes>
          <html xmlns="http://www.w3.org/1999/xhtml">
            <p>FORMULA: C4H9NO7P</p>
          </html>
        </notes>
      </species>
      <species id="M_S_cpd03608_c0" name="4-Hydroxy-L-threonine" compartment="c0" substanceUnits="substance" hasOnlySubstanceUnits="false" boundaryCondition="false" constant="false" fbc:chemicalFormula="C4H9NO4">
        <notes>
          <html xmlns="http://www.w3.org/1999/xhtml">
            <p>FORMULA: C4H9NO4</p>
          </html>
        </notes>
      </species>
      <species id="M_S_cpd03646_c0" name="gamma-Glutamyl-3-aminopropiononitrile" compartment="c0" substanceUnits="substance" hasOnlySubstanceUnits="false" boundaryCondition="false" constant="false" fbc:chemicalFormula="C8H13N3O3">
        <notes>
          <html xmlns="http://www.w3.org/1999/xhtml">
            <p>FORMULA: C8H13N3O3</p>
          </html>
        </notes>
      </species>
      <species id="M_S_cpd03662_c0" name="n-Butanol" compartment="c0" substanceUnits="substance" hasOnlySubstanceUnits="false" boundaryCondition="false" constant="false" fbc:chemicalFormula="C4H10O">
        <notes>
          <html xmlns="http://www.w3.org/1999/xhtml">
            <p>FORMULA: C4H10O</p>
          </html>
        </notes>
      </species>
      <species id="M_S_cpd03666_c0" name="2,5-Diamino-6-(5&apos;-triphosphoryl-3&apos;,4&apos;-trihydroxy-2&apos;-oxopentyl)- amino-4-oxopyrimidine" compartment="c0" substanceUnits="substance" hasOnlySubstanceUnits="false" boundaryCondition="false" constant="false" fbc:chemicalFormula="C9H15N5O14P3">
        <notes>
          <html xmlns="http://www.w3.org/1999/xhtml">
            <p>FORMULA: C9H15N5O14P3</p>
          </html>
        </notes>
      </species>
      <species id="M_S_cpd03671_c0" name="D-Glucosamine1-phosphate" compartment="c0" substanceUnits="substance" hasOnlySubstanceUnits="false" boundaryCondition="false" constant="false" fbc:chemicalFormula="C6H14NO8P">
        <notes>
          <html xmlns="http://www.w3.org/1999/xhtml">
            <p>FORMULA: C6H14NO8P</p>
          </html>
        </notes>
      </species>
      <species id="M_S_cpd03696_ext" name="Ursin" compartment="ext" substanceUnits="substance" hasOnlySubstanceUnits="false" boundaryCondition="false" constant="false" fbc:chemicalFormula="C12H16O7">
        <notes>
          <html xmlns="http://www.w3.org/1999/xhtml">
            <p>FORMULA: C12H16O7</p>
          </html>
        </notes>
      </species>
      <species id="M_S_cpd03697_c0" name="Arbutin-6P" compartment="c0" substanceUnits="substance" hasOnlySubstanceUnits="false" boundaryCondition="false" constant="false" fbc:chemicalFormula="C12H16O10P">
        <notes>
          <html xmlns="http://www.w3.org/1999/xhtml">
            <p>FORMULA: C12H16O10P</p>
          </html>
        </notes>
      </species>
      <species id="M_S_cpd03698_c0" name="Salicin-6P" compartment="c0" substanceUnits="substance" hasOnlySubstanceUnits="false" boundaryCondition="false" constant="false" fbc:chemicalFormula="C13H18O10P">
        <notes>
          <html xmlns="http://www.w3.org/1999/xhtml">
            <p>FORMULA: C13H18O10P</p>
          </html>
        </notes>
      </species>
      <species id="M_S_cpd03706_c0" name="UppppU" compartment="c0" substanceUnits="substance" hasOnlySubstanceUnits="false" boundaryCondition="false" constant="false" fbc:chemicalFormula="C18H22N4O23P4">
        <notes>
          <html xmlns="http://www.w3.org/1999/xhtml">
            <p>FORMULA: C18H22N4O23P4</p>
          </html>
        </notes>
      </species>
      <species id="M_S_cpd03752_c0" name="Galactitol 1-phosphate" compartment="c0" substanceUnits="substance" hasOnlySubstanceUnits="false" boundaryCondition="false" constant="false" fbc:chemicalFormula="C6H14O9P">
        <notes>
          <html xmlns="http://www.w3.org/1999/xhtml">
            <p>FORMULA: C6H14O9P</p>
          </html>
        </notes>
      </species>
      <species id="M_S_cpd03832_c0" name="Hydrogenobyrinate" compartment="c0" substanceUnits="substance" hasOnlySubstanceUnits="false" boundaryCondition="false" constant="false" fbc:chemicalFormula="C45H54N4O14">
        <notes>
          <html xmlns="http://www.w3.org/1999/xhtml">
            <p>FORMULA: C45H54N4O14</p>
          </html>
        </notes>
      </species>
      <species id="M_S_cpd03834_c0" name="Precorrin 4" compartment="c0" substanceUnits="substance" hasOnlySubstanceUnits="false" boundaryCondition="false" constant="false" fbc:chemicalFormula="C44H45N4O17">
        <notes>
          <html xmlns="http://www.w3.org/1999/xhtml">
            <p>FORMULA: C44H45N4O17</p>
          </html>
        </notes>
      </species>
      <species id="M_S_cpd03835_c0" name="Precorrin 8" compartment="c0" substanceUnits="substance" hasOnlySubstanceUnits="false" boundaryCondition="false" constant="false" fbc:chemicalFormula="C45H53N4O14">
        <notes>
          <html xmlns="http://www.w3.org/1999/xhtml">
            <p>FORMULA: C45H53N4O14</p>
          </html>
        </notes>
      </species>
      <species id="M_S_cpd03839_c0" name="Precorrin 5" compartment="c0" substanceUnits="substance" hasOnlySubstanceUnits="false" boundaryCondition="false" constant="false" fbc:chemicalFormula="C45H47N4O17">
        <notes>
          <html xmlns="http://www.w3.org/1999/xhtml">
            <p>FORMULA: C45H47N4O17</p>
          </html>
        </notes>
      </species>
      <species id="M_S_cpd03847_c0" name="Myristic acid" compartment="c0" substanceUnits="substance" hasOnlySubstanceUnits="false" boundaryCondition="false" constant="false" fbc:chemicalFormula="C14H27O2">
        <notes>
          <html xmlns="http://www.w3.org/1999/xhtml">
            <p>FORMULA: C14H27O2</p>
          </html>
        </notes>
      </species>
      <species id="M_S_cpd03861_c0" name="L-Xylulose 1-phosphate" compartment="c0" substanceUnits="substance" hasOnlySubstanceUnits="false" boundaryCondition="false" constant="false" fbc:chemicalFormula="C5H10O8P">
        <notes>
          <html xmlns="http://www.w3.org/1999/xhtml">
            <p>FORMULA: C5H10O8P</p>
          </html>
        </notes>
      </species>
      <species id="M_S_cpd03915_c0" name="Cob(I)yrinate diamide" compartment="c0" substanceUnits="substance" hasOnlySubstanceUnits="false" boundaryCondition="false" constant="false" fbc:chemicalFormula="C45H57CoN6O12">
        <notes>
          <html xmlns="http://www.w3.org/1999/xhtml">
            <p>FORMULA: C45H57CoN6O12</p>
          </html>
        </notes>
      </species>
      <species id="M_S_cpd03916_c0" name="Adenosyl cobyrinate diamide" compartment="c0" substanceUnits="substance" hasOnlySubstanceUnits="false" boundaryCondition="false" constant="false" fbc:chemicalFormula="C55H69CoN11O15">
        <notes>
          <html xmlns="http://www.w3.org/1999/xhtml">
            <p>FORMULA: C55H69CoN11O15</p>
          </html>
        </notes>
      </species>
      <species id="M_S_cpd03918_c0" name="Adenosyl cobinamide" compartment="c0" substanceUnits="substance" hasOnlySubstanceUnits="false" boundaryCondition="false" constant="false" fbc:chemicalFormula="C58H85CoN16O11">
        <notes>
          <html xmlns="http://www.w3.org/1999/xhtml">
            <p>FORMULA: C58H85CoN16O11</p>
          </html>
        </notes>
      </species>
      <species id="M_S_cpd03919_c0" name="Adenosyl cobinamide phosphate" compartment="c0" substanceUnits="substance" hasOnlySubstanceUnits="false" boundaryCondition="false" constant="false" fbc:chemicalFormula="C58H84CoN16O14P">
        <notes>
          <html xmlns="http://www.w3.org/1999/xhtml">
            <p>FORMULA: C58H84CoN16O14P</p>
          </html>
        </notes>
      </species>
      <species id="M_S_cpd03920_c0" name="Adenosylcobinamide-GDP" compartment="c0" substanceUnits="substance" hasOnlySubstanceUnits="false" boundaryCondition="false" constant="false" fbc:chemicalFormula="C68H96CoN21O21P2">
        <notes>
          <html xmlns="http://www.w3.org/1999/xhtml">
            <p>FORMULA: C68H96CoN21O21P2</p>
          </html>
        </notes>
      </species>
      <species id="M_S_cpd04097_c0" name="Pb" compartment="c0" substanceUnits="substance" hasOnlySubstanceUnits="false" boundaryCondition="false" constant="false" fbc:chemicalFormula="Pb">
        <notes>
          <html xmlns="http://www.w3.org/1999/xhtml">
            <p>FORMULA: Pb</p>
          </html>
        </notes>
      </species>
      <species id="M_S_cpd04097_ext" name="Pb" compartment="ext" substanceUnits="substance" hasOnlySubstanceUnits="false" boundaryCondition="false" constant="false" fbc:chemicalFormula="Pb">
        <notes>
          <html xmlns="http://www.w3.org/1999/xhtml">
            <p>FORMULA: Pb</p>
          </html>
        </notes>
      </species>
      <species id="M_S_cpd04539_c0" name="2-Amino-3-oxo-4-phosphonooxybutyrate" compartment="c0" substanceUnits="substance" hasOnlySubstanceUnits="false" boundaryCondition="false" constant="false" fbc:chemicalFormula="C4H7NO7P">
        <notes>
          <html xmlns="http://www.w3.org/1999/xhtml">
            <p>FORMULA: C4H7NO7P</p>
          </html>
        </notes>
      </species>
      <species id="M_S_cpd06227_c0" name="THF-L-glutamate" compartment="c0" substanceUnits="substance" hasOnlySubstanceUnits="false" boundaryCondition="false" constant="false" fbc:chemicalFormula="C24H27N8O9">
        <notes>
          <html xmlns="http://www.w3.org/1999/xhtml">
            <p>FORMULA: C24H27N8O9</p>
          </html>
        </notes>
      </species>
      <species id="M_S_cpd08023_c0" name="methanesulfonate" compartment="c0" substanceUnits="substance" hasOnlySubstanceUnits="false" boundaryCondition="false" constant="false" fbc:chemicalFormula="CH3O3S">
        <notes>
          <html xmlns="http://www.w3.org/1999/xhtml">
            <p>FORMULA: CH3O3S</p>
          </html>
        </notes>
      </species>
      <species id="M_S_cpd08023_ext" name="methanesulfonate" compartment="ext" substanceUnits="substance" hasOnlySubstanceUnits="false" boundaryCondition="false" constant="false" fbc:chemicalFormula="CH3O3S">
        <notes>
          <html xmlns="http://www.w3.org/1999/xhtml">
            <p>FORMULA: CH3O3S</p>
          </html>
        </notes>
      </species>
      <species id="M_S_cpd08210_c0" name="ADC" compartment="c0" substanceUnits="substance" hasOnlySubstanceUnits="false" boundaryCondition="false" constant="false" fbc:chemicalFormula="C10H10NO5">
        <notes>
          <html xmlns="http://www.w3.org/1999/xhtml">
            <p>FORMULA: C10H10NO5</p>
          </html>
        </notes>
      </species>
      <species id="M_S_cpd08211_c0" name="trans,trans,cis-Geranylgeranyl diphosphate" compartment="c0" substanceUnits="substance" hasOnlySubstanceUnits="false" boundaryCondition="false" constant="false" fbc:chemicalFormula="C20H34O7P2">
        <notes>
          <html xmlns="http://www.w3.org/1999/xhtml">
            <p>FORMULA: C20H34O7P2</p>
          </html>
        </notes>
      </species>
      <species id="M_S_cpd08286_c0" name="2-C-methyl-D-erythritol4-phosphate" compartment="c0" substanceUnits="substance" hasOnlySubstanceUnits="false" boundaryCondition="false" constant="false" fbc:chemicalFormula="C5H12O7P">
        <notes>
          <html xmlns="http://www.w3.org/1999/xhtml">
            <p>FORMULA: C5H12O7P</p>
          </html>
        </notes>
      </species>
      <species id="M_S_cpd08287_c0" name="4--cytidine5-diphospho-2-C-methyl-D-erythritol" compartment="c0" substanceUnits="substance" hasOnlySubstanceUnits="false" boundaryCondition="false" constant="false" fbc:chemicalFormula="C14H23N3O14P2">
        <notes>
          <html xmlns="http://www.w3.org/1999/xhtml">
            <p>FORMULA: C14H23N3O14P2</p>
          </html>
        </notes>
      </species>
      <species id="M_S_cpd08288_c0" name="2-phospho-4--cytidine5-diphospho-2-C-methyl-D-erythritol" compartment="c0" substanceUnits="substance" hasOnlySubstanceUnits="false" boundaryCondition="false" constant="false" fbc:chemicalFormula="C14H23N3O17P3">
        <notes>
          <html xmlns="http://www.w3.org/1999/xhtml">
            <p>FORMULA: C14H23N3O17P3</p>
          </html>
        </notes>
      </species>
      <species id="M_S_cpd08289_c0" name="1-deoxy-D-xylulose5-phosphate" compartment="c0" substanceUnits="substance" hasOnlySubstanceUnits="false" boundaryCondition="false" constant="false" fbc:chemicalFormula="C5H10O7P">
        <notes>
          <html xmlns="http://www.w3.org/1999/xhtml">
            <p>FORMULA: C5H10O7P</p>
          </html>
        </notes>
      </species>
      <species id="M_S_cpd08301_c0" name="2-C-methyl-D-erythritol2-4-cyclodiphosphate" compartment="c0" substanceUnits="substance" hasOnlySubstanceUnits="false" boundaryCondition="false" constant="false" fbc:chemicalFormula="C5H10O9P2">
        <notes>
          <html xmlns="http://www.w3.org/1999/xhtml">
            <p>FORMULA: C5H10O9P2</p>
          </html>
        </notes>
      </species>
      <species id="M_S_cpd08368_c0" name="Cobalt-precorrin 2" compartment="c0" substanceUnits="substance" hasOnlySubstanceUnits="false" boundaryCondition="false" constant="false" fbc:chemicalFormula="C42H40CoN4O16">
        <notes>
          <html xmlns="http://www.w3.org/1999/xhtml">
            <p>FORMULA: C42H40CoN4O16</p>
          </html>
        </notes>
      </species>
      <species id="M_S_cpd08369_c0" name="Cobalt-precorrin 3" compartment="c0" substanceUnits="substance" hasOnlySubstanceUnits="false" boundaryCondition="false" constant="false" fbc:chemicalFormula="C43H42CoN4O16">
        <notes>
          <html xmlns="http://www.w3.org/1999/xhtml">
            <p>FORMULA: C43H42CoN4O16</p>
          </html>
        </notes>
      </species>
      <species id="M_S_cpd08370_c0" name="Cobalt-precorrin 4" compartment="c0" substanceUnits="substance" hasOnlySubstanceUnits="false" boundaryCondition="false" constant="false" fbc:chemicalFormula="C44H44CoN4O16">
        <notes>
          <html xmlns="http://www.w3.org/1999/xhtml">
            <p>FORMULA: C44H44CoN4O16</p>
          </html>
        </notes>
      </species>
      <species id="M_S_cpd08371_c0" name="Cobalt-precorrin 5" compartment="c0" substanceUnits="substance" hasOnlySubstanceUnits="false" boundaryCondition="false" constant="false" fbc:chemicalFormula="C45H47CoN4O16">
        <notes>
          <html xmlns="http://www.w3.org/1999/xhtml">
            <p>FORMULA: C45H47CoN4O16</p>
          </html>
        </notes>
      </species>
      <species id="M_S_cpd08375_c0" name="Cobalt-precorrin 8" compartment="c0" substanceUnits="substance" hasOnlySubstanceUnits="false" boundaryCondition="false" constant="false" fbc:chemicalFormula="C45H53CoN4O14">
        <notes>
          <html xmlns="http://www.w3.org/1999/xhtml">
            <p>FORMULA: C45H53CoN4O14</p>
          </html>
        </notes>
      </species>
      <species id="M_S_cpd08449_c0" name="3-Amino-2-oxopropyl phosphate" compartment="c0" substanceUnits="substance" hasOnlySubstanceUnits="false" boundaryCondition="false" constant="false" fbc:chemicalFormula="C3H8NO5P">
        <notes>
          <html xmlns="http://www.w3.org/1999/xhtml">
            <p>FORMULA: C3H8NO5P</p>
          </html>
        </notes>
      </species>
      <species id="M_S_cpd08615_c0" name="1-Hydroxy-2-methyl-2-butenyl 4-diphosphate" compartment="c0" substanceUnits="substance" hasOnlySubstanceUnits="false" boundaryCondition="false" constant="false" fbc:chemicalFormula="C5H10O8P2">
        <notes>
          <html xmlns="http://www.w3.org/1999/xhtml">
            <p>FORMULA: C5H10O8P2</p>
          </html>
        </notes>
      </species>
      <species id="M_S_cpd08625_c0" name="5-Hydroxyisourate" compartment="c0" substanceUnits="substance" hasOnlySubstanceUnits="false" boundaryCondition="false" constant="false" fbc:chemicalFormula="C5H4N4O4">
        <notes>
          <html xmlns="http://www.w3.org/1999/xhtml">
            <p>FORMULA: C5H4N4O4</p>
          </html>
        </notes>
      </species>
      <species id="M_S_cpd08636_c0" name="4-5-dihydroxy-2-3-pentanedione" compartment="c0" substanceUnits="substance" hasOnlySubstanceUnits="false" boundaryCondition="false" constant="false" fbc:chemicalFormula="C5H8O4">
        <notes>
          <html xmlns="http://www.w3.org/1999/xhtml">
            <p>FORMULA: C5H8O4</p>
          </html>
        </notes>
      </species>
      <species id="M_S_cpd08928_c0" name="L-Threonine phosphate" compartment="c0" substanceUnits="substance" hasOnlySubstanceUnits="false" boundaryCondition="false" constant="false" fbc:chemicalFormula="C4H9NO6P">
        <notes>
          <html xmlns="http://www.w3.org/1999/xhtml">
            <p>FORMULA: C4H9NO6P</p>
          </html>
        </notes>
      </species>
      <species id="M_S_cpd09027_c0" name="5-Hydroxy-2-oxo-4-ureido-2,5-dihydro-1H-imidazole-5-carboxylate" compartment="c0" substanceUnits="substance" hasOnlySubstanceUnits="false" boundaryCondition="false" constant="false" fbc:chemicalFormula="C5H5N4O5">
        <notes>
          <html xmlns="http://www.w3.org/1999/xhtml">
            <p>FORMULA: C5H5N4O5</p>
          </html>
        </notes>
      </species>
      <species id="M_S_cpd09801_c0" name="2-Methylnaphthalene" compartment="c0" substanceUnits="substance" hasOnlySubstanceUnits="false" boundaryCondition="false" constant="false" fbc:chemicalFormula="C11H10">
        <notes>
          <html xmlns="http://www.w3.org/1999/xhtml">
            <p>FORMULA: C11H10</p>
          </html>
        </notes>
      </species>
      <species id="M_S_cpd09818_c0" name="Naphthyl-2-methyl-succinic acid" compartment="c0" substanceUnits="substance" hasOnlySubstanceUnits="false" boundaryCondition="false" constant="false" fbc:chemicalFormula="C15H12O4">
        <notes>
          <html xmlns="http://www.w3.org/1999/xhtml">
            <p>FORMULA: C15H12O4</p>
          </html>
        </notes>
      </species>
      <species id="M_S_cpd09878_c0" name="Sulfoacetate" compartment="c0" substanceUnits="substance" hasOnlySubstanceUnits="false" boundaryCondition="false" constant="false" fbc:chemicalFormula="C2H2O5S">
        <notes>
          <html xmlns="http://www.w3.org/1999/xhtml">
            <p>FORMULA: C2H2O5S</p>
          </html>
        </notes>
      </species>
      <species id="M_S_cpd09878_ext" name="Sulfoacetate" compartment="ext" substanceUnits="substance" hasOnlySubstanceUnits="false" boundaryCondition="false" constant="false" fbc:chemicalFormula="C2H2O5S">
        <notes>
          <html xmlns="http://www.w3.org/1999/xhtml">
            <p>FORMULA: C2H2O5S</p>
          </html>
        </notes>
      </species>
      <species id="M_S_cpd10162_c0" name="(R)-3-Hydroxy-3-methyl-2-oxopentanoate" compartment="c0" substanceUnits="substance" hasOnlySubstanceUnits="false" boundaryCondition="false" constant="false" fbc:chemicalFormula="C6H9O4">
        <notes>
          <html xmlns="http://www.w3.org/1999/xhtml">
            <p>FORMULA: C6H9O4</p>
          </html>
        </notes>
      </species>
      <species id="M_S_cpd10515_c0" name="Fe2+" compartment="c0" substanceUnits="substance" hasOnlySubstanceUnits="false" boundaryCondition="false" constant="false" fbc:chemicalFormula="Fe">
        <notes>
          <html xmlns="http://www.w3.org/1999/xhtml">
            <p>FORMULA: Fe</p>
          </html>
        </notes>
      </species>
      <species id="M_S_cpd10515_ext" name="Fe2+" compartment="ext" substanceUnits="substance" hasOnlySubstanceUnits="false" boundaryCondition="false" constant="false" fbc:chemicalFormula="Fe">
        <notes>
          <html xmlns="http://www.w3.org/1999/xhtml">
            <p>FORMULA: Fe</p>
          </html>
        </notes>
      </species>
      <species id="M_S_cpd10516_c0" name="fe3" compartment="c0" substanceUnits="substance" hasOnlySubstanceUnits="false" boundaryCondition="false" constant="false" fbc:chemicalFormula="Fe">
        <notes>
          <html xmlns="http://www.w3.org/1999/xhtml">
            <p>FORMULA: Fe</p>
          </html>
        </notes>
      </species>
      <species id="M_S_cpd10516_ext" name="fe3" compartment="ext" substanceUnits="substance" hasOnlySubstanceUnits="false" boundaryCondition="false" constant="false" fbc:chemicalFormula="Fe">
        <notes>
          <html xmlns="http://www.w3.org/1999/xhtml">
            <p>FORMULA: Fe</p>
          </html>
        </notes>
      </species>
      <species id="M_S_cpd11225_c0" name="3-4-dihydroxy-2-butanone4-phosphate" compartment="c0" substanceUnits="substance" hasOnlySubstanceUnits="false" boundaryCondition="false" constant="false" fbc:chemicalFormula="C4H8O6P">
        <notes>
          <html xmlns="http://www.w3.org/1999/xhtml">
            <p>FORMULA: C4H8O6P</p>
          </html>
        </notes>
      </species>
      <species id="M_S_cpd11416_c0" name="Biomass" compartment="c0" substanceUnits="substance" hasOnlySubstanceUnits="false" boundaryCondition="false" constant="false"/>
      <species id="M_S_cpd11416_ext" name="Biomass" compartment="ext" substanceUnits="substance" hasOnlySubstanceUnits="false" boundaryCondition="false" constant="false"/>
      <species id="M_S_cpd11420_c0" name="trdox" compartment="c0" substanceUnits="substance" hasOnlySubstanceUnits="false" boundaryCondition="false" constant="false" fbc:chemicalFormula="C6H7NO2R2S2">
        <notes>
          <html xmlns="http://www.w3.org/1999/xhtml">
            <p>FORMULA: C6H7NO2R2S2</p>
          </html>
        </notes>
      </species>
      <species id="M_S_cpd11421_c0" name="trdrd" compartment="c0" substanceUnits="substance" hasOnlySubstanceUnits="false" boundaryCondition="false" constant="false" fbc:chemicalFormula="C6H9NO2R2S2">
        <notes>
          <html xmlns="http://www.w3.org/1999/xhtml">
            <p>FORMULA: C6H9NO2R2S2</p>
          </html>
        </notes>
      </species>
      <species id="M_S_cpd11430_c0" name="fa1" compartment="c0" substanceUnits="substance" hasOnlySubstanceUnits="false" boundaryCondition="false" constant="false" fbc:chemicalFormula="C14H27O2">
        <notes>
          <html xmlns="http://www.w3.org/1999/xhtml">
            <p>FORMULA: C14H27O2</p>
          </html>
        </notes>
      </species>
      <species id="M_S_cpd11431_c0" name="fa11" compartment="c0" substanceUnits="substance" hasOnlySubstanceUnits="false" boundaryCondition="false" constant="false" fbc:chemicalFormula="C17H33O2">
        <notes>
          <html xmlns="http://www.w3.org/1999/xhtml">
            <p>FORMULA: C17H33O2</p>
          </html>
        </notes>
      </species>
      <species id="M_S_cpd11432_c0" name="fa11coa" compartment="c0" substanceUnits="substance" hasOnlySubstanceUnits="false" boundaryCondition="false" constant="false" fbc:chemicalFormula="C38H65N7O17P3S">
        <notes>
          <html xmlns="http://www.w3.org/1999/xhtml">
            <p>FORMULA: C38H65N7O17P3S</p>
          </html>
        </notes>
      </species>
      <species id="M_S_cpd11433_c0" name="fa12" compartment="c0" substanceUnits="substance" hasOnlySubstanceUnits="false" boundaryCondition="false" constant="false" fbc:chemicalFormula="C17H33O2">
        <notes>
          <html xmlns="http://www.w3.org/1999/xhtml">
            <p>FORMULA: C17H33O2</p>
          </html>
        </notes>
      </species>
      <species id="M_S_cpd11434_c0" name="fa12coa" compartment="c0" substanceUnits="substance" hasOnlySubstanceUnits="false" boundaryCondition="false" constant="false" fbc:chemicalFormula="C38H65N7O17P3S">
        <notes>
          <html xmlns="http://www.w3.org/1999/xhtml">
            <p>FORMULA: C38H65N7O17P3S</p>
          </html>
        </notes>
      </species>
      <species id="M_S_cpd11435_c0" name="fa1coa" compartment="c0" substanceUnits="substance" hasOnlySubstanceUnits="false" boundaryCondition="false" constant="false" fbc:chemicalFormula="C35H59N7O17P3S">
        <notes>
          <html xmlns="http://www.w3.org/1999/xhtml">
            <p>FORMULA: C35H59N7O17P3S</p>
          </html>
        </notes>
      </species>
      <species id="M_S_cpd11436_c0" name="fa3" compartment="c0" substanceUnits="substance" hasOnlySubstanceUnits="false" boundaryCondition="false" constant="false" fbc:chemicalFormula="C15H29O2">
        <notes>
          <html xmlns="http://www.w3.org/1999/xhtml">
            <p>FORMULA: C15H29O2</p>
          </html>
        </notes>
      </species>
      <species id="M_S_cpd11437_c0" name="fa3coa" compartment="c0" substanceUnits="substance" hasOnlySubstanceUnits="false" boundaryCondition="false" constant="false" fbc:chemicalFormula="C36H61N7O17P3S">
        <notes>
          <html xmlns="http://www.w3.org/1999/xhtml">
            <p>FORMULA: C36H61N7O17P3S</p>
          </html>
        </notes>
      </species>
      <species id="M_S_cpd11438_c0" name="fa4" compartment="c0" substanceUnits="substance" hasOnlySubstanceUnits="false" boundaryCondition="false" constant="false" fbc:chemicalFormula="C15H29O2">
        <notes>
          <html xmlns="http://www.w3.org/1999/xhtml">
            <p>FORMULA: C15H29O2</p>
          </html>
        </notes>
      </species>
      <species id="M_S_cpd11439_c0" name="fa4coa" compartment="c0" substanceUnits="substance" hasOnlySubstanceUnits="false" boundaryCondition="false" constant="false" fbc:chemicalFormula="C36H61N7O17P3S">
        <notes>
          <html xmlns="http://www.w3.org/1999/xhtml">
            <p>FORMULA: C36H61N7O17P3S</p>
          </html>
        </notes>
      </species>
      <species id="M_S_cpd11440_c0" name="fa6" compartment="c0" substanceUnits="substance" hasOnlySubstanceUnits="false" boundaryCondition="false" constant="false" fbc:chemicalFormula="C16H31O2">
        <notes>
          <html xmlns="http://www.w3.org/1999/xhtml">
            <p>FORMULA: C16H31O2</p>
          </html>
        </notes>
      </species>
      <species id="M_S_cpd11441_c0" name="fa6coa" compartment="c0" substanceUnits="substance" hasOnlySubstanceUnits="false" boundaryCondition="false" constant="false" fbc:chemicalFormula="C37H63N7O17P3S">
        <notes>
          <html xmlns="http://www.w3.org/1999/xhtml">
            <p>FORMULA: C37H63N7O17P3S</p>
          </html>
        </notes>
      </species>
      <species id="M_S_cpd11459_c0" name="tcam" compartment="c0" substanceUnits="substance" hasOnlySubstanceUnits="false" boundaryCondition="false" constant="false" fbc:chemicalFormula="C420H692N30O391P30">
        <notes>
          <html xmlns="http://www.w3.org/1999/xhtml">
            <p>FORMULA: C420H692N30O391P30</p>
          </html>
        </notes>
      </species>
      <species id="M_S_cpd11464_c0" name="Butyryl-ACP" compartment="c0" substanceUnits="substance" hasOnlySubstanceUnits="false" boundaryCondition="false" constant="false" fbc:chemicalFormula="C15H27N2O8PRS">
        <notes>
          <html xmlns="http://www.w3.org/1999/xhtml">
            <p>FORMULA: C15H27N2O8PRS</p>
          </html>
        </notes>
      </species>
      <species id="M_S_cpd11466_c0" name="Myristoyl-ACP" compartment="c0" substanceUnits="substance" hasOnlySubstanceUnits="false" boundaryCondition="false" constant="false" fbc:chemicalFormula="C25H47N2O8PRS">
        <notes>
          <html xmlns="http://www.w3.org/1999/xhtml">
            <p>FORMULA: C25H47N2O8PRS</p>
          </html>
        </notes>
      </species>
      <species id="M_S_cpd11468_c0" name="Dodecanoyl-ACP" compartment="c0" substanceUnits="substance" hasOnlySubstanceUnits="false" boundaryCondition="false" constant="false" fbc:chemicalFormula="C23H43N2O8PRS">
        <notes>
          <html xmlns="http://www.w3.org/1999/xhtml">
            <p>FORMULA: C23H43N2O8PRS</p>
          </html>
        </notes>
      </species>
      <species id="M_S_cpd11470_c0" name="Octanoyl-ACP" compartment="c0" substanceUnits="substance" hasOnlySubstanceUnits="false" boundaryCondition="false" constant="false" fbc:chemicalFormula="C19H35N2O8PRS">
        <notes>
          <html xmlns="http://www.w3.org/1999/xhtml">
            <p>FORMULA: C19H35N2O8PRS</p>
          </html>
        </notes>
      </species>
      <species id="M_S_cpd11472_c0" name="Hexanoyl-ACP" compartment="c0" substanceUnits="substance" hasOnlySubstanceUnits="false" boundaryCondition="false" constant="false" fbc:chemicalFormula="C17H31N2O8PRS">
        <notes>
          <html xmlns="http://www.w3.org/1999/xhtml">
            <p>FORMULA: C17H31N2O8PRS</p>
          </html>
        </notes>
      </species>
      <species id="M_S_cpd11474_c0" name="Decanoyl-ACP" compartment="c0" substanceUnits="substance" hasOnlySubstanceUnits="false" boundaryCondition="false" constant="false" fbc:chemicalFormula="C21H39N2O8PRS">
        <notes>
          <html xmlns="http://www.w3.org/1999/xhtml">
            <p>FORMULA: C21H39N2O8PRS</p>
          </html>
        </notes>
      </species>
      <species id="M_S_cpd11476_c0" name="hexadecanoyl-acp" compartment="c0" substanceUnits="substance" hasOnlySubstanceUnits="false" boundaryCondition="false" constant="false" fbc:chemicalFormula="C27H51N2O8PRS">
        <notes>
          <html xmlns="http://www.w3.org/1999/xhtml">
            <p>FORMULA: C27H51N2O8PRS</p>
          </html>
        </notes>
      </species>
      <species id="M_S_cpd11478_c0" name="(R)-3-Hydroxybutanoyl-[acyl-carrier protein]" compartment="c0" substanceUnits="substance" hasOnlySubstanceUnits="false" boundaryCondition="false" constant="false" fbc:chemicalFormula="C15H27N2O9PRS">
        <notes>
          <html xmlns="http://www.w3.org/1999/xhtml">
            <p>FORMULA: C15H27N2O9PRS</p>
          </html>
        </notes>
      </species>
      <species id="M_S_cpd11479_c0" name="D-3-Hydroxyhexanoyl-[acp]" compartment="c0" substanceUnits="substance" hasOnlySubstanceUnits="false" boundaryCondition="false" constant="false" fbc:chemicalFormula="C17H31N2O9PRS">
        <notes>
          <html xmlns="http://www.w3.org/1999/xhtml">
            <p>FORMULA: C17H31N2O9PRS</p>
          </html>
        </notes>
      </species>
      <species id="M_S_cpd11480_c0" name="D-3-Hydroxydodecanoyl-[acp]" compartment="c0" substanceUnits="substance" hasOnlySubstanceUnits="false" boundaryCondition="false" constant="false" fbc:chemicalFormula="C23H43N2O9PRS">
        <notes>
          <html xmlns="http://www.w3.org/1999/xhtml">
            <p>FORMULA: C23H43N2O9PRS</p>
          </html>
        </notes>
      </species>
      <species id="M_S_cpd11481_c0" name="R-3-hydroxypalmitoyl-acyl-carrierprotein-" compartment="c0" substanceUnits="substance" hasOnlySubstanceUnits="false" boundaryCondition="false" constant="false" fbc:chemicalFormula="C27H51N2O9PRS">
        <notes>
          <html xmlns="http://www.w3.org/1999/xhtml">
            <p>FORMULA: C27H51N2O9PRS</p>
          </html>
        </notes>
      </species>
      <species id="M_S_cpd11482_c0" name="(R)-3-Hydroxydecanoyl-[acyl-carrier protein]" compartment="c0" substanceUnits="substance" hasOnlySubstanceUnits="false" boundaryCondition="false" constant="false" fbc:chemicalFormula="C21H39N2O9PRS">
        <notes>
          <html xmlns="http://www.w3.org/1999/xhtml">
            <p>FORMULA: C21H39N2O9PRS</p>
          </html>
        </notes>
      </species>
      <species id="M_S_cpd11483_c0" name="(R)-3-Hydroxyoctanoyl-[acyl-carrier protein]" compartment="c0" substanceUnits="substance" hasOnlySubstanceUnits="false" boundaryCondition="false" constant="false" fbc:chemicalFormula="C19H35N2O9PRS">
        <notes>
          <html xmlns="http://www.w3.org/1999/xhtml">
            <p>FORMULA: C19H35N2O9PRS</p>
          </html>
        </notes>
      </species>
      <species id="M_S_cpd11484_c0" name="HMA" compartment="c0" substanceUnits="substance" hasOnlySubstanceUnits="false" boundaryCondition="false" constant="false" fbc:chemicalFormula="C25H47N2O9PRS">
        <notes>
          <html xmlns="http://www.w3.org/1999/xhtml">
            <p>FORMULA: C25H47N2O9PRS</p>
          </html>
        </notes>
      </species>
      <species id="M_S_cpd11485_c0" name="3-oxohexadecanoyl-acp" compartment="c0" substanceUnits="substance" hasOnlySubstanceUnits="false" boundaryCondition="false" constant="false" fbc:chemicalFormula="C27H49N2O9PRS">
        <notes>
          <html xmlns="http://www.w3.org/1999/xhtml">
            <p>FORMULA: C27H49N2O9PRS</p>
          </html>
        </notes>
      </species>
      <species id="M_S_cpd11486_c0" name="3-Oxohexanoyl-[acp]" compartment="c0" substanceUnits="substance" hasOnlySubstanceUnits="false" boundaryCondition="false" constant="false" fbc:chemicalFormula="C17H29N2O9PRS">
        <notes>
          <html xmlns="http://www.w3.org/1999/xhtml">
            <p>FORMULA: C17H29N2O9PRS</p>
          </html>
        </notes>
      </species>
      <species id="M_S_cpd11487_c0" name="3-oxodecanoyl-acp" compartment="c0" substanceUnits="substance" hasOnlySubstanceUnits="false" boundaryCondition="false" constant="false" fbc:chemicalFormula="C21H37N2O9PRS">
        <notes>
          <html xmlns="http://www.w3.org/1999/xhtml">
            <p>FORMULA: C21H37N2O9PRS</p>
          </html>
        </notes>
      </species>
      <species id="M_S_cpd11488_c0" name="Acetoacetyl-ACP" compartment="c0" substanceUnits="substance" hasOnlySubstanceUnits="false" boundaryCondition="false" constant="false" fbc:chemicalFormula="C15H25N2O9PRS">
        <notes>
          <html xmlns="http://www.w3.org/1999/xhtml">
            <p>FORMULA: C15H25N2O9PRS</p>
          </html>
        </notes>
      </species>
      <species id="M_S_cpd11489_c0" name="3-oxododecanoyl-acp" compartment="c0" substanceUnits="substance" hasOnlySubstanceUnits="false" boundaryCondition="false" constant="false" fbc:chemicalFormula="C23H41N2O9PRS">
        <notes>
          <html xmlns="http://www.w3.org/1999/xhtml">
            <p>FORMULA: C23H41N2O9PRS</p>
          </html>
        </notes>
      </species>
      <species id="M_S_cpd11490_c0" name="3-oxooctanoyl-acp" compartment="c0" substanceUnits="substance" hasOnlySubstanceUnits="false" boundaryCondition="false" constant="false" fbc:chemicalFormula="C19H33N2O9PRS">
        <notes>
          <html xmlns="http://www.w3.org/1999/xhtml">
            <p>FORMULA: C19H33N2O9PRS</p>
          </html>
        </notes>
      </species>
      <species id="M_S_cpd11491_c0" name="3-oxotetradecanoyl-acp" compartment="c0" substanceUnits="substance" hasOnlySubstanceUnits="false" boundaryCondition="false" constant="false" fbc:chemicalFormula="C25H45N2O9PRS">
        <notes>
          <html xmlns="http://www.w3.org/1999/xhtml">
            <p>FORMULA: C25H45N2O9PRS</p>
          </html>
        </notes>
      </species>
      <species id="M_S_cpd11492_c0" name="Malonyl-acyl-carrierprotein-" compartment="c0" substanceUnits="substance" hasOnlySubstanceUnits="false" boundaryCondition="false" constant="false" fbc:chemicalFormula="C14H22N2O10PRS">
        <notes>
          <html xmlns="http://www.w3.org/1999/xhtml">
            <p>FORMULA: C14H22N2O10PRS</p>
          </html>
        </notes>
      </species>
      <species id="M_S_cpd11494_c0" name="Acetyl-ACP" compartment="c0" substanceUnits="substance" hasOnlySubstanceUnits="false" boundaryCondition="false" constant="false" fbc:chemicalFormula="C13H23N2O8PRS">
        <notes>
          <html xmlns="http://www.w3.org/1999/xhtml">
            <p>FORMULA: C13H23N2O8PRS</p>
          </html>
        </notes>
      </species>
      <species id="M_S_cpd11495_c0" name="2-methylbutyryl-ACP" compartment="c0" substanceUnits="substance" hasOnlySubstanceUnits="false" boundaryCondition="false" constant="false" fbc:chemicalFormula="C16H29N2O8PRS">
        <notes>
          <html xmlns="http://www.w3.org/1999/xhtml">
            <p>FORMULA: C16H29N2O8PRS</p>
[truncated: 1,397,187 more chars]
